# Supplementary material for: Digital Light 3D Printed Bioresorbable and NIR‐Responsive Devices with Photothermal and Shape‐Memory Functions
Source: Adv Sci (Weinh). 2022 Jul 27;9(27):2200907. doi: 10.1002/advs.202200907 (PMC9507367; doi:10.1002/advs.202200907)
Supplement: Supplementary file 6 — Supporting Information [file ADVS-9-2200907-s005.xlsx]

## Sheet: Figure S2
	Panel A							Panel B							Panel C
	100 mL AgNO3		150 mL AgNO3		200 mL AgNO3			25 mM CTAB		50 mM CTAB		75 mM CTAB			25 mM CTAB
	Wavelength (nm)	Absorbance	Wavelength (nm)	Absorbance	Wavelength (nm)	Absorbance		Wavelength (nm)	Absorbance	Wavelength (nm)	Absorbance	Wavelength (nm)	Absorbance
	899.985	0.08267	900.008	0.32249	900.008	0.40202		900.008	0.42366	900.008	0.51149	900.008	0.78356
	895.001	0.08285	894.991	0.33572	894.991	0.43086		894.991	0.41752	894.991	0.5638	894.991	0.82241
	890.005	0.08444	889.995	0.35297	889.995	0.4628		889.995	0.42343	889.995	0.62168	889.995	0.86112
	884.997	0.0872	884.987	0.37945	884.987	0.49856		884.987	0.41594	884.987	0.68071	884.987	0.8984
	880.01	0.09146	880	0.40467	880	0.53372		880	0.41248	880	0.74329	880	0.94037
	875.012	0.09463	875.002	0.43299	875.002	0.56872		875.002	0.43822	875.002	0.81219	875.002	0.97767
	870.002	0.0935	869.992	0.46819	869.992	0.59596		869.992	0.43258	869.992	0.88016	869.992	1.00374
	865.014	0.09287	865.005	0.49996	865.005	0.62546		865.005	0.44875	865.005	0.93762	865.005	1.03766
	860.015	0.09297	860.005	0.53032	860.005	0.65477		860.005	0.44783	860.005	1.00154	860.005	1.05285
	855.004	0.094	854.995	0.56731	854.995	0.67731		854.995	0.45127	854.995	1.06067	854.995	1.07783
	850.016	0.09809	850.007	0.59836	850.007	0.69856		850.007	0.45607	850.007	1.11843	850.007	1.08821
	844.983	0.09917	845.008	0.65062	845.008	0.71623		845.008	0.43939	845.008	1.17343	845.008	1.09851
	840.007	0.10395	839.998	0.69029	839.998	0.73067		839.998	0.44561	839.998	1.20884	839.998	1.10075		50 mM CTAB
	834.986	0.10898	835.012	0.73274	835.012	0.73271		835.012	0.44282	835.012	1.2523	835.012	1.09818
	829.989	0.11094	830.014	0.77899	830.014	0.73318		830.014	0.43982	830.014	1.28496	830.014	1.09405
	825.015	0.11451	825.006	0.82155	825.006	0.72493		825.006	0.44519	825.006	1.28325	825.006	1.0796
	819.996	0.11723	819.987	0.86767	819.987	0.71107		819.987	0.46055	819.987	1.27809	819.987	1.05868
	815.001	0.12178	814.993	0.9066	814.993	0.69202		814.993	0.45623	814.993	1.26829	814.993	1.02666
	809.996	0.12768	809.988	0.94621	809.988	0.66755		809.988	0.47501	809.988	1.24623	809.988	1.00235
	805.015	0.13409	805.007	0.98839	805.007	0.642		805.007	0.48563	805.007	1.19509	805.007	0.97005
	799.99	0.14291	800.016	1.01672	800.016	0.60678		800.016	0.50352	800.016	1.14983	800.016	0.93019
	794.989	0.14975	795.015	1.04309	795.015	0.57241		795.015	0.51166	795.015	1.09018	795.015	0.88473
	790.013	0.15978	790.005	1.06083	790.005	0.53692		790.005	0.5307	790.005	1.02583	790.005	0.83481
	784.992	0.16769	784.984	1.0735	784.984	0.49879		784.984	0.53804	784.984	0.94753	784.984	0.78579
	779.997	0.17781	779.989	1.07691	779.989	0.45983		779.989	0.55262	779.989	0.86853	779.989	0.73393
	774.992	0.18733	774.984	1.07569	774.984	0.42038		774.984	0.57434	774.984	0.79199	774.984	0.67997
	770.012	0.19822	770.004	1.06346	770.004	0.38119		770.004	0.59891	770.004	0.71755	770.004	0.62651		75 mM CTAB
	764.988	0.20779	765.016	1.03972	765.016	0.34711		765.016	0.60055	765.016	0.64128	765.016	0.57827
	759.99	0.21759	760.017	1.01743	760.017	0.31531		760.017	0.64339	760.017	0.57148	760.017	0.52935
	754.983	0.22693	755.01	0.97935	755.01	0.28233		755.01	0.66743	755.01	0.50781	755.01	0.48161
	750.001	0.2372	749.994	0.94082	749.994	0.25258		749.994	0.6902	749.994	0.44633	749.994	0.43635
	745.011	0.24663	745.003	0.89302	745.003	0.22571		745.003	0.71938	745.003	0.39048	745.003	0.39155
	740.012	0.25555	740.004	0.84544	740.004	0.20195		740.004	0.75355	740.004	0.34334	740.004	0.35447
	735.004	0.26226	734.996	0.7931	734.996	0.18092		734.996	0.78085	734.996	0.30133	734.996	0.31802
	729.987	0.26792	730.015	0.73599	730.015	0.16006		730.015	0.7973	730.015	0.26179	730.015	0.28297
	724.997	0.27345	724.99	0.68003	724.99	0.14141		724.99	0.83183	724.99	0.22859	724.99	0.25227
	719.999	0.28006	719.991	0.62427	719.991	0.12642		719.991	0.86083	719.991	0.20078	719.991	0.22544
	714.992	0.28641	714.984	0.57637	714.984	0.11589		714.984	0.88606	714.984	0.18075	714.984	0.20534
	710.012	0.29317	710.005	0.53304	710.005	0.10857		710.005	0.90335	710.005	0.16456	710.005	0.18864
	704.988	0.30066	705.017	0.49154	705.017	0.10345		705.017	0.91557	705.017	0.1532	705.017	0.17631
	699.992	0.30818	699.985	0.45213	699.985	0.10088		699.985	0.91298	699.985	0.14543	699.985	0.16602
	694.988	0.31296	695.017	0.42444	695.017	0.09907		695.017	0.92274	695.017	0.13848	695.017	0.15869
	690.012	0.31697	690.005	0.3952	690.005	0.09791		690.005	0.91544	690.005	0.13411	690.005	0.15204
	684.991	0.31767	684.984	0.3717	684.984	0.09704		684.984	0.89528	684.984	0.12957	684.984	0.14645
	679.999	0.31696	679.992	0.34927	679.992	0.09597		679.992	0.8602	679.992	0.12618	679.992	0.14196
	675	0.31359	674.992	0.33176	674.992	0.0949		674.992	0.82212	674.992	0.12301	674.992	0.13713
	669.992	0.30815	669.985	0.31411	669.985	0.09491		669.985	0.77868	669.985	0.12061	669.985	0.13322
	665.013	0.29963	665.006	0.30459	665.006	0.09197		665.006	0.73169	665.006	0.11771	665.006	0.12951
	659.99	0.2913	659.983	0.29043	659.983	0.0915		659.983	0.69087	659.983	0.11597	659.983	0.12621
	654.996	0.28193	654.989	0.28139	654.989	0.09043		654.989	0.6598	654.989	0.11408	654.989	0.12319
	649.995	0.27182	649.988	0.27571	649.988	0.0902		649.988	0.63091	649.988	0.11303	649.988	0.12179
	644.986	0.25961	645.016	0.2715	645.016	0.09044		645.016	0.59953	645.016	0.11328	645.016	0.12038
	640.006	0.249	640	0.26647	640	0.09138		640	0.57449	640	0.11354	640	0.12067
	634.983	0.23892	635.013	0.26655	635.013	0.09113		635.013	0.55603	635.013	0.11453	635.013	0.12072
	629.989	0.22927	629.983	0.2668	629.983	0.09386		629.983	0.5539	629.983	0.11662	629.983	0.12206
	624.989	0.22001	624.982	0.2668	624.982	0.09542		624.982	0.53896	624.982	0.11899	624.982	0.12374
	620.018	0.21135	620.012	0.2705	620.012	0.09767		620.012	0.54019	620.012	0.12217	620.012	0.12615
	615.003	0.2043	614.997	0.27659	614.997	0.1013		614.997	0.53414	614.997	0.12739	614.997	0.13092
	609.982	0.19864	610.013	0.27952	610.013	0.10493		610.013	0.52924	610.013	0.13311	610.013	0.13584
	604.991	0.19409	604.985	0.28799	604.985	0.10995		604.985	0.53094	604.985	0.14119	604.985	0.14284
	599.993	0.19075	599.987	0.2995	599.987	0.11601		599.987	0.53883	599.987	0.15079	599.987	0.15134
	594.989	0.18804	594.983	0.31204	594.983	0.12389		594.983	0.5441	594.983	0.16297	594.983	0.16237
	590.015	0.186	590.009	0.32578	590.009	0.13225		590.009	0.56061	590.009	0.17831	590.009	0.17452
	584.997	0.18582	584.991	0.34081	584.991	0.14257		584.991	0.5703	584.991	0.19422	584.991	0.18713
	580.011	0.18659	580.005	0.35126	580.005	0.15348		580.005	0.58756	580.005	0.21116	580.005	0.19855
	575.018	0.18802	575.012	0.35816	575.012	0.16362		575.012	0.5954	575.012	0.2265	575.012	0.20949
	569.982	0.19229	570.013	0.37652	570.013	0.17361		570.013	0.61447	570.013	0.24171	570.013	0.22211
	565.014	0.19863	565.008	0.38669	565.008	0.18146		565.008	0.61295	565.008	0.255	565.008	0.23472
	560.002	0.20639	559.997	0.40209	559.997	0.18914		559.997	0.6478	559.997	0.26851	559.997	0.24926
	554.985	0.21608	555.017	0.41926	555.017	0.19586		555.017	0.65638	555.017	0.2823	555.017	0.2648
	549.999	0.22555	549.993	0.43425	549.993	0.20351		549.993	0.66327	549.993	0.29769	549.993	0.28064
	545.007	0.23548	545.002	0.4501	545.002	0.21107		545.002	0.67646	545.002	0.31264	545.002	0.2953
	540.01	0.24201	540.004	0.46262	540.004	0.21721		540.004	0.66858	540.004	0.32467	540.004	0.30631
	535.007	0.24715	535.001	0.46684	535.001	0.22298		535.001	0.67635	535.001	0.3335	535.001	0.3161
	529.997	0.24852	529.992	0.47428	529.992	0.22571		529.992	0.68537	529.992	0.33835	529.992	0.32274
	524.983	0.24745	525.015	0.47802	525.015	0.2272		525.015	0.67902	525.015	0.34033	525.015	0.32763
	520	0.24496	519.995	0.47701	519.995	0.22823		519.995	0.67433	519.995	0.34108	519.995	0.3316
	515.012	0.2396	515.007	0.47682	515.007	0.22722		515.007	0.67302	515.007	0.33928	515.007	0.33304
	509.981	0.23244	510.014	0.46823	510.014	0.2243		510.014	0.66305	510.014	0.33395	510.014	0.3306
	504.982	0.22382	505.015	0.4534	505.015	0.21891		505.015	0.65661	505.015	0.32358	505.015	0.3227
	500.016	0.21444	500.011	0.44214	500.011	0.21139		500.011	0.6418	500.011	0.31156	500.011	0.31171
	495.007	0.20548	495.002	0.42181	495.002	0.20336		495.002	0.63616	495.002	0.29817	495.002	0.29936
	489.992	0.19717	489.987	0.40944	489.987	0.19665		489.987	0.6274	489.987	0.28707	489.987	0.28767
	485.011	0.19108	485.006	0.40128	485.006	0.19107		485.006	0.61223	485.006	0.27785	485.006	0.27885
	479.986	0.1876	479.981	0.39831	479.981	0.18792		479.981	0.61855	479.981	0.27339	479.981	0.27447
	474.995	0.18697	474.99	0.39371	474.99	0.18699		474.99	0.61619	474.99	0.27152	474.99	0.2729
	469.998	0.18873	469.993	0.39448	469.993	0.18869		469.993	0.61326	469.993	0.27303	469.993	0.27461
	464.997	0.19156	464.992	0.39806	464.992	0.19171		464.992	0.6138	464.992	0.27628	464.992	0.27782
	459.991	0.19489	459.986	0.39932	459.986	0.19478		459.986	0.61542	459.986	0.28036	459.986	0.28152
	455.018	0.19758	455.013	0.40453	455.013	0.19752		455.013	0.63536	455.013	0.28366	455.013	0.28508
	450.002	0.19991	449.997	0.41198	449.997	0.19994		449.997	0.63693	449.997	0.28718	449.997	0.28846
	444.982	0.20215	445.015	0.41325	445.015	0.20218		445.015	0.62825	445.015	0.28981	445.015	0.29134
	439.996	0.20365	439.991	0.41307	439.991	0.2039		439.991	0.62528	439.991	0.29272	439.991	0.29417
	435.005	0.20507	435	0.42134	435	0.20525		435	0.63907	435	0.29471	435	0.29623
	430.009	0.20659	430.004	0.42429	430.004	0.20654		430.004	0.64195	430.004	0.29706	430.004	0.29894
	425.009	0.20824	425.005	0.422	425.005	0.20812		425.005	0.63123	425.005	0.29965	425.005	0.30136
	420.005	0.20953	420.001	0.42358	420.001	0.20918		420.001	0.63605	420.001	0.30197	420.001	0.30375
	414.997	0.21087	414.992	0.43069	414.992	0.2108		414.992	0.64127	414.992	0.30481	414.992	0.30633
	409.984	0.21258	410.018	0.43023	410.018	0.21246		410.018	0.63642	410.018	0.30715	410.018	0.30921
	405.006	0.21406	405.002	0.43514	405.002	0.21403		405.002	0.6405	405.002	0.30997	405.002	0.31206
	399.985	0.21669	400.019	0.43867	400.019	0.21697		400.019	0.65014	400.019	0.31404	400.019	0.31578
	394.999	0.21994	394.994	0.44197	394.994	0.21991		394.994	0.65068	394.994	0.31819	394.994	0.32016
	390.009	0.22373	390.004	0.44869	390.004	0.22359		390.004	0.65618	390.004	0.32316	390.004	0.32512
	385.015	0.22849	385.01	0.45713	385.01	0.22876		385.01	0.66115	385.01	0.32932	385.01	0.33106
	380.017	0.23515	380.012	0.46454	380.012	0.23532		380.012	0.67237	380.012	0.33737	380.012	0.33894

## Sheet: Figure S3
	Panel B
	Seeds		AuNRs		PEGylated AuNRs
	Wavelength (nm)	Absorbance	Wavelength (nm)	Absorbance	Wavelength (nm)	Absorbance
	800	0.03923	899.985	0.10147	899.985	0.10147
	799	0.04058	895.001	0.1078	895.001	0.1078
	798	0.04031	890.005	0.11198	890.005	0.11198
	797	0.04045	884.997	0.11882	884.997	0.11882
	796	0.04049	880.01	0.12441	880.01	0.12441
	795	0.04071	875.012	0.13278	875.012	0.13278
	794	0.04065	870.002	0.14284	870.002	0.14284
	793	0.04081	865.014	0.15309	865.014	0.15309
	792	0.04132	860.015	0.16284	860.015	0.16284
	791	0.04068	855.004	0.17765	855.004	0.17765
	790	0.04138	850.016	0.19128	850.016	0.19128
	789	0.04143	844.983	0.20644	844.983	0.20644
	788	0.04094	840.007	0.21983	840.007	0.21983
	787	0.04103	834.986	0.23561	834.986	0.23561
	786	0.04134	829.989	0.24857	829.989	0.24857
	785	0.04131	825.015	0.26128	825.015	0.26128
	784	0.04184	819.996	0.27301	819.996	0.27301
	783	0.04128	815.001	0.28564	815.001	0.28564
	782	0.04162	809.996	0.29709	809.996	0.29709
	781	0.04205	805.015	0.30589	805.015	0.30589
	780	0.04201	799.99	0.3121	799.99	0.3121
	779	0.04219	794.989	0.31896	794.989	0.31896
	778	0.04197	790.013	0.31952	790.013	0.31952
	777	0.04226	784.992	0.31742	784.992	0.31742
	776	0.0424	779.997	0.31329	779.997	0.31329
	775	0.04257	774.992	0.30435	774.992	0.30435
	774	0.04234	770.012	0.29394	770.012	0.29394
	773	0.04264	764.988	0.28172	764.988	0.28172
	772	0.0432	759.99	0.26716	759.99	0.26716
	771	0.04316	754.983	0.24978	754.983	0.24978
	770	0.04344	750.001	0.23105	750.001	0.23105
	769	0.04292	745.011	0.21138	745.011	0.21138
	768	0.04371	740.012	0.19171	740.012	0.19171
	767	0.04338	735.004	0.17266	735.004	0.17266
	766	0.04367	729.987	0.15153	729.987	0.15153
	765	0.04346	724.997	0.13172	724.997	0.13172
	764	0.04389	719.999	0.1151	719.999	0.1151
	763	0.04405	714.992	0.10172	714.992	0.10172
	762	0.04406	710.012	0.09199	710.012	0.09199
	761	0.04394	704.988	0.08532	704.988	0.08532
	760	0.04424	699.992	0.08121	699.992	0.08121
	759	0.04478	694.988	0.07727	694.988	0.07727
	758	0.04477	690.012	0.07495	690.012	0.07495
	757	0.04435	684.991	0.07276	684.991	0.07276
	756	0.04459	679.999	0.07044	679.999	0.07044
	755	0.04473	675	0.06857	675	0.06857
	754	0.04505	669.992	0.06731	669.992	0.06731
	753	0.0448	665.013	0.06463	665.013	0.06463
	752	0.04504	659.99	0.06295	659.99	0.06295
	751	0.04529	654.996	0.06124	654.996	0.06124
	750	0.0454	649.995	0.06005	649.995	0.06005
	749	0.04523	644.986	0.05856	644.986	0.05856
	748	0.04544	640.006	0.05808	640.006	0.05808
	747	0.04578	634.983	0.05748	634.983	0.05748
	746	0.04601	629.989	0.05798	629.989	0.05798
	745	0.04592	624.989	0.05788	624.989	0.05788
	744	0.04563	620.018	0.05827	620.018	0.05827
	743	0.04604	615.003	0.0592	615.003	0.0592
	742	0.04612	609.982	0.05976	609.982	0.05976
	741	0.04598	604.991	0.06135	604.991	0.06135
	740	0.04611	599.993	0.06303	599.993	0.06303
	739	0.04619	594.989	0.0645	594.989	0.0645
	738	0.04615	590.015	0.06723	590.015	0.06723
	737	0.04656	584.997	0.07021	584.997	0.07021
	736	0.04624	580.011	0.07421	580.011	0.07421
	735	0.04668	575.018	0.0771	575.018	0.0771
	734	0.04624	569.982	0.08042	569.982	0.08042
	733	0.04618	565.014	0.08342	565.014	0.08342
	732	0.04631	560.002	0.08618	560.002	0.08618
	731	0.04621	554.985	0.0892	554.985	0.0892
	730	0.04611	549.999	0.09263	549.999	0.09263
	729	0.04606	545.007	0.09665	545.007	0.09665
	728	0.0457	540.01	0.1003	540.01	0.1003
	727	0.04586	535.007	0.10399	535.007	0.10399
	726	0.0455	529.997	0.10745	529.997	0.10745
	725	0.0454	524.983	0.10985	524.983	0.10985
	724	0.04527	520	0.11271	520	0.11271
	723	0.0449	515.012	0.1141	515.012	0.1141
	722	0.04493	509.981	0.11464	509.981	0.11464
	721	0.04477	504.982	0.11307	504.982	0.11307
	720	0.0447	500.016	0.11017	500.016	0.11017
	719	0.04466	495.007	0.10742	495.007	0.10742
	718	0.04617	489.992	0.10395	489.992	0.10395
	717	0.04572	485.011	0.10125	485.011	0.10125
	716	0.0459	479.986	0.10016	479.986	0.10016
	715	0.04605	474.995	0.10032	474.995	0.10032
	714	0.04634	469.998	0.10285	469.998	0.10285
	713	0.04649	464.997	0.1059	464.997	0.1059
	712	0.04707	459.991	0.10935	459.991	0.10935
	711	0.04718	455.018	0.11149	455.018	0.11149
	710	0.04735	450.002	0.11321	450.002	0.11321
	709	0.04814	444.982	0.11477	444.982	0.11477
	708	0.04851	439.996	0.11613	439.996	0.11613
	707	0.04878	435.005	0.1167	435.005	0.1167
	706	0.0494	430.009	0.11685	430.009	0.11685
	705	0.05019	425.009	0.11757	425.009	0.11757
	704	0.05039	420.005	0.11843	420.005	0.11843
	703	0.05069	414.997	0.11869	414.997	0.11869
	702	0.05141	409.984	0.11941	409.984	0.11941
	701	0.05162	405.006	0.11979	405.006	0.11979
	700	0.05187	399.985	0.12145	399.985	0.12145
	699	0.05236	394.999	0.12314	394.999	0.12314
	698	0.0528	390.009	0.12636	390.009	0.12636
	697	0.05329	385.015	0.13074	385.015	0.13074
	696	0.05351	380.017	0.1361	380.017	0.1361
	695	0.05389
	694	0.05448	sample2
	693	0.05448	sample2
	692	0.05515	Collection Time: 27.09.2019 15:17:17
	691	0.05512	Operator Name :
	690	0.05519	Scan Version 5.0.0.999
	689	0.05577	Parameter List :
	688	0.0559	Instrument Cary 60
	687	0.05599	Instrument Version 2.00
	686	0.05626	Start (nm) 900.0
	685	0.05644	Stop (nm) 380.0
	684	0.05682	X Mode Nanometers
	683	0.05697	Y Mode Abs
	682	0.0573	UV-Vis Scan Rate (nm/min) 24000.00
	681	0.0574	UV-Vis Data Interval (nm) 5.00
	680	0.0576	UV-Vis Ave. Time (sec) 0.0125
	679	0.0575	Beam Mode Dual Beam
	678	0.05771	Baseline Correction Off
	677	0.05786	Cycle Mode Off
	676	0.05793	Method Log :
	675	0.05812	Method Name :
	674	0.05811	Date/Time stamp: 27.09.2019 15:15:26
	673	0.0581	Method Modifications:
	672	0.05841	X Start nm Changed: 27.09.2019 15:15:53	Old: 800.0
	671	0.05868	X Stop nm Changed: 27.09.2019 15:15:53	Old: 200.0
	670	0.05844	End Method Modifications
	669	0.05874	<Current Wavelength>	565
	668	0.05895
	667	0.05906	sample3
	666	0.05854	sample3
	665	0.05853	Collection Time: 27.09.2019 15:17:22
	664	0.05848	Operator Name :
	663	0.05833	Scan Version 5.0.0.999
	662	0.05827	Parameter List :
	661	0.05822	Instrument Cary 60
	660	0.05818	Instrument Version 2.00
	659	0.05833	Start (nm) 900.0
	658	0.05846	Stop (nm) 380.0
	657	0.0584	X Mode Nanometers
	656	0.05862	Y Mode Abs
	655	0.0584	UV-Vis Scan Rate (nm/min) 24000.00
	654	0.05881	UV-Vis Data Interval (nm) 5.00
	653	0.05871	UV-Vis Ave. Time (sec) 0.0125
	652	0.05887	Beam Mode Dual Beam
	651	0.05902	Baseline Correction Off
	650	0.05917	Cycle Mode Off
	649	0.0593	Method Log :
	648	0.05967	Method Name :
	647	0.05976	Date/Time stamp: 27.09.2019 15:15:26
	646	0.05993	Method Modifications:
	645	0.06004	X Start nm Changed: 27.09.2019 15:15:53	Old: 800.0
	644	0.06053	X Stop nm Changed: 27.09.2019 15:15:53	Old: 200.0
	643	0.06048	End Method Modifications
	642	0.0608	<Current Wavelength>	612.6
	641	0.06077
	640	0.06115
	639	0.06156
	638	0.06153
	637	0.06205
	636	0.0621
	635	0.06245
	634	0.0628
	633	0.06272
	632	0.06338
	631	0.0634
	630	0.06377
	629	0.06406
	628	0.0642
	627	0.06477
	626	0.06508
	625	0.06546
	624	0.06585
	623	0.0662
	622	0.06663
	621	0.06702
	620	0.06724
	619	0.0676
	618	0.0678
	617	0.06828
	616	0.06854
	615	0.06876
	614	0.06902
	613	0.0695
	612	0.06965
	611	0.06976
	610	0.07004
	609	0.07041
	608	0.07038
	607	0.07047
	606	0.07076
	605	0.07079
	604	0.07093
	603	0.07086
	602	0.07096
	601	0.07091
	600	0.07112
	599	0.07123
	598	0.07152
	597	0.07165
	596	0.0714
	595	0.07162
	594	0.07161
	593	0.07146
	592	0.0718
	591	0.07191
	590	0.07197
	589	0.07168
	588	0.07181
	587	0.07187
	586	0.07181
	585	0.0719
	584	0.07211
	583	0.07211
	582	0.07209
	581	0.07211
	580	0.07209
	579	0.0723
	578	0.07249
	577	0.07239
	576	0.07231
	575	0.07228
	574	0.07253
	573	0.0726
	572	0.0727
	571	0.07255
	570	0.07276
	569	0.0727
	568	0.0738
	567	0.07462
	566	0.07465
	565	0.07478
	564	0.07489
	563	0.0748
	562	0.07502
	561	0.07494
	560	0.07534
	559	0.07516
	558	0.07535
	557	0.07518
	556	0.07478
	555	0.07511
	554	0.07509
	553	0.07512
	552	0.07514
	551	0.07517
	550	0.07505
	549	0.07472
	548	0.07486
	547	0.07501
	546	0.07463
	545	0.07461
	544	0.07457
	543	0.07446
	542	0.07451
	541	0.07438
	540	0.07437
	539	0.07455
	538	0.07449
	537	0.0745
	536	0.07443
	535	0.07481
	534	0.07463
	533	0.07496
	532	0.07511
	531	0.07552
	530	0.07595
	529	0.07608
	528	0.07633
	527	0.07668
	526	0.07679
	525	0.07723
	524	0.07776
	523	0.07822
	522	0.07868
	521	0.07894
	520	0.07915
	519	0.07988
	518	0.08072
	517	0.08087
	516	0.08152
	515	0.08206
	514	0.0825
	513	0.08304
	512	0.08339
	511	0.08369
	510	0.08403
	509	0.0847
	508	0.08495
	507	0.08546
	506	0.08571
	505	0.08636
	504	0.08664
	503	0.08725
	502	0.08726
	501	0.08794
	500	0.08829
	499	0.08876
	498	0.08876
	497	0.08919
	496	0.08939
	495	0.08978
	494	0.09014
	493	0.0902
	492	0.0906
	491	0.09076
	490	0.09137
	489	0.09111
	488	0.09177
	487	0.09195
	486	0.09199
	485	0.0925
	484	0.09248
	483	0.09264
	482	0.09277
	481	0.09283
	480	0.09329
	479	0.09367
	478	0.09392
	477	0.09426
	476	0.0945
	475	0.09483
	474	0.09531
	473	0.09549
	472	0.09606
	471	0.09626
	470	0.09681
	469	0.09715
	468	0.09738
	467	0.09743
	466	0.0977
	465	0.09802
	464	0.09831
	463	0.09839
	462	0.09864
	461	0.09857
	460	0.09893
	459	0.09929
	458	0.09944
	457	0.0994
	456	0.0994
	455	0.10049
	454	0.10091
	453	0.10101
	452	0.10105
	451	0.10143
	450	0.10167
	449	0.10223
	448	0.10215
	447	0.10285
	446	0.10308
	445	0.10347
	444	0.10374
	443	0.10413
	442	0.10443
	441	0.10489
	440	0.10527
	439	0.10586
	438	0.10656
	437	0.10679
	436	0.10738
	435	0.10783
	434	0.10792
	433	0.10921
	432	0.1098
	431	0.11
	430	0.11027
	429	0.11066
	428	0.11128
	427	0.1114
	426	0.1115
	425	0.11239
	424	0.11266
	423	0.11334
	422	0.11378
	421	0.11421
	420	0.11474
	419	0.11557
	418	0.11581
	417	0.11661
	416	0.11702
	415	0.11731
	414	0.11828
	413	0.11841
	412	0.11918
	411	0.11928
	410	0.12101
	409	0.12166
	408	0.12223
	407	0.12302
	406	0.12345
	405	0.12406
	404	0.12431
	403	0.12468
	402	0.12539
	401	0.12567
	400	0.12664
	399	0.12724
	398	0.12776
	397	0.12844
	396	0.1289
	395	0.12966
	394	0.13014
	393	0.13107
	392	0.1317
	391	0.13178
	390	0.13252
	389	0.13283
	388	0.13309
	387	0.13387
	386	0.13456
	385	0.13557
	384	0.13678
	383	0.13735
	382	0.13762
	381	0.13866
	380	0.13899
	New: 380.00

## Sheet: Figure S5
	Polymer		Polymer resin		Composite resin
	Temperature (°C)	Viscosity (mPas)	Temperature (°C)	Viscosity (mPas)	Temperature (°C)	Viscosity (mPas)
	60.005	43008.9	60.0101	3076.4	59.9855	4487.46
	60.018	43345.4	60.0145	3070.3	60.0364	4461.29
	60.0367	43098.9	60.0157	3068.54	60.0588	4460.23
	60.0092	43324.3	60.0165	3063.56	60.0496	4449.25
	60.011	43124.5	60.0214	3062.26	60.0328	4443.84
	60.0242	43214.3	60.0203	3056.21	60.0359	4437.2
	60.0224	43298.9	60.0219	3054.08	60.0252	4429.85
	60.0347	43010.2	60.0303	3053	60.0294	4426.17
	60.0376	43315.8	60.0302	3048.88	60.008	4421.41
	60.0215	42975.6	60.0305	3046.03	60.0064	4422.38
	60.0123	43310.8	60.0325	3042.3	60.0127	4414.43
	60.0059	43113.4	60.0337	3043.5	60.0205	4414.87
	59.98	42741.8	60.0347	3037.99	60.0174	4408.38
	60.0423	42741.2	60.0237	3038.01	59.9943	4404.46
	60.0509	42819.4	60.0179	3036.46	59.9843	4397.76
	60.1732	42356.1	60.0207	3035.31	59.9881	4393.37
	60.3297	42673.2	60.0144	3021.98	59.9998	4393.79
	60.4249	42143.2	60.0186	3019.47	60.0252	4393.92
	60.6004	42101.6	60.0539	3014.25	60.04	4392.85
	60.7565	42761.4	60.1257	3011.39	60.0136	4387.22
	60.8963	42512.8	60.2281	3006.54	59.9957	4388.18
	61.0301	42088.9	60.3742	3013.36	60.002	4375.62
	61.1626	41812.6	60.4841	2984.39	59.9914	4375.89
	61.3242	41528.1	60.6055	2971.39	60.0519	4364.63
	61.4198	41213.8	60.7625	2965.23	60.1279	4356.35
	61.5707	40673.8	60.9144	2934.66	60.2186	4325.61
	61.6873	40428.7	61.0564	2923.39	60.3208	4331.71
	61.8473	40500.7	61.2428	2921.67	60.4066	4319.94
	61.9657	39939.4	61.3637	2891.07	60.5769	4297.17
	62.0941	39560.7	61.4869	2853.12	60.735	4263.35
	62.2008	39150.1	61.6191	2847.51	60.8958	4245.36
	62.3182	38887.5	61.758	2835.37	61.0379	4229.1
	62.4557	38023.9	61.8814	2815.68	61.1741	4211.05
	62.5388	37837.1	61.9891	2780.61	61.3038	4171.75
	62.6931	37745.1	62.1012	2773.04	61.4144	4152.14
	62.8452	37250.1	62.2551	2757.36	61.5624	4170.88
	62.9702	36952.7	62.3805	2736.82	61.6803	4124.7
	63.0841	37231.1	62.5032	2710.51	61.8207	4074.18
	63.2096	36437	62.6057	2705.17	61.9555	4055.15
	63.3249	35939.7	62.764	2709.07	62.0976	4011.75
	63.4743	35606.4	62.8932	2680.22	62.2336	3930.25
	63.6241	35297.9	62.9606	2643.29	62.3542	3913.93
	63.7221	34425.3	63.1013	2628.56	62.4614	3924.22
	63.834	34169.5	63.2368	2616.75	62.5714	3987.91
	63.9609	34192.8	63.4086	2596.06	62.7314	3929.88
	64.0878	34419.4	63.4818	2563.41	62.8814	3840
	64.2535	33845.8	63.5989	2552.63	62.9779	3818.88
	64.3633	33310	63.7261	2538.19	63.0661	3799.31
	64.4715	32961.2	63.8795	2523.75	63.1994	3770.9
	64.5888	32662.9	64.0217	2496.56	63.3329	3729.53
	64.7238	32305.8	64.1687	2487.05	63.4629	3717.76
	64.8221	32025.9	64.2703	2494.65	63.5731	3697.23
	64.9183	31811.5	64.4044	2466.74	63.7182	3672.71
	65.0666	31523.7	64.5102	2430.56	63.85	3634.07
	65.1787	31301.7	64.6907	2418.85	63.9809	3622.57
	65.3159	30712.2	64.7848	2406.6	64.0757	3640.55
	65.4566	30492.3	64.9003	2388.38	64.1883	3610.29
	65.5847	30403.1	64.9836	2357.45	64.3574	3552.04
	65.7106	29994.6	65.0983	2350.86	64.4466	3537.53
	65.8206	29560.1	65.2163	2339.8	64.6052	3504.73
	65.9587	29382.5	65.3431	2323.24	64.7728	3474.57
	66.0735	29278.1	65.4796	2301.05	64.8601	3449.52
	66.2417	28978.7	65.6158	2291.04	64.9647	3427.75
	66.3654	28522.7	65.7445	2297.14	65.0823	3407.03
	66.4802	28250.4	65.869	2277.14	65.2207	3382.88
	66.638	28035.4	65.9357	2245.62	65.3436	3360.65
	66.7443	27737.7	66.0032	2236.03	65.4351	3332.28
	66.8974	27173.5	66.2042	2233.88	65.5621	3276.7
	67.0109	26942.3	66.3554	2212.72	65.7241	3271.14
	67.1281	26875.2	66.4905	2190.45	65.8367	3247.85
	67.2586	27187.2	66.6561	2172.31	65.993	3227.82
	67.412	26505.4	66.7836	2161.7	66.0632	3184.39
	67.5132	26114.8	66.9165	2145.01	66.1695	3181.18
	67.6106	25923.3	67.06	2135.77	66.3357	3173.95
	67.7458	25653.8	67.1626	2107.21	66.4806	3136.56
	67.8434	25500	67.2842	2097.48	66.6298	3108.56
	67.9782	25227.6	67.412	2087.97	66.781	3087.51
	68.1176	24872.7	67.5341	2074.72	66.9214	3068.18
	68.2323	24646	67.6514	2049.45	67.0442	3045.32
	68.3248	24508.3	67.7735	2042.88	67.1606	3008.51
	68.46	24317	67.894	2053.68	67.2574	3000.75
	68.6179	23970	68.0044	2033.47	67.3415	2984.17
	68.7497	23792.2	68.1252	2008.69	67.4796	2960.06
	68.8891	23834.5	68.2524	1999.05	67.6013	2924.54
	68.9964	23549.9	68.3982	1980.56	67.717	2913.73
	69.1099	23182.1	68.4959	1968.27	67.8811	2919.52
	69.2357	22495.8	68.6211	1914.4	67.9994	2882.11
	69.3601	22572.6	68.7121	1921.99	68.0648	2860.36
	69.4811	22698.6	68.8862	1919.99	68.2033	2798.5
	69.5786	22462.1	69.0408	1935.7	68.3447	2818.43
	69.7508	22104.3	69.1796	1903.87	68.4578	2803.29
	69.8739	21504.2	69.313	1881.18	68.5942	2780.26
	70.017	21333.9	69.434	1871.2	68.7285	2755.51
	70.1058	21438.9	69.5671	1857.02	68.8814	2744.02
	70.252	21544.3	69.6485	1843.66	69.0319	2770.99
	70.3872	21366.9	69.7711	1833.29	69.1192	2729.81
	70.5	20954.8	69.8962	1819.69	69.2333	2689.87
	70.6163	20762	70.0373	1806.17	69.3567	2672.9
	70.7147	20550.9	70.1313	1795.96	69.4911	2660.11
	70.8348	20197	70.2789	1785.56	69.6516	2635.31
	70.9449	20090.5	70.4122	1773.95	69.7526	2613.02
	71.0436	20018.9	70.5298	1756.27	69.8629	2601.96
	71.2628	20175.4	70.66	1751.53	69.9777	2572.94
	71.3667	19763.6	70.7726	1741.92	70.0961	2564.4
	71.5235	19497.4	70.8954	1731.27	70.2179	2549.73
	71.6283	19308.8	71.0058	1711.05	70.3584	2533.04
	71.7504	19146.4	71.102	1706.75	70.4487	2498.67
	71.8726	18720.9	71.2332	1698.61	70.5833	2496.82
	72.0029	18537.4	71.3538	1686.56	70.7004	2480.43
	72.1328	18559.6	71.478	1665.08	70.8356	2463.38
	72.2775	18658.4	71.6453	1661.47	71.0144	2434.13
	72.4167	18582.9	71.7726	1655.62	71.1416	2429.76
	72.5004	18170.2	71.9424	1642.77	71.2317	2418.37
	72.6241	18075.4	72.0621	1626.51	71.3564	2401.29
	72.7472	17956.4	72.1634	1624	71.5019	2380.02
	72.856	17846.1	72.2737	1615.6	71.6304	2370.84
	72.9755	17722.6	72.3867	1604.21	71.7595	2385.81
	73.0886	17389.9	72.5054	1589.86	71.871	2350.37
	73.2177	17129.6	72.6834	1586.2	72.0114	2322.2
	73.3501	17117.6	72.7742	1589.01	72.1301	2259.74
	73.4887	17017.2	72.9148	1568.67	72.2213	2257.93
	73.5902	17102.9	73.0101	1552.16	72.3568	2273.57
	73.7446	16754.2	73.1551	1547.69	72.4534	2292.45
	73.8934	16557.3	73.272	1539.64	72.5869	2267.46
	74.0015	16419.3	73.3538	1530.14	72.7227	2234.58
	74.1267	16269	73.492	1515.47	72.8598	2220.9
	74.2762	16024.9	73.6297	1510.55	72.9792	2209.98
	74.3801	15933.8	73.7598	1501.69	73.1321	2192.18
	74.4923	15827	73.8839	1494.45	73.2473	2144.76
	74.6167	15700.9	73.9862	1481.51	73.3335	2144.28
	74.7296	15471	74.1431	1476.12	73.468	2146.98
	74.8407	15381.3	74.2766	1481.97	73.6094	2177.98
	74.9565	15269.7	74.3693	1460.38	73.7478	2155.56
	75.1133	15145.6	74.4608	1448.04	73.8339	2112.72
	75.2478	14980	74.6159	1440.94	73.9883	2065.66
	75.3681	14872.2	74.7631	1425.41	74.1066	2065.02
	75.4667	14786.5	74.9192	1396.42	74.23	2066.96
	75.6162	14652.5	75.0365	1394.16	74.3464	2093.51
	75.7385	14496.2	75.162	1398.5	74.4603	2045.5
	75.836	14424.3	75.2786	1415.18	74.6195	2034.19
	75.9845	14440.9	75.4332	1399.01	74.7299	2021.4
	76.0879	14252.7	75.5386	1377.48	74.8536	2006.46
	76.1726	14082.8	75.6301	1369.39	74.9705	1995.03
	76.2856	13939.5	75.7324	1363.7	75.1065	1983.51
	76.4446	13847.3	75.8533	1343.17	75.2384	1970.01
	76.5405	13737	75.9929	1340.16	75.3651	1961.14
	76.7	13622.1	76.121	1337.49	75.4618	1948.28
	76.8712	13502.5	76.2529	1354.3	75.6078	1914.35
	76.998	13121.5	76.3792	1335.77	75.7507	1907.66
	77.1067	13130.4	76.5016	1314.56	75.8619	1908.66
	77.2663	13131.4	76.614	1283.89	75.9671	1933.65
	77.3971	13231.6	76.7118	1283.37	76.0871	1887.76
	77.499	13061	76.8574	1291.85	76.2212	1876.76
	77.6063	12827.5	76.9446	1309.5	76.327	1866.96
	77.7163	12720.9	77.0439	1295.77	76.4184	1854.7
	77.862	12642.8	77.234	1272.14	76.5322	1844.99
	77.9613	12534.9	77.4003	1266.41	76.7125	1832.79
	78.1284	12450	77.5079	1261.28	76.8749	1793.31
	78.2545	12353.1	77.65	1244.62	77.0239	1791.95
	78.3411	12202.9	77.7987	1241.17	77.1051	1794.62
	78.4505	12123.8	77.9368	1241.25	77.228	1787.83
	78.5733	12035	78.03	1230.92	77.3326	1778.88
	78.6761	11950.6	78.1338	1215.02	77.4433	1765.13
	78.8349	11778.3	78.2631	1212.24	77.5874	1761.02
	78.9646	11743.6	78.37	1207.56	77.7139	1784.27
	79.07	11670.5	78.5224	1200.88	77.8595	1754.87
	79.2121	11585.3	78.6659	1190.89	77.9896	1731.04
	79.3363	11422.8	78.7763	1185.71	78.121	1722.24
	79.4687	11379.1	78.9077	1181.21	78.2135	1711.99
	79.6193	11300.1	79.0085	1175.35	78.3713	1671.9
	79.6872	11209.5	79.1012	1165.01	78.4926	1669.44
	79.8157	11057.5	79.25	1163.13	78.6049	1675.59
	79.9752	11003.4	79.3713	1157.43	78.7344	1703.03
	80.1251	10917.4	79.4678	1150.67	78.8424	1679.09
	80.2084	10859.1	79.6123	1142.4	78.9666	1650.8
	80.3117	10704.4	79.7754	1137.49	79.0987	1644.24
	80.4756	10660.1	79.907	1142.47	79.2062	1635.35
	80.6053	10680.1	80.0353	1130.7	79.3546	1625.67
	80.7544	10533	80.1397	1109.99	79.4775	1616.52
	80.8507	10403.9	80.2562	1107.77	79.5972	1595.58
	81.0004	10360.7	80.3707	1105.01	79.7343	1589.85
	81.1391	10297.3	80.5099	1099.78	79.8758	1585.06
	81.2451	10201.3	80.6185	1089.72	79.984	1573.78
	81.3468	10047	80.7389	1085.31	80.1214	1561.67
	81.4479	10016.8	80.864	1082.16	80.2648	1555.84
	81.5997	9960.21	81.0328	1075.78	80.3264	1550.11
	81.7136	9874.9	81.1409	1064.94	80.4343	1542.84
	81.81	9755.36	81.2829	1061.53	80.6185	1530.53
	81.9373	9717.94	81.3824	1057.16	80.7583	1524.21
	82.094	9695.58	81.5033	1052.7	80.8722	1504.63
	82.2266	9614.08	81.6471	1042.86	80.9746	1501.56
	82.3532	9480.36	81.7629	1040.61	81.0851	1499.3
	82.4623	9445.26	81.8904	1046.15	81.2174	1497.9
	82.5781	9365.46	82.0064	1036.19	81.3413	1480.99
	82.7405	9291.6	82.0892	1022.44	81.4606	1472.84
	82.8628	9173.36	82.2211	995.445	81.6208	1466
	82.9741	9133.44	82.3469	992.992	81.7186	1457.83
	83.0927	9050.48	82.4782	999.344	81.8267	1437.7
	83.2273	8990.49	82.6691	1016.73	81.9593	1438.85
	83.3956	8898.16	82.8162	1008.88	82.1298	1432.48
	83.5253	8854.13	82.8923	992.837	82.2498	1440.45
	83.6348	8876.11	83.0172	983.363	82.3727	1418.61
	83.725	8786.59	83.1533	980.055	82.491	1390.94
	83.8328	8662.88	83.2511	973.077	82.6269	1394.85
	83.9474	8587.59	83.3841	967.187	82.7091	1390.57
	84.0689	8536.21	83.5157	962.727	82.8577	1384.69
	84.1967	8426.69	83.6598	958.221	82.9748	1375.95
	84.353	8377.6	83.7922	950.654	83.0957	1367.65
	84.4762	8372.93	83.9318	947.723	83.2616	1362.52
	84.5727	8291.55	84.0533	945.794	83.3585	1372.49
	84.746	8185.22	84.1621	938.072	83.4805	1355.05
	84.8445	8146.74	84.2973	933.366	83.5893	1342.82
	84.9464	8105.91	84.3932	929.097	83.7428	1337.74
	85.0676	8059.63	84.481	925.009	83.8409	1331.86
	85.2233	7973.54	84.5944	920.346	83.9848	1319.69
	85.3278	7934.44	84.7233	916.133	84.1107	1316.45
	85.4643	7879.73	84.8397	899.34	84.2132	1311.23
	85.6077	7830.37	84.9474	901.772	84.3068	1303.3
	85.747	7750.39	85.1115	899.165	84.4737	1290.78
	85.8846	7701.9	85.2498	905.997	84.5845	1288.89
	85.9865	7661.44	85.3567	890.998	84.6407	1282.17
	86.1332	7608.13	85.4948	886.203	84.8575	1276.33
	86.2785	7490.9	85.5939	882.974	84.9548	1264.57
	86.3734	7460.64	85.7174	878.812	85.0746	1263.85
	86.5058	7451.76	85.8725	859.846	85.2188	1257.59
	86.6202	7397.64	86.0221	861.983	85.3293	1250.26
	86.7353	7265.06	86.1536	862.369	85.4625	1237.77
	86.8319	7218.04	86.3013	873.565	85.5843	1236.9
	86.949	7221.38	86.3902	864.85	85.7433	1229.14
	87.1053	7154.49	86.5128	851.228	85.9159	1224.61
	87.1829	7107.28	86.6181	847.457	86.0005	1213.83
	87.3119	7064.98	86.7487	844.41	86.1412	1210.93
	87.4449	7016.21	86.8766	839.932	86.2348	1207.12
	87.5738	6981.02	86.9757	820.798	86.3698	1199.77
	87.6814	7021.72	87.0952	827.917	86.4555	1194.81
	87.8018	6879.06	87.2548	826.114	86.5628	1189.96
	87.9605	6810.29	87.3835	831.977	86.7137	1184.68
	88.1125	6684.58	87.4851	819.635	86.8483	1161.51
	88.2638	6710.18	87.6238	802.924	86.9835	1160.33
	88.3434	6718.82	87.7388	803.746	87.101	1164.41
	88.4559	6639.08	87.847	806.584	87.264	1178.11
	88.6359	6574.14	87.988	816.295	87.3341	1165.5
	88.7234	6542.01	88.1714	799.053	87.4381	1146.6
	88.8531	6480.99	88.2678	793.528	87.6225	1140.18
	89.0037	6441.29	88.3855	791.703	87.7373	1135.59
	89.0984	6410.8	88.5149	788.368	87.8224	1131.09
	89.237	6334.82	88.6541	784.786	87.946	1101.28
	89.3576	6309.84	88.8032	777.512	88.114	1108.97
	89.4863	6265.87	88.9008	776.668	88.212	1112.72
	89.6197	6231.52	89.0168	773.815	88.3652	1104.86
	89.7125	6122.66	89.1458	769.676	88.4918	1092.82
			89.2603	765.336	88.6174	1092.4
			89.3582	762.957	88.728	1088.61
			89.4984	767.156	88.8459	1083.48
			89.6335	759.732	88.9872	1078.46
			89.7282	751.395	89.1161	1071.96
					89.2322	1056.63
					89.3568	1057.63
					89.4593	1057.35
					89.5789	1051.12
					89.6689	1040.62

## Sheet: Figure S6
	9k polymer		3D printed composite			Source data
	Temperature (°C)	Heat flow (a.u.)	Temperature (°C)	Heat flow (a.u.)		9k polymer					3D printed composite
	-79.1401	0.85173	-79.0496	-1.00499		Time (min)	Temperature (°C)	Heat Flow (mW)	Sample Purge Flow (mL/min)		Time (min)	Temperature (°C)	Heat Flow (mW)	Sample Purge Flow (mL/min)
	-79.0001	0.75002	-78.908	-1.09894		0.000499994	-80.2378	0.21122	49.9991		0.000499994	-80.1988	0.07332	49.9952
	-78.8565	0.65746	-78.7642	-1.19027		0.01717	-80.2387	0.20784	50.0018		0.01717	-80.1994	0.06977	50.0056
	-78.7104	0.57143	-78.6175	-1.27775		0.03383	-80.2392	0.20562	49.9984		0.03383	-80.2	0.06607	49.9936
	-78.5628	0.48809	-78.4694	-1.36033		0.0505	-80.2394	0.20299	49.9999		0.0505	-80.2004	0.06401	50.0021
	-78.4133	0.41472	-78.3196	-1.44069		0.06717	-80.2401	0.20072	50.0003		0.06717	-80.2012	0.06067	50.0186
	-78.2621	0.34503	-78.1676	-1.51872		0.08383	-80.2406	0.19838	50.002		0.08383	-80.2017	0.05607	49.9811
	-78.1085	0.28236	-78.0152	-1.59016		0.1005	-80.241	0.19611	50.0015		0.1005	-80.2023	0.05104	50.0024
	-77.9547	0.22405	-77.8612	-1.65854		0.11717	-80.2409	0.19388	49.9953		0.11717	-80.2039	0.04477	49.9997
	-77.7994	0.17224	-77.7069	-1.72252		0.13383	-80.2419	0.19131	50.0007		0.13383	-80.2044	0.04128	49.9983
	-77.6422	0.12152	-77.5512	-1.78444		0.1505	-80.2423	0.18892	50.0031		0.1505	-80.2051	0.03766	50.0017
	-77.4861	0.07633	-77.395	-1.84124		0.16717	-80.2418	0.18675	50.0007		0.16717	-80.2058	0.03407	49.9983
	-77.3283	0.03653	-77.2378	-1.89624		0.18383	-80.2426	0.18447	49.9997		0.18383	-80.2069	0.03015	50.0007
	-77.1696	5.5e-05	-77.0807	-1.94735		0.2005	-80.2434	0.18215	50.0008		0.2005	-80.2079	0.02611	50.0001
	-77.0103	-0.03324	-76.922	-1.99565		0.21717	-80.2439	0.17992	49.9962		0.21717	-80.2082	0.02313	49.9993
	-76.8506	-0.06417	-76.7643	-2.04068		0.23383	-80.2444	0.17782	49.9994		0.23383	-80.2087	0.02045	49.9941
	-76.6905	-0.09449	-76.6048	-2.08138		0.2505	-80.2445	0.17564	50.002		0.2505	-80.2092	0.01776	50.0099
	-76.5298	-0.11727	-76.4449	-2.12019		0.26717	-80.245	0.17349	49.9982		0.26717	-80.21	0.01476	49.9992
	-76.3686	-0.14686	-76.2847	-2.16301		0.28383	-80.2453	0.17134	50.006		0.28383	-80.2108	0.01211	49.9984
	-76.2072	-0.16594	-76.1243	-2.1945		0.3005	-80.2452	0.16938	49.9928		0.3005	-80.2116	0.00896	49.998
	-76.0453	-0.18395	-75.9642	-2.22755		0.31717	-80.2457	0.16736	50.0046		0.31717	-80.2114	0.00636	50.0011
	-75.8827	-0.20402	-75.8033	-2.26002		0.33383	-80.246	0.16534	49.9975		0.33383	-80.2122	0.00328	50.0007
	-75.7206	-0.22436	-75.6414	-2.28956		0.3505	-80.2464	0.16359	49.9992		0.3505	-80.2132	0.0001073	49.9992
	-75.5582	-0.24103	-75.4801	-2.31798		0.36717	-80.2467	0.16206	50.0034		0.36717	-80.2134	-0.0025	49.9986
	-75.3954	-0.25643	-75.3177	-2.34686		0.38383	-80.2463	0.16043	50.0062		0.38383	-80.2138	-0.0051	49.9973
	-75.2324	-0.26822	-75.1566	-2.36983		0.4005	-80.2462	0.15863	49.9942		0.4005	-80.2144	-0.00767	50.0033
	-75.0686	-0.2808	-74.9945	-2.39661		0.41717	-80.2475	0.15677	49.9967		0.41717	-80.215	-0.01026	50.0033
	-74.9052	-0.29369	-74.8321	-2.41818		0.43383	-80.2481	0.15504	50.0004		0.43383	-80.2151	-0.01307	49.9976
	-74.7418	-0.30536	-74.6693	-2.44112		0.4505	-80.2481	0.15334	50.0024		0.4505	-80.2164	-0.01588	49.9989
	-74.5778	-0.31546	-74.5065	-2.46229		0.46717	-80.2484	0.15185	49.9966		0.46717	-80.2162	-0.01842	49.997
	-74.4138	-0.32395	-74.3432	-2.48276		0.48383	-80.2485	0.15027	49.9984		0.48383	-80.2171	-0.02105	50.0071
	-74.2497	-0.33393	-74.1804	-2.5021		0.5005	-80.2484	0.14873	50.0042		0.5005	-80.2169	-0.02348	49.9961
	-74.0854	-0.34406	-74.0171	-2.51931		0.51717	-80.249	0.14716	49.9967		0.51717	-80.2178	-0.02595	50.0034
	-73.9206	-0.3525	-73.8544	-2.53835		0.53383	-80.2491	0.14568	50.0049		0.53383	-80.2185	-0.02842	50.0018
	-73.7566	-0.36043	-73.6907	-2.55536		0.5505	-80.2491	0.14418	49.9992		0.5505	-80.2191	-0.03087	49.9957
	-73.5919	-0.36764	-73.5265	-2.57097		0.56717	-80.2499	0.14268	49.9932		0.56717	-80.2192	-0.03318	50.0006
	-73.4276	-0.37592	-73.3638	-2.59076		0.58383	-80.2501	0.14126	50.0032		0.58383	-80.2198	-0.03561	50.0054
	-73.2627	-0.38231	-73.2001	-2.60436		0.6005	-80.2504	0.13985	50.0002		0.6005	-80.2198	-0.0379	49.9942
	-73.0976	-0.38917	-73.0356	-2.6175		0.61717	-80.2505	0.13848	50.0005		0.61717	-80.2202	-0.04022	49.9992
	-72.9327	-0.39538	-72.8716	-2.63279		0.63383	-80.2511	0.13723	50.0029		0.63383	-80.2206	-0.04238	50
	-72.7679	-0.40122	-72.7078	-2.64873		0.6505	-80.2508	0.13588	49.9987		0.6505	-80.2216	-0.04468	50.0005
	-72.6028	-0.40757	-72.5439	-2.66244		0.66717	-80.2508	0.13467	50.0014		0.66717	-80.2218	-0.0469	50.0035
	-72.4378	-0.41452	-72.3792	-2.6732		0.68383	-80.2511	0.13336	49.9968		0.68383	-80.2223	-0.04912	50.0184
	-72.2722	-0.41907	-72.2152	-2.68837		0.7005	-80.2519	0.13212	49.9948		0.7005	-80.2221	-0.05126	49.9778
	-72.1069	-0.42529	-72.0506	-2.70093		0.71717	-80.2519	0.13094	50.0025		0.71717	-80.2226	-0.05344	50.0031
	-71.9416	-0.43038	-71.8862	-2.71222		0.73383	-80.252	0.12984	50.0024		0.73383	-80.2229	-0.05546	49.9956
	-71.7764	-0.43573	-71.7222	-2.72283		0.7505	-80.2523	0.12873	50.0001		0.7505	-80.2238	-0.05756	50.0009
	-71.6117	-0.43894	-71.5573	-2.73438		0.76717	-80.2526	0.12762	50.0013		0.76717	-80.2239	-0.05953	50.0041
	-71.4447	-0.44305	-71.3929	-2.74526		0.78383	-80.2528	0.12658	49.9977		0.78383	-80.2245	-0.06154	49.9977
	-71.2798	-0.44937	-71.228	-2.75558		0.8005	-80.2531	0.12542	50.0013		0.8005	-80.2248	-0.06352	50.0092
	-71.1139	-0.45264	-71.0635	-2.76712		0.81717	-80.2531	0.12437	50.0027		0.81717	-80.2249	-0.06547	49.9933
	-70.9488	-0.45653	-70.8985	-2.77777		0.83383	-80.2531	0.12337	50.0001		0.83383	-80.2252	-0.0673	49.9977
	-70.7831	-0.46065	-70.7335	-2.78655		0.8505	-80.2536	0.12231	50.0008		0.8505	-80.2258	-0.06923	50.0013
	-70.6173	-0.46414	-70.5685	-2.79645		0.86717	-80.2536	0.12135	49.9945		0.86717	-80.2259	-0.07108	49.9971
	-70.4514	-0.46823	-70.4039	-2.80537		0.88383	-80.2534	0.12055	49.9994		0.88383	-80.2259	-0.07282	49.9998
	-70.2857	-0.47145	-70.2388	-2.81415		0.9005	-80.2542	0.11964	50.0053		0.9005	-80.2268	-0.07464	49.9987
	-70.12	-0.4746	-70.0737	-2.82414		0.91717	-80.2537	0.11878	49.9968		0.91717	-80.2271	-0.07629	50.0004
	-69.9546	-0.47882	-69.9082	-2.83235		0.93383	-80.254	0.11793	50.0027		0.93383	-80.2272	-0.07799	50.0041
	-69.7881	-0.4821	-69.7429	-2.84092		0.9505	-80.2546	0.11698	50.0004		0.9505	-80.2272	-0.07965	49.9987
	-69.6223	-0.48497	-69.5779	-2.84849		0.96717	-80.2548	0.11604	50.0272		0.96717	-80.228	-0.08124	49.9978
	-69.4562	-0.48871	-69.4126	-2.85645		0.98383	-80.2545	0.11527	49.9721		0.98383	-80.2281	-0.08287	50.0046
	-69.2909	-0.49304	-69.2473	-2.86438		1.0005	-80.2544	0.11441	49.9975		1.0005	-80.2286	-0.08452	49.9931
	-69.1245	-0.49663	-69.0819	-2.87096		1.01717	-80.2525	0.11321	49.9995		1.01717	-80.2248	-0.08714	50.0028
	-68.9584	-0.50016	-68.9164	-2.88107		1.03383	-80.2394	0.1134	50.0003		1.03383	-80.2065	-0.09515	50.0021
	-68.7917	-0.503	-68.7507	-2.88832		1.0505	-80.2037	0.1359	50.0006		1.0505	-80.1654	-0.13678	49.9976
	-68.626	-0.50609	-68.586	-2.89585		1.06717	-80.1418	0.16886	49.9991		1.06717	-80.1	-0.2197	49.9999
	-68.4602	-0.50984	-68.4202	-2.90199		1.08383	-80.0597	0.16811	50.0053		1.08383	-80.0173	-0.29749	50.0001
	-68.2942	-0.51357	-68.2551	-2.91012		1.1005	-79.9667	0.07177	49.995		1.1005	-79.9251	-0.38528	50.0118
	-68.1277	-0.51677	-68.0894	-2.91673		1.11717	-79.8675	-0.04841	50		1.11717	-79.8231	-0.47173	49.9883
	-67.962	-0.52017	-67.9243	-2.92348		1.13383	-79.761	-0.16675	50.0003		1.13383	-79.7145	-0.56707	50.0009
	-67.7952	-0.52308	-67.7579	-2.92936		1.1505	-79.6471	-0.27874	50.0009		1.1505	-79.5975	-0.66909	49.9982
	-67.6298	-0.52614	-67.5925	-2.93573		1.16717	-79.5255	-0.39564	49.9994		1.16717	-79.474	-0.77287	50.0017
	-67.4635	-0.52937	-67.4271	-2.94312		1.18383	-79.3994	-0.51798	50.0021		1.18383	-79.3444	-0.87783	50.0025
	-67.2972	-0.53315	-67.2617	-2.9494		1.2005	-79.2682	-0.64271	50.0012		1.2005	-79.2113	-0.98037	50
	-67.1309	-0.536	-67.0964	-2.95435		1.21717	-79.1344	-0.76259	49.9951		1.21717	-79.0747	-1.08131	49.9967
	-66.9648	-0.53887	-66.9299	-2.95813		1.23383	-78.9967	-0.87444	49.9985		1.23383	-78.9351	-1.17736	50.0007
	-66.7985	-0.54179	-66.7638	-2.9629		1.2505	-78.8557	-0.98431	49.9998		1.2505	-78.7926	-1.2696	49.9987
	-66.6326	-0.54477	-66.5986	-2.97014		1.26717	-78.7129	-1.08537	50.0077		1.26717	-78.6471	-1.35861	50.0035
	-66.4661	-0.54765	-66.4327	-2.9752		1.28383	-78.5669	-1.18224	49.997		1.28383	-78.4997	-1.44204	49.9993
	-66.299	-0.55047	-66.2672	-2.9805		1.3005	-78.4193	-1.27495	49.9995		1.3005	-78.3512	-1.51989	50.001
	-66.1335	-0.55418	-66.1017	-2.98618		1.31717	-78.2703	-1.35802	49.9983		1.31717	-78.2001	-1.59468	49.9967
	-65.9669	-0.55742	-65.9358	-2.99172		1.33383	-78.119	-1.43504	50.0004		1.33383	-78.0486	-1.66198	50.0001
	-65.8009	-0.56041	-65.7695	-2.9974		1.3505	-77.9668	-1.50953	50.0033		1.3505	-77.8949	-1.72798	50.005
	-65.6343	-0.56334	-65.604	-3.00326		1.36717	-77.8132	-1.57612	49.9967		1.36717	-77.7404	-1.78799	49.9927
	-65.468	-0.56617	-65.4372	-3.00691		1.38383	-77.6594	-1.63888	49.9995		1.38383	-77.5853	-1.84395	50.0021
	-65.302	-0.56898	-65.2715	-3.01244		1.4005	-77.5038	-1.69443	49.998		1.4005	-77.4292	-1.89742	50.005
	-65.1352	-0.5717	-65.1059	-3.01662		1.41717	-77.3475	-1.74577	49.9975		1.41717	-77.2721	-1.94305	49.9993
	-64.9686	-0.57449	-64.9397	-3.0206		1.43383	-77.1902	-1.79773	50.0054		1.43383	-77.1141	-1.98912	49.997
	-64.8021	-0.57741	-64.7739	-3.02562		1.4505	-77.0326	-1.83924	49.9962		1.4505	-76.9565	-2.03369	49.998
	-64.6362	-0.58036	-64.6078	-3.03036		1.46717	-76.8744	-1.88138	50.0038		1.46717	-76.7976	-2.06886	50.0034
	-64.4699	-0.58333	-64.4418	-3.03445		1.48383	-76.7151	-1.91957	49.9975		1.48383	-76.6382	-2.10503	49.9982
	-64.3031	-0.58607	-64.2759	-3.03862		1.5005	-76.5564	-1.95029	49.9997		1.5005	-76.478	-2.13861	49.9987
	-64.1367	-0.58875	-64.1098	-3.04287		1.51717	-76.3959	-1.98603	50.0026		1.51717	-76.3181	-2.17079	50.0009
	-63.9703	-0.59154	-63.9435	-3.0462		1.53383	-76.2355	-2.01128	49.9969		1.53383	-76.1579	-2.19881	49.9997
	-63.8037	-0.5942	-63.7775	-3.0496		1.5505	-76.0746	-2.03956	49.9995		1.5505	-75.997	-2.22635	50.0053
	-63.6368	-0.59689	-63.6115	-3.05366		1.56717	-75.9136	-2.06516	50.0033		1.56717	-75.8359	-2.25142	49.9955
	-63.4709	-0.59966	-63.4452	-3.05712		1.58383	-75.7527	-2.08755	50.0039		1.58383	-75.6739	-2.27697	49.9997
	-63.3038	-0.60217	-63.2792	-3.06048		1.6005	-75.5911	-2.11043	49.9968		1.6005	-75.5122	-2.29838	50.0051
	-63.1373	-0.60484	-63.1128	-3.06487		1.61717	-75.4286	-2.12691	49.9997		1.61717	-75.3504	-2.31961	49.9941
	-62.9709	-0.60742	-62.9464	-3.06845		1.63383	-75.2668	-2.1461	50.003		1.63383	-75.189	-2.34322	50.0101
	-62.8044	-0.61005	-62.7803	-3.07185		1.6505	-75.1041	-2.16449	49.9942		1.6505	-75.0264	-2.35812	49.9967
	-62.638	-0.61257	-62.6142	-3.07574		1.66717	-74.941	-2.18044	50.0031		1.66717	-74.8633	-2.37543	49.9957
	-62.4711	-0.61509	-62.4484	-3.07955		1.68383	-74.7782	-2.19703	50.003		1.68383	-74.7014	-2.3954	49.9991
	-62.3046	-0.61762	-62.2815	-3.08266		1.7005	-74.6163	-2.21092	49.9943		1.7005	-74.5382	-2.41033	50.001
	-62.1383	-0.62007	-62.1157	-3.08703		1.71717	-74.4529	-2.2242	50.002		1.71717	-74.3753	-2.42896	49.9978
	-61.9713	-0.62252	-61.9495	-3.09031		1.73383	-74.29	-2.23582	49.9997		1.73383	-74.2122	-2.44133	50.0012
	-61.8051	-0.62501	-61.7832	-3.09354		1.7505	-74.1265	-2.24606	50.0031		1.7505	-74.0487	-2.45641	49.9983
	-61.6381	-0.62739	-61.6165	-3.0966		1.76717	-73.9618	-2.25714	49.9977		1.76717	-73.885	-2.46796	50.0008
	-61.4719	-0.62985	-61.4503	-3.09999		1.78383	-73.7989	-2.26791	49.9971		1.78383	-73.7213	-2.48259	50.0034
	-61.3051	-0.6323	-61.2844	-3.10359		1.8005	-73.635	-2.27988	50.0073		1.8005	-73.5584	-2.49608	49.9959
	-61.1387	-0.63464	-61.1183	-3.10698		1.81717	-73.4712	-2.28978	49.9952		1.81717	-73.395	-2.50598	50.0033
	-60.9715	-0.63697	-60.9518	-3.11009		1.83383	-73.3074	-2.29923	49.9963		1.83383	-73.2306	-2.51607	49.9967
	-60.8051	-0.63936	-60.7849	-3.11335		1.8505	-73.143	-2.30726	50.0036		1.8505	-73.0665	-2.5273	50.0024
	-60.639	-0.64177	-60.6187	-3.11684		1.86717	-72.9791	-2.31511	49.9991		1.86717	-72.9027	-2.53897	49.9979
	-60.4719	-0.64403	-60.4528	-3.12081		1.88383	-72.8149	-2.32367	50.0022		1.88383	-72.7393	-2.55052	50
	-60.305	-0.64637	-60.286	-3.1238		1.9005	-72.6503	-2.33278	49.9986		1.9005	-72.5746	-2.56119	50.0071
	-60.1389	-0.64866	-60.1195	-3.12704		1.91717	-72.4861	-2.34047	49.9971		1.91717	-72.4106	-2.57144	49.9927
	-59.9725	-0.65112	-59.9536	-3.13033		1.93383	-72.3215	-2.34729	50.0021		1.93383	-72.2467	-2.5826	50.0022
	-59.8057	-0.65335	-59.7874	-3.13333		1.9505	-72.1572	-2.35448	50.0005		1.9505	-72.0819	-2.59132	49.995
	-59.6391	-0.65566	-59.621	-3.13637		1.96717	-71.9925	-2.36182	50.0018		1.96717	-71.9177	-2.60361	50.0041
	-59.4724	-0.65794	-59.4541	-3.1393		1.98383	-71.8276	-2.3683	49.9982		1.98383	-71.753	-2.61778	50.0005
	-59.3056	-0.66032	-59.288	-3.14234		2.0005	-71.6635	-2.37592	50.0003		2.0005	-71.5886	-2.62414	49.9963
	-59.1389	-0.66263	-59.1217	-3.14547		2.01717	-71.4982	-2.38122	50.0034		2.01717	-71.4244	-2.63232	50
	-58.9724	-0.66492	-58.9548	-3.1483		2.03383	-71.3325	-2.38625	49.9992		2.03383	-71.26	-2.63986	49.9981
	-58.806	-0.66729	-58.7884	-3.15145		2.0505	-71.1679	-2.39372	49.9975		2.0505	-71.095	-2.64734	50.0017
	-58.639	-0.66955	-58.622	-3.15523		2.06717	-71.0037	-2.40058	50.016		2.06717	-70.9303	-2.65703	49.9987
	-58.4726	-0.67191	-58.4556	-3.15828		2.08383	-70.8385	-2.4064	49.9832		2.08383	-70.7661	-2.6657	50.0016
	-58.3059	-0.67417	-58.2897	-3.16115		2.1005	-70.6731	-2.41023	50.0042		2.1005	-70.6017	-2.67518	50.0021
	-58.1397	-0.67663	-58.1228	-3.16401		2.11717	-70.5082	-2.41568	49.9983		2.11717	-70.4373	-2.68312	50.0029
	-57.9723	-0.67872	-57.9564	-3.16681		2.13383	-70.3428	-2.42079	49.9983		2.13383	-70.2729	-2.68983	49.9967
	-57.8056	-0.681	-57.79	-3.16956		2.1505	-70.1774	-2.42601	50.0005		2.1505	-70.1083	-2.69964	49.9999
	-57.6389	-0.68332	-57.6235	-3.17236		2.16717	-70.0121	-2.43123	50.0013		2.16717	-69.9431	-2.70593	50.0019
	-57.4724	-0.68547	-57.4572	-3.17504		2.18383	-69.8461	-2.43522	49.9984		2.18383	-69.7784	-2.71373	49.999
	-57.3057	-0.6876	-57.2901	-3.17769		2.2005	-69.6817	-2.4409	50.0023		2.2005	-69.6135	-2.72037	49.9992
	-57.1394	-0.68981	-57.1241	-3.18036		2.21717	-69.5162	-2.44519	49.9977		2.21717	-69.4489	-2.72774	50.0007
	-56.9727	-0.69197	-56.9578	-3.18302		2.23383	-69.3511	-2.44926	50.0057		2.23383	-69.2838	-2.73612	50.0008
	-56.8058	-0.69404	-56.7913	-3.18563		2.2505	-69.1857	-2.45217	49.9959		2.2505	-69.1191	-2.74349	49.997
	-56.6391	-0.69614	-56.6247	-3.18812		2.26717	-69.0194	-2.45567	50.0033		2.26717	-68.9538	-2.75072	50.0005
	-56.4723	-0.6982	-56.4581	-3.19062		2.28383	-68.8538	-2.45935	49.999		2.28383	-68.7889	-2.75773	50.0009
	-56.3059	-0.70029	-56.2915	-3.19316		2.3005	-68.6884	-2.46536	49.9965		2.3005	-68.6241	-2.76467	49.9966
	-56.1394	-0.70227	-56.125	-3.19556		2.31717	-68.5229	-2.47052	49.9986		2.31717	-68.459	-2.77222	50.0038
	-55.9724	-0.70432	-55.9586	-3.19805		2.33383	-68.3576	-2.47365	50.0051		2.33383	-68.2938	-2.7792	50.0001
	-55.8059	-0.70643	-55.7922	-3.20046		2.3505	-68.1918	-2.47704	49.9996		2.3505	-68.1289	-2.78619	49.9984
	-55.6392	-0.70845	-55.6255	-3.20286		2.36717	-68.0258	-2.48073	49.9979		2.36717	-67.9635	-2.79326	50.0011
	-55.4723	-0.71048	-55.4588	-3.20515		2.38383	-67.8607	-2.4872	49.9968		2.38383	-67.7987	-2.80061	50.0002
	-55.3057	-0.71251	-55.292	-3.20751		2.4005	-67.6948	-2.49107	50.0046		2.4005	-67.6335	-2.80654	49.997
	-55.1388	-0.71478	-55.1255	-3.20993		2.41717	-67.5289	-2.49411	49.9972		2.41717	-67.4684	-2.8126	50.0049
	-54.9722	-0.71698	-54.9595	-3.21233		2.43383	-67.363	-2.49708	50.0035		2.43383	-67.3036	-2.81945	49.9963
	-54.8052	-0.71888	-54.7931	-3.21465		2.4505	-67.1973	-2.50136	49.9981		2.4505	-67.138	-2.82476	50.0046
	-54.6384	-0.72087	-54.6262	-3.21686		2.46717	-67.031	-2.50452	49.9987		2.46717	-66.9727	-2.83017	49.9954
	-54.4721	-0.7229	-54.4598	-3.2191		2.48383	-66.8654	-2.50761	49.9992		2.48383	-66.8071	-2.83552	50.005
	-54.3058	-0.72493	-54.2927	-3.22135		2.5005	-66.7003	-2.51215	50.0024		2.5005	-66.6416	-2.84158	49.9971
	-54.1388	-0.7268	-54.1261	-3.22351		2.51717	-66.5335	-2.51551	49.9963		2.51717	-66.4767	-2.84775	49.9996
	-53.9719	-0.72867	-53.9597	-3.2257		2.53383	-66.3672	-2.51858	50.0031		2.53383	-66.3114	-2.85342	49.9993
	-53.8047	-0.73059	-53.7934	-3.22785		2.5505	-66.2015	-2.52241	50.0044		2.5505	-66.1454	-2.85908	50.0042
	-53.6383	-0.73248	-53.6268	-3.22997		2.56717	-66.0356	-2.52573	49.9934		2.56717	-65.9804	-2.8647	49.999
	-53.4721	-0.73443	-53.4604	-3.23214		2.58383	-65.8692	-2.52925	50.0039		2.58383	-65.8144	-2.87029	49.9978
	-53.3056	-0.73633	-53.2937	-3.23415		2.6005	-65.7034	-2.53362	49.995		2.6005	-65.6489	-2.87737	49.9968
	-53.1382	-0.73817	-53.1274	-3.23622		2.61717	-65.5374	-2.53718	50.0021		2.61717	-65.484	-2.88255	50.0032
	-52.9718	-0.74	-52.9604	-3.23827		2.63383	-65.3717	-2.54048	49.9999		2.63383	-65.3184	-2.8877	50
	-52.805	-0.74189	-52.7936	-3.24015		2.6505	-65.2054	-2.5434	50.0007		2.6505	-65.1526	-2.8928	50.0038
	-52.6377	-0.74374	-52.6267	-3.2422		2.66717	-65.0394	-2.54626	49.9985		2.66717	-64.9865	-2.89674	49.9909
	-52.4717	-0.74575	-52.4607	-3.24437		2.68383	-64.8727	-2.54917	50.0047		2.68383	-64.8216	-2.90347	50.0057
	-52.3045	-0.74754	-52.2943	-3.24628		2.7005	-64.7068	-2.55215	49.9976		2.7005	-64.6558	-2.90706	49.9993
	-52.1379	-0.74931	-52.1272	-3.24825		2.71717	-64.5405	-2.55512	50.0033		2.71717	-64.4899	-2.91024	50.0016
	-51.9714	-0.75138	-51.9609	-3.25019		2.73383	-64.3742	-2.55808	50.0021		2.73383	-64.3239	-2.91473	49.999
	-51.8045	-0.75322	-51.7942	-3.25206		2.7505	-64.2081	-2.56098	49.993		2.7505	-64.1586	-2.91882	49.9971
	-51.6379	-0.75501	-51.6271	-3.25402		2.76717	-64.0424	-2.5639	49.9983		2.76717	-63.9929	-2.92252	49.9998
	-51.4712	-0.75689	-51.4608	-3.256		2.78383	-63.8754	-2.56675	50.0002		2.78383	-63.8269	-2.9267	50.0042
	-51.304	-0.75872	-51.2946	-3.25792		2.8005	-63.7093	-2.56968	49.9973		2.8005	-63.661	-2.93037	49.999
	-51.1372	-0.76049	-51.1278	-3.25987		2.81717	-63.5436	-2.5726	50.0048		2.81717	-63.4951	-2.9347	49.9997
	-50.9705	-0.76239	-50.961	-3.26174		2.83383	-63.377	-2.57562	50.0048		2.83383	-63.3291	-2.93913	50.0044
	-50.8039	-0.76428	-50.7949	-3.26374		2.8505	-63.2105	-2.57853	50.0009		2.8505	-63.1634	-2.94458	50.0001
	-50.6371	-0.76622	-50.6281	-3.26566		2.86717	-63.0447	-2.58186	50.0022		2.86717	-62.9971	-2.94773	49.9937
	-50.47	-0.76806	-50.4612	-3.26757		2.88383	-62.8784	-2.58489	49.9931		2.88383	-62.8313	-2.95126	50.0048
	-50.3034	-0.76985	-50.2946	-3.26951		2.9005	-62.7122	-2.58772	50.0018		2.9005	-62.6653	-2.95489	49.9972
	-50.1367	-0.77171	-50.1278	-3.27128		2.91717	-62.5456	-2.59041	49.9969		2.91717	-62.4997	-2.95912	49.998
	-49.9699	-0.77357	-49.961	-3.27317		2.93383	-62.3789	-2.5931	50.0009		2.93383	-62.3336	-2.96299	50.0052
	-49.8034	-0.77533	-49.7949	-3.27503		2.9505	-62.2119	-2.59608	49.9989		2.9505	-62.1676	-2.96615	49.9957
	-49.637	-0.77715	-49.6277	-3.27684		2.96717	-62.0465	-2.59948	50.0025		2.96717	-62.0016	-2.97086	49.9987
	-49.4697	-0.77891	-49.4615	-3.27867		2.98383	-61.8799	-2.60219	50.0003		2.98383	-61.8356	-2.97485	50.0019
	-49.3027	-0.78078	-49.2948	-3.28046		3.0005	-61.7133	-2.60495	49.9969		3.0005	-61.6701	-2.97848	50.0032
	-49.1365	-0.78263	-49.1285	-3.28231		3.01717	-61.547	-2.60763	49.9994		3.01717	-61.5041	-2.98163	50.0001
	-48.9697	-0.78442	-48.9613	-3.28408		3.03383	-61.3803	-2.61045	50.005		3.03383	-61.3385	-2.985	50.001
	-48.8029	-0.78623	-48.7946	-3.28585		3.0505	-61.2141	-2.61323	49.9976		3.0505	-61.1716	-2.9879	49.993
	-48.6361	-0.78802	-48.6282	-3.2877		3.06717	-61.0475	-2.61594	50.0008		3.06717	-61.0054	-2.99111	50.0007
	-48.4692	-0.78984	-48.4611	-3.28938		3.08383	-60.8812	-2.6184	49.998		3.08383	-60.84	-2.99529	50.0008
	-48.303	-0.79175	-48.2946	-3.29117		3.1005	-60.7143	-2.62108	50.0024		3.1005	-60.6737	-2.99865	49.9995
	-48.1364	-0.79356	-48.1278	-3.29294		3.11717	-60.5486	-2.62366	50.0002		3.11717	-60.5073	-3.00172	50.0041
	-47.9693	-0.79549	-47.9619	-3.29475		3.13383	-60.382	-2.62619	49.9969		3.13383	-60.3412	-3.00494	49.9934
	-47.8026	-0.79736	-47.7951	-3.29644		3.1505	-60.2146	-2.62861	50.0018		3.1505	-60.1749	-3.00799	50.0035
	-47.6363	-0.7993	-47.6278	-3.29806		3.16717	-60.0485	-2.63112	49.9986		3.16717	-60.0087	-3.01121	50.0001
	-47.4695	-0.8011	-47.4615	-3.29989		3.18383	-59.8827	-2.63388	50.0006		3.18383	-59.8425	-3.0143	50.0001
	-47.3026	-0.80294	-47.2948	-3.30152		3.2005	-59.7158	-2.63631	49.999		3.2005	-59.6761	-3.01706	50.0015
	-47.136	-0.80477	-47.1281	-3.30316		3.21717	-59.5495	-2.63872	50.0004		3.21717	-59.5106	-3.01997	49.9964
	-46.9691	-0.80667	-46.9618	-3.30482		3.23383	-59.3832	-2.64104	49.9999		3.23383	-59.3436	-3.02375	49.9975
	-46.8022	-0.80855	-46.7947	-3.30654		3.2505	-59.2163	-2.64336	49.9997		3.2505	-59.1775	-3.02722	50.0005
	-46.6358	-0.81052	-46.6284	-3.30832		3.26717	-59.0498	-2.64567	50.0067		3.26717	-59.0112	-3.02994	50.0043
	-46.4694	-0.81242	-46.4617	-3.31003		3.28383	-58.8831	-2.64804	49.9934		3.28383	-58.8443	-3.03263	49.9999
	-46.3026	-0.81447	-46.2945	-3.31181		3.3005	-58.7169	-2.65037	50.005		3.3005	-58.678	-3.03544	49.9994
	-46.1351	-0.81645	-46.1281	-3.31352		3.31717	-58.5501	-2.65265	49.9945		3.31717	-58.5121	-3.03828	49.9975
	-45.9686	-0.81843	-45.9615	-3.31522		3.33383	-58.3832	-2.65486	50.0005		3.33383	-58.3458	-3.04101	50.0013
	-45.8023	-0.82049	-45.7953	-3.31688		3.3505	-58.217	-2.65719	50.0005		3.3505	-58.1794	-3.04364	50.001
	-45.6357	-0.82251	-45.6281	-3.31851		3.36717	-58.0505	-2.65944	50.0022		3.36717	-58.0132	-3.04661	50.0006
	-45.4693	-0.82447	-45.4615	-3.32008		3.38383	-57.8839	-2.66167	49.9982		3.38383	-57.8472	-3.0495	50.0199
	-45.3018	-0.82622	-45.2951	-3.32165		3.4005	-57.7169	-2.66386	49.999		3.4005	-57.6802	-3.05206	49.9813
	-45.1356	-0.82814	-45.1281	-3.32321		3.41717	-57.5502	-2.66601	49.9999		3.41717	-57.5136	-3.05466	49.9978
	-44.9689	-0.83006	-44.9615	-3.32468		3.43383	-57.3837	-2.66827	50.0001		3.43383	-57.3471	-3.05729	49.9973
	-44.8021	-0.83189	-44.7946	-3.32622		3.4505	-57.2173	-2.67049	50.0003		3.4505	-57.1811	-3.05982	50.0033
	-44.6355	-0.83375	-44.6279	-3.32755		3.46717	-57.0504	-2.67259	50.0015		3.46717	-57.0147	-3.06245	49.9991
	-44.4684	-0.83553	-44.4608	-3.329		3.48383	-56.884	-2.67475	49.9988		3.48383	-56.8483	-3.065	50.0016
	-44.3017	-0.83745	-44.2946	-3.3305		3.5005	-56.717	-2.67673	49.9986		3.5005	-56.6819	-3.06742	49.9991
	-44.1348	-0.83935	-44.1279	-3.33193		3.51717	-56.5502	-2.6788	50.0009		3.51717	-56.5152	-3.06981	50.0001
	-43.9684	-0.84124	-43.9617	-3.33343		3.53383	-56.3843	-2.68089	50.0012		3.53383	-56.3487	-3.07217	50.001
	-43.8011	-0.84306	-43.7947	-3.33489		3.5505	-56.2175	-2.68296	49.9993		3.5505	-56.1827	-3.0746	50.0036
	-43.6346	-0.84496	-43.6278	-3.33621		3.56717	-56.0508	-2.68482	49.9974		3.56717	-56.0164	-3.07694	50.0012
	-43.4681	-0.84686	-43.4609	-3.33759		3.58383	-55.8842	-2.6867	50.0087		3.58383	-55.8498	-3.07919	49.9982
	-43.3009	-0.84871	-43.2941	-3.33895		3.6005	-55.7171	-2.68867	49.9934		3.6005	-55.6831	-3.08141	49.997
	-43.1346	-0.85054	-43.1282	-3.34049		3.61717	-55.5508	-2.69082	49.9999		3.61717	-55.5163	-3.08376	49.9982
	-42.9677	-0.85238	-42.9611	-3.34193		3.63383	-55.3839	-2.69279	49.9962		3.63383	-55.3505	-3.08603	49.9996
	-42.8014	-0.85433	-42.7947	-3.34343		3.6505	-55.2174	-2.69469	49.9986		3.6505	-55.1838	-3.08816	50.0059
	-42.6344	-0.85618	-42.6273	-3.34495		3.66717	-55.051	-2.69656	50.0068		3.66717	-55.0174	-3.09043	49.9955
	-42.4671	-0.85801	-42.4609	-3.34649		3.68383	-54.8838	-2.69834	49.9988		3.68383	-54.8511	-3.09262	49.9992
	-42.3007	-0.85995	-42.2944	-3.34801		3.7005	-54.7171	-2.70026	50		3.7005	-54.6843	-3.09459	50.0011
	-42.1344	-0.86195	-42.1276	-3.34951		3.71717	-54.5504	-2.70211	49.9995		3.71717	-54.5178	-3.09659	50.0004
	-41.9681	-0.86394	-41.9608	-3.35091		3.73383	-54.3837	-2.70397	50.0034		3.73383	-54.3509	-3.09863	49.9997
	-41.8009	-0.86578	-41.794	-3.35238		3.7505	-54.2171	-2.70584	49.9956		3.7505	-54.185	-3.10072	50.0031
	-41.6337	-0.86767	-41.6275	-3.35392		3.76717	-54.0508	-2.70763	50.0037		3.76717	-54.018	-3.10267	49.9968
	-41.4675	-0.86964	-41.4612	-3.35552		3.78383	-53.8836	-2.70937	49.9977		3.78383	-53.8514	-3.10455	49.9961
	-41.3007	-0.87151	-41.2944	-3.35688		3.8005	-53.7175	-2.71114	49.9993		3.8005	-53.6851	-3.10647	50.0033
	-41.1346	-0.8735	-41.1279	-3.35835		3.81717	-53.5509	-2.7128	50.0029		3.81717	-53.518	-3.10827	50.0015
	-40.9673	-0.87546	-40.961	-3.35993		3.83383	-53.3837	-2.7144	50.0009		3.83383	-53.352	-3.11019	49.9976
	-40.8002	-0.87739	-40.7944	-3.36136		3.8505	-53.2174	-2.71607	49.9966		3.8505	-53.1857	-3.11205	50.001
	-40.6333	-0.87937	-40.6276	-3.36293		3.86717	-53.051	-2.71787	49.996		3.86717	-53.0191	-3.1138	50.0032
	-40.4669	-0.88126	-40.461	-3.36448		3.88383	-52.8842	-2.71955	50.0004		3.88383	-52.8522	-3.11557	49.9967
	-40.2997	-0.88321	-40.2943	-3.36592		3.9005	-52.7174	-2.72123	50.0086		3.9005	-52.6852	-3.11732	50.0002
	-40.1334	-0.88529	-40.1277	-3.36755		3.91717	-52.5502	-2.72287	49.9948		3.91717	-52.5188	-3.11911	50.0023
	-39.9666	-0.88737	-39.961	-3.36916		3.93383	-52.3838	-2.72469	50.005		3.93383	-52.3529	-3.1209	49.998
	-39.7993	-0.88928	-39.7942	-3.37072		3.9505	-52.217	-2.72634	49.9951		3.9505	-52.1863	-3.1225	49.9988
	-39.6328	-0.89141	-39.6276	-3.37248		3.96717	-52.0509	-2.72809	50.0001		3.96717	-52.0194	-3.12402	50.006
	-39.466	-0.89349	-39.4611	-3.37419		3.98383	-51.8841	-2.7296	50		3.98383	-51.8526	-3.1257	49.9935
	-39.2987	-0.89569	-39.2942	-3.37596		4.0005	-51.7175	-2.73127	50.0048		4.0005	-51.6853	-3.12726	50.0046
	-39.1324	-0.89791	-39.1278	-3.37766		4.01717	-51.5508	-2.73292	49.9961		4.01717	-51.5194	-3.1289	49.995
	-38.9658	-0.90011	-38.9606	-3.3794		4.03383	-51.3841	-2.73452	50.0038		4.03383	-51.353	-3.13045	49.9983
	-38.7991	-0.90229	-38.794	-3.38115		4.0505	-51.2169	-2.73612	49.9968		4.0505	-51.1863	-3.13205	50.0054
	-38.6324	-0.90449	-38.6275	-3.38303		4.06717	-51.0507	-2.7378	49.9965		4.06717	-51.0192	-3.13354	49.9991
	-38.4657	-0.90664	-38.4604	-3.38471		4.08383	-50.8836	-2.73951	50.0034		4.08383	-50.853	-3.13519	49.9984
	-38.2986	-0.90891	-38.2945	-3.38658		4.1005	-50.717	-2.74122	49.9981		4.1005	-50.6862	-3.13672	49.9996
	-38.1317	-0.91115	-38.1272	-3.38837		4.11717	-50.5504	-2.74289	50.0003		4.11717	-50.5198	-3.13824	49.9974
	-37.965	-0.91342	-37.9604	-3.39029		4.13383	-50.3831	-2.74457	50.0033		4.13383	-50.3531	-3.13969	50.0061
	-37.7987	-0.91567	-37.7941	-3.3922		4.1505	-50.2169	-2.74617	50.0025		4.1505	-50.1861	-3.14113	49.9958
	-37.6321	-0.91812	-37.6274	-3.39397		4.16717	-50.0499	-2.74774	49.9948		4.16717	-50.0196	-3.14258	50.0066
	-37.4649	-0.9204	-37.4606	-3.39578		4.18383	-49.8834	-2.74938	49.9961		4.18383	-49.8529	-3.14398	49.997
	-37.2984	-0.92264	-37.294	-3.39772		4.2005	-49.7165	-2.75099	50.0035		4.2005	-49.6866	-3.14535	49.9992
	-37.1318	-0.92501	-37.1273	-3.39967		4.21717	-49.5499	-2.75258	49.9983		4.21717	-49.5197	-3.14669	50.0024
	-36.9651	-0.92739	-36.9602	-3.40155		4.23383	-49.3835	-2.75427	50.0051		4.23383	-49.3528	-3.148	49.9964
	-36.7984	-0.92978	-36.7942	-3.40348		4.2505	-49.2167	-2.75589	49.9962		4.2505	-49.1861	-3.14938	50.0005
	-36.6317	-0.9321	-36.627	-3.40532		4.26717	-49.05	-2.75749	49.9988		4.26717	-49.0198	-3.15067	50.0004
	-36.4653	-0.93452	-36.4602	-3.40729		4.28383	-48.8834	-2.75912	50.0062		4.28383	-48.8528	-3.152	49.9997
	-36.2985	-0.93697	-36.2938	-3.4093		4.3005	-48.7161	-2.76074	49.9984		4.3005	-48.6863	-3.15333	50.0005
	-36.1316	-0.93945	-36.1276	-3.41127		4.31717	-48.5495	-2.76238	49.9995		4.31717	-48.5196	-3.15462	49.9986
	-35.9646	-0.94179	-35.9603	-3.41321		4.33383	-48.3828	-2.76406	49.999		4.33383	-48.353	-3.15588	50.0025
	-35.7979	-0.94451	-35.7938	-3.41525		4.3505	-48.2167	-2.76579	49.9982		4.3505	-48.1863	-3.1572	49.9978
	-35.6315	-0.94699	-35.6273	-3.41735		4.36717	-48.0497	-2.76744	50.001		4.36717	-48.0201	-3.1585	50.0063
	-35.4646	-0.94947	-35.4603	-3.41934		4.38383	-47.8827	-2.76908	50.0016		4.38383	-47.8533	-3.15972	50.0329
	-35.2979	-0.95197	-35.2933	-3.42142		4.4005	-47.7158	-2.77076	49.9945		4.4005	-47.6862	-3.16091	49.9614
	-35.131	-0.95449	-35.127	-3.42349		4.41717	-47.5495	-2.77249	50.0052		4.41717	-47.5195	-3.16228	49.9991
	-34.9642	-0.95704	-34.9604	-3.42556		4.43383	-47.3828	-2.77423	49.9985		4.43383	-47.3529	-3.16361	50.0001
	-34.7978	-0.95965	-34.7938	-3.42753		4.4505	-47.2159	-2.7759	50.0009		4.4505	-47.1864	-3.1648	49.9999
	-34.6316	-0.96267	-34.6269	-3.42976		4.46717	-47.049	-2.77749	49.9983		4.46717	-47.0196	-3.16601	50.0034
	-34.4647	-0.96553	-34.4604	-3.43229		4.48383	-46.8821	-2.77919	50.0054		4.48383	-46.8531	-3.16718	49.9992
	-34.2977	-0.96823	-34.2935	-3.43436		4.5005	-46.7153	-2.781	49.9911		4.5005	-46.686	-3.16844	50.0016
	-34.1313	-0.971	-34.1268	-3.43655		4.51717	-46.5487	-2.78273	50.0048		4.51717	-46.5193	-3.16971	49.9963
	-33.9646	-0.97398	-33.9607	-3.43873		4.53383	-46.3819	-2.78441	50.0007		4.53383	-46.3529	-3.17104	49.9986
	-33.7976	-0.97724	-33.7938	-3.441		4.5505	-46.2155	-2.78615	50.0024		4.5505	-46.1859	-3.17238	50.0016
	-33.6313	-0.98062	-33.6275	-3.44321		4.56717	-46.0485	-2.78776	49.9965		4.56717	-46.0193	-3.17362	49.9993
	-33.465	-0.98413	-33.4603	-3.44541		4.58383	-45.8818	-2.78941	50.0007		4.58383	-45.8525	-3.17484	50.0014
	-33.2978	-0.987	-33.2935	-3.44773		4.6005	-45.7147	-2.79107	50.0027		4.6005	-45.686	-3.1762	49.9975
	-33.1311	-0.98984	-33.1272	-3.44998		4.61717	-45.5481	-2.79264	49.994		4.61717	-45.5198	-3.17744	49.9993
	-32.9644	-0.99296	-32.9612	-3.45233		4.63383	-45.3815	-2.79421	50.0062		4.63383	-45.3528	-3.17859	50.0028
	-32.7972	-0.99588	-32.794	-3.45469		4.6505	-45.2148	-2.79579	49.9957		4.6505	-45.1856	-3.17967	49.996
	-32.6308	-0.99918	-32.6274	-3.45722		4.66717	-45.0476	-2.79724	50.001		4.66717	-45.0193	-3.18083	50.0025
	-32.4639	-1.00239	-32.461	-3.4596		4.68383	-44.881	-2.79862	50.0004		4.68383	-44.8524	-3.18184	50.0012
	-32.2978	-1.00614	-32.294	-3.46204		4.7005	-44.7141	-2.79996	50.0107		4.7005	-44.6859	-3.18272	49.9962
	-32.1311	-1.00941	-32.1271	-3.46452		4.71717	-44.5474	-2.80142	49.9881		4.71717	-44.5194	-3.18372	50.0064
	-31.9644	-1.01272	-31.9611	-3.46763		4.73383	-44.3807	-2.80284	50.0004		4.73383	-44.3527	-3.18459	49.9919
	-31.7978	-1.01701	-31.7941	-3.4702		4.7505	-44.2139	-2.80421	50.0009		4.7505	-44.1862	-3.18561	50.0047
	-31.6308	-1.02026	-31.6277	-3.47273		4.76717	-44.0466	-2.80559	50.0001		4.76717	-44.0193	-3.1865	50.0008
	-31.4638	-1.02459	-31.4606	-3.47539		4.78383	-43.8798	-2.80703	50.0016		4.78383	-43.8521	-3.18734	49.9996
	-31.2977	-1.02835	-31.294	-3.47829		4.8005	-43.7131	-2.80844	49.9994		4.8005	-43.6852	-3.18832	49.9996
	-31.1312	-1.03243	-31.1275	-3.48108		4.81717	-43.5466	-2.80984	49.9994		4.81717	-43.5188	-3.18928	50.0017
	-30.9646	-1.03604	-30.9613	-3.48385		4.83383	-43.3796	-2.81118	49.997		4.83383	-43.3524	-3.19028	49.998
	-30.7981	-1.04019	-30.7948	-3.48689		4.8505	-43.2125	-2.81246	50		4.8505	-43.1856	-3.19115	50.0037
	-30.6314	-1.04509	-30.6279	-3.49024		4.86717	-43.0458	-2.8138	49.9974		4.86717	-43.0185	-3.19201	49.9977
	-30.4645	-1.05019	-30.4609	-3.49344		4.88383	-42.8789	-2.81511	50.0039		4.88383	-42.8522	-3.19306	50.0019
	-30.298	-1.05652	-30.2945	-3.497		4.9005	-42.713	-2.81656	49.9997		4.9005	-42.6852	-3.19395	50.001
	-30.1314	-1.06226	-30.128	-3.5002		4.91717	-42.5457	-2.81775	50.0004		4.91717	-42.5187	-3.19488	49.9964
	-29.9656	-1.06801	-29.9617	-3.50382		4.93383	-42.3785	-2.81904	49.998		4.93383	-42.3514	-3.19581	50.0031
	-29.7976	-1.07217	-29.7945	-3.50711		4.9505	-42.212	-2.82034	50.0025		4.9505	-42.1851	-3.19674	49.9992
	-29.6315	-1.07745	-29.6285	-3.51064		4.96717	-42.0457	-2.82163	50.0002		4.96717	-42.0183	-3.19769	49.9976
	-29.4654	-1.08177	-29.462	-3.51401		4.98383	-41.8788	-2.82294	49.9993		4.98383	-41.8519	-3.19861	49.9955
	-29.2987	-1.08724	-29.2951	-3.51748		5.0005	-41.7118	-2.82417	49.9977		5.0005	-41.6844	-3.19947	50.0023
	-29.1325	-1.09189	-29.1287	-3.52122		5.01717	-41.545	-2.82538	50.0021		5.01717	-41.5178	-3.20041	50.0029
	-28.9659	-1.09689	-28.9621	-3.52539		5.03383	-41.3786	-2.82669	49.9997		5.03383	-41.3513	-3.20132	50.0034
	-28.7988	-1.10057	-28.7952	-3.52919		5.0505	-41.2119	-2.82794	50.0009		5.0505	-41.1845	-3.20206	49.9974
	-28.6325	-1.1062	-28.6289	-3.53341		5.06717	-41.045	-2.82922	50.0031		5.06717	-41.0174	-3.2029	49.9966
	-28.4657	-1.11233	-28.4622	-3.53703		5.08383	-40.8785	-2.83051	49.9965		5.08383	-40.851	-3.20385	49.9984
	-28.2991	-1.11935	-28.2956	-3.54165		5.1005	-40.7111	-2.83179	50.0031		5.1005	-40.6846	-3.20473	49.9992
	-28.133	-1.12451	-28.1289	-3.54679		5.11717	-40.5445	-2.83311	49.9974		5.11717	-40.5175	-3.20556	50.0052
	-27.9663	-1.13137	-27.9621	-3.55152		5.13383	-40.3781	-2.83445	50.0023		5.13383	-40.3511	-3.2065	49.9999
	-27.7995	-1.13755	-27.7954	-3.55602		5.1505	-40.2114	-2.83588	49.996		5.1505	-40.1842	-3.20747	50.0054
	-27.633	-1.14558	-27.6295	-3.56182		5.16717	-40.0447	-2.83723	50.0007		5.16717	-40.0169	-3.20849	49.9944
	-27.4663	-1.15319	-27.4632	-3.56785		5.18383	-39.8779	-2.8387	50.0034		5.18383	-39.8504	-3.20948	50.0002
	-27.2995	-1.1619	-27.296	-3.57349		5.2005	-39.7109	-2.84019	49.9963		5.2005	-39.6838	-3.21053	50.0001
	-27.1338	-1.17007	-27.1298	-3.57844		5.21717	-39.5441	-2.84165	50.0043		5.21717	-39.5172	-3.21157	49.9983
	-26.9671	-1.17759	-26.9633	-3.58462		5.23383	-39.3776	-2.84318	49.9993		5.23383	-39.3501	-3.21265	49.9956
	-26.8004	-1.18573	-26.796	-3.58965		5.2505	-39.2106	-2.84481	49.9992		5.2505	-39.1838	-3.21368	50.0086
	-26.6337	-1.19338	-26.63	-3.59608		5.26717	-39.0438	-2.8464	49.9979		5.26717	-39.0169	-3.21485	49.9969
	-26.4678	-1.20288	-26.4634	-3.60256		5.28383	-38.8772	-2.84804	49.9983		5.28383	-38.8496	-3.21598	49.9997
	-26.3012	-1.21275	-26.2976	-3.60962		5.3005	-38.7106	-2.84965	50.001		5.3005	-38.6836	-3.21721	50.0017
	-26.1351	-1.22309	-26.131	-3.61521		5.31717	-38.5434	-2.85132	50.0033		5.31717	-38.5164	-3.21832	50.0007
	-25.9686	-1.23116	-25.9648	-3.61992		5.33383	-38.3765	-2.85304	50.0004		5.33383	-38.3499	-3.21945	49.9974
	-25.8024	-1.23962	-25.7985	-3.62638		5.3505	-38.2099	-2.85475	49.9989		5.3505	-38.1831	-3.22058	49.9985
	-25.6354	-1.24918	-25.6311	-3.63207		5.36717	-38.0434	-2.85656	49.9959		5.36717	-38.0166	-3.22178	50.0055
	-25.4687	-1.26018	-25.465	-3.63779		5.38383	-37.8768	-2.85829	50.0009		5.38383	-37.8496	-3.22289	49.9972
	-25.3033	-1.2721	-25.2985	-3.6456		5.4005	-37.7096	-2.85999	50.0013		5.4005	-37.6829	-3.22404	49.9997
	-25.1366	-1.28241	-25.1322	-3.65138		5.41717	-37.5427	-2.86172	50.0156		5.41717	-37.5161	-3.22517	50.0089
	-24.9705	-1.29491	-24.9656	-3.6584		5.43383	-37.376	-2.86342	49.9841		5.43383	-37.3501	-3.22635	49.9904
	-24.8045	-1.3059	-24.7994	-3.66588		5.4505	-37.2097	-2.86529	50.0007		5.4505	-37.1828	-3.22749	50
	-24.6378	-1.31693	-24.6327	-3.67222		5.46717	-37.0427	-2.86706	50.0022		5.46717	-37.0162	-3.22861	50.0002
	-24.4711	-1.32955	-24.4662	-3.68006		5.48383	-36.8755	-2.86873	50.003		5.48383	-36.8493	-3.22972	49.9976
	-24.3052	-1.34504	-24.2999	-3.68739		5.5005	-36.7092	-2.87045	49.9919		5.5005	-36.6827	-3.23079	50.0038
	-24.1397	-1.36019	-24.1335	-3.69657		5.51717	-36.5426	-2.87227	50.0018		5.51717	-36.5158	-3.23202	49.997
	-23.9732	-1.37168	-23.9673	-3.70461		5.53383	-36.3752	-2.87401	50.0055		5.53383	-36.3489	-3.23324	50.0014
	-23.8074	-1.38556	-23.8011	-3.7136		5.5505	-36.2088	-2.87581	49.9983		5.5505	-36.1821	-3.23435	50.0035
	-23.6412	-1.40142	-23.6349	-3.72314		5.56717	-36.042	-2.87759	49.9956		5.56717	-36.0157	-3.23557	49.9998
	-23.4754	-1.41495	-23.468	-3.73132		5.58383	-35.875	-2.87945	50		5.58383	-35.8491	-3.23679	49.9975
	-23.3084	-1.43045	-23.3019	-3.74007		5.6005	-35.7087	-2.88131	49.9971		5.6005	-35.6823	-3.23803	49.9992
	-23.143	-1.4484	-23.1349	-3.74727		5.61717	-35.5419	-2.8833	50.0035		5.61717	-35.5155	-3.23914	49.9981
	-22.977	-1.46388	-22.9685	-3.75717		5.63383	-35.3747	-2.88515	49.9999		5.63383	-35.3485	-3.24041	50.0001
	-22.8111	-1.48068	-22.8026	-3.76601		5.6505	-35.2082	-2.88714	50.0014		5.6505	-35.1822	-3.24166	50.0023
	-22.6449	-1.49722	-22.6362	-3.77481		5.66717	-35.0409	-2.88906	50.0018		5.66717	-35.0151	-3.24288	49.9997
	-22.4789	-1.51649	-22.4699	-3.78294		5.68383	-34.8748	-2.89108	49.9968		5.68383	-34.8484	-3.24415	49.9948
	-22.3132	-1.53803	-22.3036	-3.79297		5.7005	-34.7074	-2.89298	50.0033		5.7005	-34.6812	-3.24539	50.0054
	-22.1478	-1.55476	-22.1371	-3.80149		5.71717	-34.5409	-2.89508	50.0009		5.71717	-34.5146	-3.24658	49.999
	-21.9816	-1.57578	-21.9709	-3.81007		5.73383	-34.3743	-2.89713	49.9962		5.73383	-34.3488	-3.24794	50.0039
	-21.8157	-1.59455	-21.8043	-3.81834		5.7505	-34.2073	-2.89918	50		5.7505	-34.1817	-3.24908	49.9984
	-21.65	-1.61488	-21.6378	-3.8294		5.76717	-34.0409	-2.90129	50.0008		5.76717	-34.0149	-3.25038	49.9983
	-21.4836	-1.63827	-21.4719	-3.84089		5.78383	-33.8734	-2.90331	49.9993		5.78383	-33.8483	-3.2517	50.0003
	-21.3187	-1.66033	-21.3057	-3.8497		5.8005	-33.7071	-2.90541	49.9999		5.8005	-33.6811	-3.25301	49.9997
	-21.1525	-1.6832	-21.1391	-3.85972		5.81717	-33.5407	-2.90754	50		5.81717	-33.5144	-3.25438	50.0034
	-20.9875	-1.70567	-20.9729	-3.86874		5.83383	-33.3735	-2.90965	50.008		5.83383	-33.3481	-3.25579	49.9963
	-20.8221	-1.72887	-20.8067	-3.88046		5.8505	-33.2067	-2.91177	49.9909		5.8505	-33.1812	-3.25722	49.9996
	-20.6561	-1.75149	-20.6402	-3.88936		5.86717	-33.04	-2.9139	50.0013		5.86717	-33.0139	-3.25847	50.0017
	-20.4908	-1.77665	-20.4743	-3.90188		5.88383	-32.8733	-2.91641	49.9998		5.88383	-32.8475	-3.25991	49.9957
	-20.3251	-1.79941	-20.3078	-3.91153		5.9005	-32.7069	-2.91881	49.9983		5.9005	-32.6812	-3.26136	50.0046
	-20.1595	-1.82746	-20.1412	-3.92108		5.91717	-32.5399	-2.92089	50.0016		5.91717	-32.5143	-3.2629	50.003
	-19.9943	-1.85078	-19.9753	-3.93193		5.93383	-32.3728	-2.92295	50.0036		5.93383	-32.3476	-3.26441	49.9985
	-19.8287	-1.87612	-19.8093	-3.94365		5.9505	-32.206	-2.92512	49.9932		5.9505	-32.1802	-3.26595	50.0004
	-19.6636	-1.89985	-19.6426	-3.95363		5.96717	-32.0397	-2.92739	50.0033		5.96717	-32.0141	-3.26757	49.9981
	-19.4977	-1.92393	-19.4764	-3.96548		5.98383	-31.8732	-2.92955	49.995		5.98383	-31.8473	-3.26912	49.9999
	-19.3324	-1.94944	-19.31	-3.97681		6.0005	-31.7061	-2.93181	50.0048		6.0005	-31.6809	-3.27079	49.9989
	-19.1669	-1.97532	-19.1441	-3.98774		6.01717	-31.5388	-2.93393	50.0008		6.01717	-31.5143	-3.27242	50
	-19.0018	-1.99907	-18.9778	-3.99723		6.03383	-31.3726	-2.93633	50.0006		6.03383	-31.347	-3.27412	49.9993
	-18.8368	-2.01987	-18.8116	-4.0064		6.0505	-31.206	-2.93886	50.0054		6.0505	-31.1806	-3.27582	50.0059
	-18.6701	-2.04315	-18.6454	-4.01701		6.06717	-31.0389	-2.9411	49.993		6.06717	-31.014	-3.27759	49.9946
	-18.5049	-2.06729	-18.4787	-4.02791		6.08383	-30.8722	-2.94346	50.001		6.08383	-30.8474	-3.27946	49.9967
	-18.3397	-2.08731	-18.3128	-4.03989		6.1005	-30.7056	-2.94582	49.9997		6.1005	-30.6803	-3.28113	50.0063
	-18.1742	-2.10772	-18.1469	-4.05044		6.11717	-30.5391	-2.94829	50.0001		6.11717	-30.5137	-3.28304	50.0002
	-18.009	-2.13117	-17.9808	-4.05937		6.13383	-30.3723	-2.95084	50.0001		6.13383	-30.3475	-3.285	50.0011
	-17.8429	-2.14571	-17.8142	-4.07134		6.1505	-30.2055	-2.95327	50.0003		6.1505	-30.1808	-3.2869	49.9977
	-17.6769	-2.16439	-17.6481	-4.08125		6.16717	-30.0382	-2.95569	50.0023		6.16717	-30.0135	-3.2887	49.9989
	-17.5113	-2.18461	-17.4822	-4.09325		6.18383	-29.8713	-2.95827	49.997		6.18383	-29.847	-3.29065	49.9998
	-17.3453	-2.20095	-17.3161	-4.10376		6.2005	-29.7051	-2.96098	50.0032		6.2005	-29.68	-3.29267	49.9992
	-17.1798	-2.21594	-17.1497	-4.11392		6.21717	-29.539	-2.96356	49.998		6.21717	-29.5133	-3.29461	50.0015
	-17.0134	-2.22793	-16.9833	-4.12503		6.23383	-29.3719	-2.96613	49.9996		6.23383	-29.347	-3.29663	49.9988
	-16.8477	-2.24393	-16.8169	-4.13464		6.2505	-29.205	-2.96873	49.9993		6.2505	-29.1809	-3.29889	50.0016
	-16.6819	-2.25646	-16.6506	-4.14439		6.26717	-29.0383	-2.97177	49.9998		6.26717	-29.014	-3.30085	50.0021
	-16.5154	-2.26632	-16.4843	-4.15477		6.28383	-28.8712	-2.9749	50.0002		6.28383	-28.8477	-3.30328	49.9984
	-16.3492	-2.27701	-16.3182	-4.16428		6.3005	-28.7047	-2.97814	49.9999		6.3005	-28.6803	-3.30531	49.998
	-16.1831	-2.28548	-16.1524	-4.17311		6.31717	-28.5377	-2.98099	50.0005		6.31717	-28.5135	-3.30743	50.0007
	-16.0163	-2.29401	-15.986	-4.18213		6.33383	-28.3718	-2.98435	49.9979		6.33383	-28.3475	-3.30967	50.0052
	-15.851	-2.30253	-15.8196	-4.19028		6.3505	-28.2048	-2.98713	49.9998		6.3505	-28.1805	-3.31197	49.991
	-15.6842	-2.30852	-15.6535	-4.20108		6.36717	-28.0382	-2.98998	50.0072		6.36717	-28.0136	-3.31423	50.0065
	-15.5179	-2.31474	-15.4871	-4.20941		6.38383	-27.8713	-2.99295	49.9978		6.38383	-27.8467	-3.31654	49.9972
	-15.3511	-2.31996	-15.3212	-4.21907		6.4005	-27.7046	-2.9961	49.9969		6.4005	-27.6805	-3.31908	49.9999
	-15.1851	-2.32538	-15.1547	-4.22702		6.41717	-27.5377	-3.00013	50.0021		6.41717	-27.5138	-3.32153	49.9992
	-15.0183	-2.32862	-14.9883	-4.2357		6.43383	-27.3714	-3.00341	49.9982		6.43383	-27.3471	-3.32396	50.0031
	-14.8514	-2.33256	-14.8221	-4.2446		6.4505	-27.2045	-3.00683	50.0006		6.4505	-27.18	-3.32643	49.9935
	-14.6852	-2.33584	-14.656	-4.25338		6.46717	-27.0379	-3.01087	50.0023		6.46717	-27.0136	-3.32915	50.0066
	-14.519	-2.3384	-14.4895	-4.25925		6.48383	-26.8715	-3.01432	49.9939		6.48383	-26.8468	-3.33164	50.0128
	-14.352	-2.34053	-14.323	-4.26889		6.5005	-26.7046	-3.01841	50.0026		6.5005	-26.6803	-3.33422	49.9839
	-14.1853	-2.34243	-14.1569	-4.27776		6.51717	-26.5378	-3.02247	50.0017		6.51717	-26.5131	-3.3367	50.0034
	-14.0186	-2.34444	-13.9909	-4.28477		6.53383	-26.3719	-3.02599	49.9957		6.53383	-26.3468	-3.33929	50.0009
	-13.8515	-2.34634	-13.8244	-4.29105		6.5505	-26.2055	-3.03068	50.002		6.5505	-26.1799	-3.34191	49.9975
	-13.685	-2.34824	-13.6582	-4.29781		6.56717	-26.0384	-3.03383	50.004		6.56717	-26.0132	-3.34456	49.9982
	-13.5177	-2.35004	-13.4912	-4.30434		6.58383	-25.8716	-3.03749	49.9971		6.58383	-25.847	-3.34741	50.0004
	-13.3513	-2.35175	-13.3247	-4.30965		6.6005	-25.7047	-3.04126	49.9987		6.6005	-25.6802	-3.35015	50.0047
	-13.1846	-2.35334	-13.1585	-4.31626		6.61717	-25.5386	-3.04688	50.0005		6.61717	-25.5136	-3.35314	49.9954
	-13.0176	-2.35483	-12.9928	-4.32169		6.63383	-25.3721	-3.05193	49.9983		6.63383	-25.3472	-3.35647	50.0014
	-12.8506	-2.35618	-12.8256	-4.32596		6.6505	-25.2055	-3.05778	50.0028		6.6505	-25.1804	-3.35963	49.9985
	-12.684	-2.35745	-12.659	-4.33071		6.66717	-25.0389	-3.06294	50.0041		6.66717	-25.0139	-3.36262	50
	-12.5163	-2.3586	-12.4926	-4.33618		6.68383	-24.872	-3.06845	49.995		6.68383	-24.8472	-3.36575	49.9997
	-12.3494	-2.3596	-12.326	-4.34166		6.7005	-24.7056	-3.07339	50.0034		6.7005	-24.6803	-3.36903	50.0085
	-12.1825	-2.36048	-12.1598	-4.34763		6.71717	-24.5391	-3.08186	50.0017		6.71717	-24.5138	-3.37317	49.9914
	-12.0156	-2.36114	-11.9934	-4.35224		6.73383	-24.3726	-3.08836	49.9974		6.73383	-24.3471	-3.37743	49.9975
	-11.8488	-2.36172	-11.827	-4.35678		6.7505	-24.2059	-3.0946	50.0066		6.7505	-24.181	-3.38164	50.0052
	-11.6818	-2.36211	-11.6606	-4.36132		6.76717	-24.0398	-3.10175	49.9925		6.76717	-24.0146	-3.38546	50.0016
	-11.5146	-2.3624	-11.4939	-4.36445		6.78383	-23.8733	-3.11	49.9958		6.78383	-23.848	-3.38985	49.9956
	-11.3476	-2.36244	-11.3268	-4.3681		6.8005	-23.7066	-3.11691	50.0029		6.8005	-23.6814	-3.3934	50.0041
	-11.181	-2.36245	-11.1607	-4.3717		6.81717	-23.5401	-3.12557	49.9998		6.81717	-23.5143	-3.39712	49.9962
	-11.0141	-2.36233	-10.9942	-4.37553		6.83383	-23.3734	-3.13338	49.9997		6.83383	-23.3483	-3.40166	50.0015
	-10.847	-2.36213	-10.8274	-4.37904		6.8505	-23.2069	-3.14162	49.9989		6.8505	-23.1816	-3.40754	49.9985
	-10.6798	-2.36174	-10.6605	-4.38327		6.86717	-23.0408	-3.15157	49.9992		6.86717	-23.0152	-3.41245	50
	-10.5129	-2.36142	-10.4941	-4.38675		6.88383	-22.8743	-3.1619	50.0025		6.88383	-22.8482	-3.41662	50.0002
	-10.3458	-2.3611	-10.3275	-4.38999		6.9005	-22.708	-3.17225	49.9994		6.9005	-22.682	-3.42237	50.0037
	-10.1784	-2.36059	-10.1614	-4.39338		6.91717	-22.5419	-3.18236	49.9956		6.91717	-22.5153	-3.42736	49.9964
	-10.012	-2.36014	-9.99468	-4.39646		6.93383	-22.3748	-3.19055	50.0017		6.93383	-22.3491	-3.43217	50.0016
	-9.84477	-2.35953	-9.82819	-4.39937		6.9505	-22.2088	-3.20175	50.0057		6.9505	-22.1823	-3.43729	49.9993
	-9.67805	-2.35877	-9.66121	-4.40252		6.96717	-22.0422	-3.21359	50.0001		6.96717	-22.0157	-3.44353	50.0035
	-9.51101	-2.35798	-9.49482	-4.40536		6.98383	-21.8759	-3.2255	50.0011		6.98383	-21.849	-3.44979	49.9962
	-9.34404	-2.35715	-9.32819	-4.40829		7.0005	-21.7095	-3.23847	49.9997		7.0005	-21.6829	-3.45707	49.9989
	-9.17695	-2.3563	-9.16112	-4.41114		7.01717	-21.5433	-3.24918	49.9956		7.01717	-21.5159	-3.46292	50.0017
	-9.01001	-2.35544	-8.9945	-4.41398		7.03383	-21.3768	-3.26166	50.0011		7.03383	-21.3495	-3.47069	50
	-8.84267	-2.3545	-8.82813	-4.41677		7.0505	-21.2109	-3.2746	50		7.0505	-21.1831	-3.47832	49.9996
	-8.67564	-2.35351	-8.66101	-4.41948		7.06717	-21.0444	-3.28855	50.0047		7.06717	-21.0166	-3.48528	49.9989
	-8.50929	-2.35264	-8.49416	-4.42221		7.08383	-20.878	-3.30256	49.9948		7.08383	-20.8497	-3.49091	50.0011
	-8.34214	-2.35158	-8.32728	-4.42488		7.1005	-20.7122	-3.31584	49.9969		7.1005	-20.6833	-3.49948	50.0035
	-8.17474	-2.35052	-8.16079	-4.42753		7.11717	-20.5457	-3.3298	50.0048		7.11717	-20.5169	-3.50629	49.9993
	-8.00779	-2.34952	-7.99416	-4.43002		7.13383	-20.3801	-3.34578	50.0005		7.13383	-20.3506	-3.51473	49.9928
	-7.84096	-2.34851	-7.8275	-4.43248		7.1505	-20.2138	-3.36288	49.9982		7.1505	-20.1844	-3.52123	50.004
	-7.67421	-2.34751	-7.66069	-4.43492		7.16717	-20.0475	-3.37748	50.0004		7.16717	-20.0177	-3.52893	50.0032
	-7.50701	-2.34646	-7.494	-4.43736		7.18383	-19.8815	-3.39561	49.9991		7.18383	-19.8512	-3.53645	49.9997
	-7.3398	-2.34536	-7.32729	-4.43961		7.2005	-19.7159	-3.41327	49.999		7.2005	-19.6849	-3.54575	49.9965
	-7.17277	-2.34447	-7.16037	-4.44187		7.21717	-19.5506	-3.43101	49.9977		7.21717	-19.5184	-3.55314	50.0053
	-7.00634	-2.34362	-6.99329	-4.44409		7.23383	-19.3845	-3.44692	50.0038		7.23383	-19.3519	-3.56116	49.9948
	-6.83935	-2.34272	-6.82695	-4.44634		7.2505	-19.2181	-3.46593	50.0032		7.2505	-19.1852	-3.56987	50.0009
	-6.67244	-2.34183	-6.66003	-4.44841		7.26717	-19.0524	-3.48603	49.9915		7.26717	-19.0196	-3.5792	50.0022
	-6.50529	-2.34094	-6.4932	-4.45056		7.28383	-18.8865	-3.50486	50.0061		7.28383	-18.8526	-3.58642	49.997
	-6.33814	-2.34008	-6.32712	-4.45263		7.3005	-18.7205	-3.52571	49.9993		7.3005	-18.6869	-3.59643	49.9997
	-6.1717	-2.33929	-6.15989	-4.45453		7.31717	-18.5553	-3.5467	50.0003		7.31717	-18.5205	-3.60513	50.0003
	-6.00482	-2.33855	-5.99306	-4.4564		7.33383	-18.3894	-3.56772	49.9991		7.33383	-18.3541	-3.61333	50.005
	-5.83774	-2.3377	-5.82637	-4.45824		7.3505	-18.2236	-3.58761	50.0018		7.3505	-18.1877	-3.6232	49.9986
	-5.67054	-2.33696	-5.65926	-4.46004		7.36717	-18.0577	-3.60968	50.0002		7.36717	-18.0215	-3.63168	49.9995
	-5.50393	-2.33638	-5.49305	-4.4618		7.38383	-17.892	-3.63174	49.9988		7.38383	-17.855	-3.63991	49.9963
	-5.33727	-2.33577	-5.32579	-4.46353		7.4005	-17.7265	-3.65568	49.9993		7.4005	-17.6884	-3.64819	50.0034
	-5.17009	-2.33507	-5.15928	-4.46511		7.41717	-17.5613	-3.67873	50.0007		7.41717	-17.5217	-3.65831	49.9954
	-5.00277	-2.33444	-4.99228	-4.46665		7.43383	-17.3958	-3.70183	49.9997		7.43383	-17.3563	-3.66898	50.0009
	-4.83612	-2.33387	-4.82519	-4.46814		7.4505	-17.2302	-3.72463	50.0032		7.4505	-17.1897	-3.67737	50
	-4.66923	-2.33322	-4.65868	-4.46957		7.46717	-17.0643	-3.74719	49.9979		7.46717	-17.0234	-3.68662	50.0013
	-4.50222	-2.33263	-4.49171	-4.47087		7.48383	-16.899	-3.77302	49.9965		7.48383	-16.8573	-3.69768	49.9997
	-4.33524	-2.33197	-4.32508	-4.47212		7.5005	-16.7336	-3.79691	49.9982		7.5005	-16.6904	-3.70728	50.0033
	-4.16796	-2.33131	-4.15798	-4.47334		7.51717	-16.567	-3.81853	50.0075		7.51717	-16.5243	-3.71714	49.9981
	-4.00145	-2.33072	-3.99153	-4.4745		7.53383	-16.4021	-3.84416	49.9967		7.53383	-16.358	-3.7271	49.9991
	-3.83425	-2.33011	-3.82433	-4.47537		7.5505	-16.2369	-3.86513	49.9999		7.5505	-16.1919	-3.73601	49.9959
	-3.66764	-2.32948	-3.65732	-4.47634		7.56717	-16.0708	-3.88704	50.0009		7.56717	-16.0254	-3.74381	50.0035
	-3.50014	-2.32895	-3.4907	-4.47725		7.58383	-15.9052	-3.90819	49.996		7.58383	-15.8596	-3.75386	50.0003
	-3.33381	-2.32835	-3.32398	-4.47818		7.6005	-15.7397	-3.93258	50.0015		7.6005	-15.6933	-3.76452	50.0016
	-3.16663	-2.32779	-3.15637	-4.47886		7.61717	-15.5747	-3.95304	50.0019		7.61717	-15.5262	-3.77212	49.9982
	-2.99889	-2.32706	-2.98952	-4.47957		7.63383	-15.4085	-3.97177	49.9995		7.63383	-15.3602	-3.78187	49.9995
	-2.83182	-2.32639	-2.82314	-4.4803		7.6505	-15.2424	-3.99443	50.0038		7.6505	-15.1941	-3.7926	50.0012
	-2.66501	-2.32577	-2.65616	-4.48087		7.66717	-15.0774	-4.01508	49.9962		7.66717	-15.028	-3.80103	50.0029
	-2.49859	-2.32524	-2.48936	-4.48142		7.68383	-14.9113	-4.03282	50		7.68383	-14.8615	-3.81055	49.9965
	-2.3318	-2.32459	-2.32239	-4.48197		7.7005	-14.7456	-4.05122	50.0024		7.7005	-14.6952	-3.82034	50.0048
	-2.16479	-2.3239	-2.15569	-4.48232		7.71717	-14.5798	-4.06799	49.9977		7.71717	-14.529	-3.82894	49.9953
	-1.99809	-2.32326	-1.9892	-4.48284		7.73383	-14.4141	-4.08246	50.0007		7.73383	-14.3632	-3.83911	49.9982
	-1.83112	-2.32265	-1.82228	-4.48331		7.7505	-14.2482	-4.10138	50.0001		7.7505	-14.1966	-3.84776	50.0019
	-1.66426	-2.32225	-1.65495	-4.48375		7.76717	-14.0818	-4.11524	50.0007		7.76717	-14.0298	-3.8565	50.0017
	-1.49736	-2.32188	-1.48846	-4.48431		7.78383	-13.9161	-4.12971	50.0017		7.78383	-13.8639	-3.86575	49.9965
	-1.33039	-2.32152	-1.32165	-4.48493		7.8005	-13.7499	-4.14124	49.9968		7.8005	-13.6977	-3.87533	50.0041
	-1.16326	-2.32139	-1.15483	-4.48557		7.81717	-13.5842	-4.15424	49.9994		7.81717	-13.5313	-3.88416	50.0022
	-0.99664	-2.32125	-0.98829	-4.48615		7.83383	-13.4176	-4.16449	50.0019		7.83383	-13.3654	-3.89292	49.9962
	-0.82999	-2.32122	-0.82111	-4.48673		7.8505	-13.2513	-4.174	49.9949		7.8505	-13.1989	-3.90288	49.9997
	-0.6632	-2.32119	-0.65439	-4.4873		7.86717	-13.0851	-4.18438	50.0074		7.86717	-13.0325	-3.91072	49.9988
	-0.49636	-2.32115	-0.48757	-4.48793		7.88383	-12.9191	-4.19328	49.9945		7.88383	-12.8663	-3.92076	50.0014
	-0.32965	-2.32116	-0.32076	-4.48841		7.9005	-12.7528	-4.19998	50.0042		7.9005	-12.6999	-3.92968	50.0209
	-0.1624	-2.3212	-0.15385	-4.48891		7.91717	-12.5869	-4.20625	49.9998		7.91717	-12.5337	-3.9386	49.982
	0.00472	-2.32123	0.01236	-4.4894		7.93383	-12.4199	-4.21003	49.9948		7.93383	-12.3672	-3.94647	49.9984
	0.17139	-2.32128	0.17956	-4.4899		7.9505	-12.2534	-4.21396	50.0156		7.9505	-12.2013	-3.95499	50.0038
	0.33844	-2.32132	0.34594	-4.49021		7.96717	-12.0862	-4.21811	49.9873		7.96717	-12.0347	-3.96328	49.9941
	0.50542	-2.32138	0.51329	-4.49066		7.98383	-11.9199	-4.22219	50.0015		7.98383	-11.868	-3.97054	50.0009
	0.67236	-2.32142	0.67962	-4.49105		8.0005	-11.7532	-4.22527	50.0009		8.0005	-11.7022	-3.97877	49.9999
	0.83892	-2.32146	0.84618	-4.49142		8.01717	-11.5866	-4.22788	49.9958		8.01717	-11.5358	-3.98563	50.0002
	1.00586	-2.32158	1.01364	-4.49167		8.03383	-11.4206	-4.22987	50.0022		8.03383	-11.3695	-3.99354	49.9989
	1.17277	-2.32158	1.18021	-4.492		8.0505	-11.253	-4.23169	50.0007		8.0505	-11.2033	-4.00027	50.0002
	1.3397	-2.32157	1.34724	-4.49237		8.06717	-11.0865	-4.23351	50.0004		8.06717	-11.0367	-4.00722	50.0029
	1.50673	-2.32167	1.51412	-4.49269		8.08383	-10.9192	-4.23529	49.9987		8.08383	-10.8701	-4.01414	49.9966
	1.67371	-2.32175	1.68068	-4.49297		8.1005	-10.7527	-4.23698	50.0049		8.1005	-10.704	-4.02139	50.0028
	1.84018	-2.3219	1.84746	-4.49325		8.11717	-10.5859	-4.23866	49.992		8.11717	-10.5372	-4.02869	49.9937
	2.00713	-2.32209	2.01422	-4.49363		8.13383	-10.4192	-4.24018	50.0032		8.13383	-10.3713	-4.03821	50.0026
	2.17448	-2.32225	2.18148	-4.49396		8.1505	-10.2519	-4.24153	50.0019		8.1505	-10.2051	-4.04466	50.0039
	2.34097	-2.32245	2.34855	-4.49433		8.16717	-10.0854	-4.24279	50.0011		8.16717	-10.0385	-4.05125	49.9969
	2.50784	-2.32267	2.51525	-4.49476		8.18383	-9.91853	-4.24395	50.0002		8.18383	-9.87241	-4.05785	50.0006
	2.6749	-2.32292	2.68154	-4.49523		8.2005	-9.75152	-4.24497	49.9969		8.2005	-9.70561	-4.06291	50.0031
	2.84155	-2.32317	2.84865	-4.49569		8.21717	-9.58453	-4.24579	49.9962		8.21717	-9.53901	-4.06902	49.9986
	3.00846	-2.32348	3.01559	-4.49608		8.23383	-9.4178	-4.24659	50.0031		8.23383	-9.37248	-4.0751	49.9965
	3.17565	-2.3238	3.18249	-4.49653		8.2505	-9.25077	-4.24712	50.0036		8.2505	-9.20628	-4.08218	50.0021
	3.34271	-2.32418	3.34965	-4.49705		8.26717	-9.08343	-4.24749	49.9935		8.26717	-9.0397	-4.08678	50.0054
	3.50917	-2.32453	3.51612	-4.49756		8.28383	-8.91624	-4.24771	50.0023		8.28383	-8.87317	-4.09087	49.996
	3.67611	-2.32489	3.68311	-4.49799		8.3005	-8.74978	-4.2479	50.0017		8.3005	-8.70646	-4.09633	50.001
	3.84286	-2.32522	3.84972	-4.49846		8.31717	-8.58276	-4.24795	50.0026		8.31717	-8.54073	-4.10127	49.9964
	4.00964	-2.32556	4.0168	-4.49891		8.33383	-8.41602	-4.24789	50.0012		8.33383	-8.37358	-4.106	49.9995
	4.17682	-2.3259	4.18346	-4.49943		8.3505	-8.24877	-4.24767	50.0012		8.3505	-8.20762	-4.11179	50.0003
	4.34378	-2.32633	4.35035	-4.49983		8.36717	-8.08157	-4.24732	49.9933		8.36717	-8.0409	-4.11534	50.0028
	4.51027	-2.32686	4.51705	-4.50029		8.38383	-7.91466	-4.2469	50.0017		8.38383	-7.87423	-4.11916	49.9998
	4.67726	-2.3274	4.68371	-4.50069		8.4005	-7.74783	-4.24637	49.9949		8.4005	-7.70778	-4.12335	49.9984
	4.84403	-2.32777	4.85092	-4.50113		8.41717	-7.58066	-4.2458	50.011		8.41717	-7.54099	-4.12696	49.9997
	5.01124	-2.32814	5.01761	-4.50161		8.43383	-7.41395	-4.2453	49.9921		8.43383	-7.37485	-4.13199	49.9961
	5.17847	-2.32863	5.18471	-4.50197		8.4505	-7.24686	-4.24475	50.0012		8.4505	-7.2085	-4.13599	50.0002
	5.34491	-2.32927	5.35149	-4.5024		8.46717	-7.08016	-4.24406	50.003		8.46717	-7.04148	-4.13938	50.0067
	5.51186	-2.32974	5.51801	-4.50289		8.48383	-6.91307	-4.24347	49.9943		8.48383	-6.87477	-4.1432	49.9979
	5.67859	-2.33031	5.6852	-4.50335		8.5005	-6.746	-4.24275	50.0027		8.5005	-6.70831	-4.14694	49.9995
	5.84559	-2.33082	5.8523	-4.5038		8.51717	-6.57891	-4.24204	49.9971		8.51717	-6.54198	-4.15043	49.9998
	6.01218	-2.3313	6.01891	-4.50427		8.53383	-6.41202	-4.24133	50.0059		8.53383	-6.37516	-4.15376	50.0051
	6.17928	-2.33187	6.18591	-4.50476		8.5505	-6.24451	-4.24066	49.9965		8.5505	-6.20892	-4.15691	49.9927
	6.3462	-2.33245	6.35254	-4.50516		8.56717	-6.07759	-4.2401	50.0006		8.56717	-6.04224	-4.16084	50.0016
	6.51309	-2.33304	6.51932	-4.50561		8.58383	-5.91102	-4.23945	50.0021		8.58383	-5.87531	-4.1637	50.0011
	6.67983	-2.33366	6.68632	-4.50605		8.6005	-5.74401	-4.23879	49.9982		8.6005	-5.7089	-4.16677	49.998
	6.84689	-2.33423	6.85296	-4.50649		8.61717	-5.57722	-4.23803	50.0039		8.61717	-5.54218	-4.16965	50.0048
	7.01403	-2.33474	7.02041	-4.50682		8.63383	-5.4103	-4.23731	49.9933		8.63383	-5.37575	-4.17272	50.001
	7.18079	-2.33536	7.18667	-4.50733		8.6505	-5.24306	-4.2367	50.0025		8.6505	-5.20921	-4.17561	49.9983
	7.34769	-2.33591	7.35348	-4.5078		8.66717	-5.07643	-4.23608	49.9993		8.66717	-5.04252	-4.17856	49.9983
	7.51454	-2.33665	7.52045	-4.50817		8.68383	-4.90895	-4.2354	50.0007		8.68383	-4.87595	-4.18145	49.9994
	7.6811	-2.33732	7.6869	-4.50864		8.7005	-4.74175	-4.23488	50.0021		8.7005	-4.70877	-4.18421	49.9997
	7.84813	-2.33795	7.85384	-4.50902		8.71717	-4.57532	-4.23428	49.9984		8.71717	-4.54194	-4.18694	49.9996
	8.01498	-2.33858	8.02095	-4.50936		8.73383	-4.40833	-4.23362	49.9996		8.73383	-4.37523	-4.18971	49.9997
	8.18165	-2.3392	8.18816	-4.5097		8.7505	-4.24117	-4.23293	49.9999		8.7505	-4.20841	-4.19238	49.9992
	8.34939	-2.33971	8.35479	-4.51004		8.76717	-4.07412	-4.23232	50.0001		8.76717	-4.0421	-4.19507	50.0008
	8.51592	-2.34026	8.52153	-4.51036		8.78383	-3.90722	-4.23179	50		8.78383	-3.87535	-4.19761	50.0017
	8.68273	-2.34082	8.68843	-4.51071		8.8005	-3.74044	-4.23108	50.0034		8.8005	-3.70877	-4.20009	50.0022
	8.84949	-2.34136	8.85506	-4.511		8.81717	-3.57361	-4.23038	49.9984		8.81717	-3.54135	-4.20243	49.9977
	9.01612	-2.34183	9.02199	-4.51125		8.83383	-3.40671	-4.22974	49.9965		8.83383	-3.37491	-4.20471	49.9996
	9.1829	-2.34236	9.18845	-4.51149		8.8505	-3.2391	-4.22902	50.0033		8.8505	-3.20764	-4.20686	49.9998
	9.35023	-2.34277	9.35618	-4.51178		8.86717	-3.0719	-4.22836	49.9996		8.86717	-3.04044	-4.20898	49.9992
	9.51697	-2.34325	9.52242	-4.51224		8.88383	-2.90521	-4.22778	49.9996		8.88383	-2.87402	-4.2111	50.0009
	9.68395	-2.34382	9.68962	-4.51243		8.9005	-2.73843	-4.22717	49.9992		8.9005	-2.70697	-4.213	50.0016
	9.85059	-2.34434	9.85651	-4.51271		8.91717	-2.57161	-4.22652	50.0068		8.91717	-2.54058	-4.21491	49.9969
	10.0178	-2.34489	10.0233	-4.51297		8.93383	-2.40441	-4.22594	49.9927		8.93383	-2.37417	-4.21671	50.001
	10.1844	-2.34545	10.1896	-4.51327		8.9505	-2.23732	-4.22529	50.0021		8.9505	-2.20757	-4.21837	50.0039
	10.3506	-2.34606	10.3565	-4.51349		8.96717	-2.07064	-4.22469	49.9995		8.96717	-2.04026	-4.21996	49.9963
	10.5178	-2.3465	10.5238	-4.51361		8.98383	-1.90404	-4.22421	50.0023		8.98383	-1.87356	-4.2216	50.0012
	10.6846	-2.34708	10.6901	-4.51388		9.0005	-1.73696	-4.22372	49.9991		9.0005	-1.70696	-4.22337	49.9981
	10.8516	-2.34763	10.8575	-4.51413		9.01717	-1.57065	-4.22337	49.9992		9.01717	-1.53998	-4.22507	50.0008
	11.0189	-2.34815	11.0238	-4.51442		9.03383	-1.40367	-4.2231	49.9999		9.03383	-1.37339	-4.2267	50.0004
	11.1857	-2.34869	11.1912	-4.5146		9.0505	-1.23615	-4.22278	49.9949		9.0505	-1.20619	-4.22831	50.0013
	11.3525	-2.34938	11.3576	-4.51484		9.06717	-1.0692	-4.22253	50.0046		9.06717	-1.03954	-4.23007	49.9984
	11.5191	-2.35005	11.5244	-4.51509		9.08383	-0.90197	-4.22243	49.9992		9.08383	-0.87291	-4.23169	49.9992
	11.686	-2.35066	11.6912	-4.51537		9.1005	-0.73567	-4.22241	50.0038		9.1005	-0.70644	-4.23331	50.0017
	11.8526	-2.35132	11.8586	-4.51553		9.11717	-0.56888	-4.22236	49.994		9.11717	-0.53956	-4.23489	49.999
	12.02	-2.35201	12.0252	-4.51585		9.13383	-0.40171	-4.22232	50.0002		9.13383	-0.37243	-4.23628	50.0044
	12.1866	-2.35267	12.1918	-4.51621		9.1505	-0.23489	-4.22238	50.0009		9.1505	-0.20573	-4.23775	49.9961
	12.3538	-2.35339	12.3586	-4.51647		9.16717	-0.06836	-4.22226	50.006		9.16717	-0.03881	-4.23911	49.9996
	12.5205	-2.35416	12.5256	-4.51683		9.18383	0.09893	-4.22223	49.9964		9.18383	0.12777	-4.2404	50.0021
	12.6874	-2.35487	12.6927	-4.51712		9.2005	0.26594	-4.22216	49.9987		9.2005	0.29467	-4.24163	49.9982
	12.8543	-2.35555	12.8594	-4.51753		9.21717	0.43278	-4.22203	49.9982		9.21717	0.46133	-4.24275	49.9994
	13.0208	-2.35622	13.0262	-4.51784		9.23383	0.59973	-4.22206	50.0042		9.23383	0.62836	-4.24394	50.004
	13.1876	-2.35693	13.1928	-4.51818		9.2505	0.76659	-4.22196	49.9962		9.2505	0.79497	-4.24508	49.9968
	13.3544	-2.35759	13.3599	-4.51849		9.26717	0.93346	-4.22191	50.0029		9.26717	0.96169	-4.2461	50.0019
	13.5213	-2.3583	13.5268	-4.51882		9.28383	1.1006	-4.22187	50.0002		9.28383	1.12886	-4.24716	49.9941
	13.6887	-2.35893	13.6937	-4.5191		9.3005	1.26699	-4.22181	49.9999		9.3005	1.29561	-4.24817	50.005
	13.8553	-2.35968	13.8602	-4.51942		9.31717	1.43407	-4.22171	50.0017		9.31717	1.46295	-4.24918	49.9977
	14.0222	-2.3603	14.0271	-4.51972		9.33383	1.60093	-4.22168	49.9967		9.33383	1.62932	-4.25021	50.001
	14.1892	-2.36109	14.1937	-4.52		9.3505	1.76834	-4.22154	50.0048		9.3505	1.79602	-4.25107	50.0023
	14.3561	-2.36178	14.3609	-4.52035		9.36717	1.9351	-4.22153	49.9985		9.36717	1.96299	-4.25189	49.9998
	14.5227	-2.36249	14.5277	-4.52078		9.38383	2.10173	-4.22161	49.9964		9.38383	2.12978	-4.25292	49.9973
	14.6894	-2.36328	14.6944	-4.52117		9.4005	2.2692	-4.22167	50.0042		9.4005	2.29667	-4.25371	50.0047
	14.8566	-2.36411	14.8614	-4.52152		9.41717	2.43604	-4.22177	49.9975		9.41717	2.46334	-4.25468	49.9959
	15.0235	-2.36483	15.0278	-4.52198		9.43383	2.60287	-4.22185	49.9959		9.43383	2.6303	-4.25557	49.9997
	15.1906	-2.36555	15.195	-4.52235		9.4505	2.76987	-4.222	50.0025		9.4505	2.797	-4.25649	50.0002
	15.3566	-2.36637	15.3621	-4.52283		9.46717	2.93691	-4.22216	49.9999		9.46717	2.96369	-4.25743	50.0005
	15.524	-2.36706	15.5286	-4.52316		9.48383	3.10363	-4.22235	49.998		9.48383	3.13086	-4.2583	49.9947
	15.6909	-2.36774	15.6958	-4.52359		9.5005	3.27078	-4.22257	50.0029		9.5005	3.29744	-4.25916	50.0005
	15.8575	-2.36852	15.862	-4.5239		9.51717	3.4376	-4.22283	49.9998		9.51717	3.46423	-4.26007	50.0091
	16.0244	-2.3692	16.0294	-4.5242		9.53383	3.6043	-4.22298	50.0027		9.53383	3.63064	-4.26089	49.9976
	16.1911	-2.36987	16.196	-4.52458		9.5505	3.77094	-4.22321	49.9984		9.5505	3.79807	-4.26165	50.0003
	16.3586	-2.3705	16.3631	-4.52489		9.56717	3.93759	-4.22342	50.0014		9.56717	3.96473	-4.26243	49.9939
	16.5252	-2.37117	16.5295	-4.52533		9.58383	4.10498	-4.22359	49.9939		9.58383	4.13182	-4.26321	50.005
	16.6923	-2.37187	16.6967	-4.52573		9.6005	4.27175	-4.22388	50.003		9.6005	4.29855	-4.26397	49.9966
	16.8588	-2.37256	16.863	-4.52614		9.61717	4.43852	-4.22419	50.0001		9.61717	4.46511	-4.26477	50.0023
	17.0256	-2.37328	17.0306	-4.52642		9.63383	4.60591	-4.22445	49.9999		9.63383	4.63207	-4.26547	49.9969
	17.1928	-2.37396	17.1969	-4.5269		9.6505	4.77246	-4.22479	49.9999		9.6505	4.79877	-4.26624	50.0027
	17.3595	-2.37471	17.3635	-4.52736		9.66717	4.93934	-4.22525	50.0001		9.66717	4.96592	-4.26689	49.9982
	17.5267	-2.37558	17.5313	-4.52766		9.68383	5.10633	-4.22563	50.0002		9.68383	5.13236	-4.26761	50.0016
	17.6933	-2.3763	17.6975	-4.52804		9.7005	5.27325	-4.22605	50.0002		9.7005	5.29926	-4.26825	49.9999
	17.86	-2.37691	17.8648	-4.52846		9.71717	5.44022	-4.22653	50.0021		9.71717	5.46635	-4.26887	49.9992
	18.0274	-2.37755	18.0315	-4.52877		9.73383	5.60711	-4.22707	49.9923		9.73383	5.63286	-4.2696	50.0049
	18.1938	-2.37827	18.1982	-4.52908		9.7505	5.77401	-4.22753	50.0019		9.7505	5.79955	-4.27021	49.9968
	18.3605	-2.3789	18.3648	-4.5294		9.76717	5.94109	-4.22804	50.0042		9.76717	5.96677	-4.27081	50
	18.5278	-2.37936	18.532	-4.52954		9.78383	6.10784	-4.22856	49.9998		9.78383	6.13352	-4.27141	49.9932
	18.6953	-2.37986	18.6988	-4.52974		9.8005	6.27498	-4.22896	49.9955		9.8005	6.30045	-4.27209	50.0076
	18.8615	-2.38048	18.8654	-4.52994		9.81717	6.44128	-4.2294	50.0089		9.81717	6.46716	-4.27269	49.9985
	19.0277	-2.38105	19.0327	-4.53005		9.83383	6.60837	-4.22989	49.9946		9.83383	6.63422	-4.27337	49.9966
	19.1947	-2.38154	19.1989	-4.53021		9.8505	6.77543	-4.23027	49.9998		9.8505	6.80112	-4.27403	50.0041
	19.362	-2.38203	19.366	-4.53039		9.86717	6.94224	-4.23063	50.0049		9.86717	6.96788	-4.2747	49.9985
	19.5287	-2.38256	19.5329	-4.53062		9.88383	7.10895	-4.23115	49.9962		9.88383	7.13467	-4.27523	50.0052
	19.6957	-2.38313	19.6997	-4.53076		9.9005	7.27589	-4.23165	50.0018		9.9005	7.30137	-4.27583	49.9963
	19.8626	-2.38374	19.8661	-4.53099		9.91717	7.44306	-4.23213	50.0043		9.91717	7.46855	-4.27644	50.0025
	20.0295	-2.38428	20.0333	-4.53115		9.93383	7.61032	-4.23268	49.995		9.93383	7.63517	-4.27706	49.9968
	20.1961	-2.38482	20.1999	-4.53135		9.9505	7.77724	-4.23322	49.9981		9.9505	7.80192	-4.27766	50.0031
	20.363	-2.38535	20.367	-4.53143		9.96717	7.94364	-4.2338	50.0004		9.96717	7.96885	-4.27825	49.9973
	20.5303	-2.38587	20.5338	-4.53158		9.98383	8.11056	-4.23433	50.0006		9.98383	8.13548	-4.27878	49.9986
	20.6969	-2.38641	20.7004	-4.53173		10.0005	8.27795	-4.23479	49.9995		10.0005	8.30183	-4.27924	49.9994
	20.8637	-2.38692	20.8674	-4.53185		10.0172	8.44452	-4.2352	49.9992		10.0172	8.46908	-4.2796	50.0021
	21.0303	-2.38747	21.0341	-4.53199		10.0338	8.61155	-4.2355	49.9955		10.0338	8.63582	-4.27986	49.9969
	21.1979	-2.3879	21.2011	-4.53215		10.0505	8.77812	-4.23592	50.0072		10.0505	8.80246	-4.28017	50.0049
	21.3647	-2.38844	21.3676	-4.53231		10.0672	8.94486	-4.23632	49.9971		10.0672	8.96955	-4.28052	50.0012
	21.5312	-2.38907	21.5347	-4.53238		10.0838	9.11207	-4.23666	50.0013		10.0838	9.13613	-4.28084	49.9956
	21.6983	-2.38956	21.7017	-4.53249		10.1005	9.27932	-4.23682	50.0026		10.1005	9.30305	-4.28111	49.9978
	21.8655	-2.39001	21.8685	-4.5326		10.1172	9.44646	-4.23715	49.9983		10.1172	9.46989	-4.28132	50.0071
	22.0318	-2.39062	22.035	-4.53284		10.1338	9.61329	-4.23759	49.9966		10.1338	9.63687	-4.28158	49.9974
	22.1991	-2.39115	22.2022	-4.53289		10.1505	9.77994	-4.23795	50.0023		10.1505	9.80366	-4.28182	49.9984
	22.3661	-2.39167	22.369	-4.53305		10.1672	9.94698	-4.23841	50.0005		10.1672	9.9703	-4.28199	50.0019
	22.5329	-2.39217	22.5358	-4.53319		10.1838	10.1141	-4.23879	49.9997		10.1838	10.137	-4.28209	49.999
	22.7	-2.39263	22.7024	-4.5334		10.2005	10.2809	-4.23924	49.9987		10.2005	10.3038	-4.28228	49.9967
	22.8669	-2.39318	22.8698	-4.53361		10.2172	10.4476	-4.23966	50.002		10.2172	10.4704	-4.28252	50.007
	23.0341	-2.39363	23.0368	-4.53378		10.2338	10.6144	-4.24008	49.9953		10.2338	10.6377	-4.28265	50.0011
	23.2005	-2.39421	23.2035	-4.53387		10.2505	10.7812	-4.24046	50.0048		10.2505	10.8042	-4.28289	49.9942
	23.3677	-2.39464	23.3697	-4.53418		10.2672	10.9483	-4.24083	49.9985		10.2672	10.971	-4.28307	50
	23.5349	-2.39508	23.5367	-4.53441		10.2838	11.1154	-4.24113	50.0034		10.2838	11.1383	-4.28324	50.0025
	23.7011	-2.39563	23.7036	-4.53464		10.3005	11.282	-4.24151	49.9966		10.3005	11.3049	-4.28342	50.0025
	23.8685	-2.39619	23.8704	-4.53492		10.3172	11.4495	-4.24188	50.0009		10.3172	11.4716	-4.28369	49.9958
	24.0348	-2.39674	24.0373	-4.53519		10.3338	11.6161	-4.24248	49.9992		10.3338	11.6383	-4.28391	49.9993
	24.202	-2.39727	24.2043	-4.53548		10.3505	11.7828	-4.24304	49.9998		10.3505	11.8054	-4.28414	50
	24.3685	-2.39788	24.371	-4.5358		10.3672	11.9499	-4.24347	49.9998		10.3672	11.9723	-4.28444	50.0034
	24.5358	-2.3985	24.5375	-4.53616		10.3838	12.1166	-4.2441	49.9999		10.3838	12.139	-4.28476	49.9977
	24.7026	-2.39914	24.7048	-4.53652		10.4005	12.284	-4.24452	50.0022		10.4005	12.3059	-4.28513	49.9978
	24.8694	-2.39981	24.8716	-4.53687		10.4172	12.4501	-4.24505	49.9982		10.4172	12.4727	-4.28543	50.0027
	25.0365	-2.40045	25.0388	-4.53722		10.4338	12.6174	-4.24552	49.9993		10.4338	12.6394	-4.28579	49.9983
	25.2032	-2.40106	25.2056	-4.53753		10.4505	12.7842	-4.24611	50.0035		10.4505	12.8059	-4.28614	50
	25.3703	-2.40165	25.3725	-4.53783		10.4672	12.9508	-4.24658	49.9973		10.4672	12.9728	-4.2864	50.0023
	25.5369	-2.40226	25.5389	-4.53811		10.4838	13.118	-4.24709	50.0031		10.4838	13.1398	-4.28667	50.0012
	25.7039	-2.40282	25.7057	-4.5383		10.5005	13.2848	-4.24764	49.9977		10.5005	13.3067	-4.287	49.9958
	25.8705	-2.40334	25.8728	-4.53841		10.5172	13.4518	-4.2481	49.9991		10.5172	13.4735	-4.28734	50.0042
	26.0377	-2.40383	26.0395	-4.53849		10.5338	13.6185	-4.24863	50.0007		10.5338	13.6408	-4.28761	49.9981
	26.2044	-2.40444	26.2068	-4.5386		10.5505	13.7853	-4.24912	49.9995		10.5505	13.8076	-4.28789	49.999
	26.3716	-2.40486	26.3738	-4.53861		10.5672	13.9522	-4.24969	50.0031		10.5672	13.9745	-4.2881	49.9981
	26.5385	-2.40529	26.5401	-4.53867		10.5838	14.1196	-4.25025	49.9965		10.5838	14.141	-4.28846	50.0004
	26.7053	-2.40573	26.7074	-4.53867		10.6005	14.2863	-4.25085	49.9987		10.6005	14.3079	-4.28885	49.9952
	26.8722	-2.40632	26.8741	-4.53885		10.6172	14.4533	-4.25151	49.9966		10.6172	14.4747	-4.2892	50.0056
	27.0389	-2.40687	27.0411	-4.53888		10.6338	14.6199	-4.25221	50.0049		10.6338	14.6416	-4.28962	50.001
	27.206	-2.40731	27.2077	-4.53904		10.6505	14.7865	-4.25287	50.0032		10.6505	14.8087	-4.2901	49.9991
	27.3729	-2.40785	27.3743	-4.53911		10.6672	14.954	-4.25339	49.9959		10.6672	14.9752	-4.29052	50.0048
	27.5395	-2.4084	27.5414	-4.53917		10.6838	15.1207	-4.25411	50.0007		10.6838	15.1418	-4.29096	49.998
	27.7067	-2.40893	27.7083	-4.53925		10.7005	15.2877	-4.25474	50.0002		10.7005	15.309	-4.29133	50.0007
	27.8739	-2.40948	27.8752	-4.53933		10.7172	15.4543	-4.25541	49.9999		10.7172	15.4757	-4.29171	49.9984
	28.0406	-2.41	28.042	-4.53946		10.7338	15.6212	-4.25604	49.9997		10.7338	15.6424	-4.29224	49.9975
	28.2078	-2.41047	28.2089	-4.53947		10.7505	15.7883	-4.25672	50.0054		10.7505	15.8093	-4.29262	50.0022
	28.3743	-2.41091	28.3761	-4.53948		10.7672	15.9556	-4.25733	49.9956		10.7672	15.9764	-4.2929	49.9994
	28.5416	-2.41134	28.5428	-4.53951		10.7838	16.1222	-4.25801	49.9964		10.7838	16.1433	-4.29331	49.9988
	28.7076	-2.4117	28.7094	-4.53947		10.8005	16.2891	-4.25858	50.0013		10.8005	16.3101	-4.29371	50.0002
	28.8745	-2.41202	28.8761	-4.53943		10.8172	16.4559	-4.25914	50.0054		10.8172	16.4767	-4.29418	50.004
	29.042	-2.41225	29.0435	-4.5393		10.8338	16.6226	-4.2598	49.9995		10.8338	16.6434	-4.29456	49.996
	29.209	-2.41255	29.2108	-4.5392		10.8505	16.7899	-4.26035	49.9975		10.8505	16.8099	-4.29504	49.9972
	29.3759	-2.41284	29.3771	-4.53911		10.8672	16.9569	-4.26093	50.0086		10.8672	16.9774	-4.2953	49.9984
	29.5427	-2.41323	29.5441	-4.53899		10.8838	17.1237	-4.26156	49.9905		10.8838	17.1443	-4.29573	50.0075
	29.7101	-2.41355	29.7106	-4.5388		10.9005	17.2903	-4.26229	50.0038		10.9005	17.3107	-4.29619	50.0016
	29.8764	-2.41391	29.8777	-4.53873		10.9172	17.4572	-4.26283	49.9962		10.9172	17.4779	-4.29659	49.9949
	30.0432	-2.41412	30.0447	-4.53866		10.9338	17.6245	-4.26348	49.9967		10.9338	17.6445	-4.29697	50.0026
	30.2106	-2.41438	30.2116	-4.53858		10.9505	17.7909	-4.26406	50.001		10.9505	17.8117	-4.29734	49.9961
	30.3782	-2.41463	30.378	-4.53857		10.9672	17.9579	-4.26467	50.0022		10.9672	17.9786	-4.2977	49.9979
	30.5445	-2.41497	30.5446	-4.53846		10.9838	18.1246	-4.26524	50.0001		10.9838	18.1451	-4.29807	50.0031
	30.7114	-2.41524	30.712	-4.53836		11.0005	18.2918	-4.26578	50.0003		11.0005	18.3121	-4.29838	50.0021
	30.8782	-2.41549	30.88	-4.5382		11.0172	18.4586	-4.26629	50.003		11.0172	18.4787	-4.29867	49.9964
	31.0452	-2.41571	31.0467	-4.53818		11.0338	18.6257	-4.26686	49.9989		11.0338	18.646	-4.29892	50.0036
	31.2121	-2.41596	31.2129	-4.53813		11.0505	18.792	-4.2674	49.9979		11.0505	18.8134	-4.29907	49.9997
	31.3792	-2.41619	31.3792	-4.53812		11.0672	18.9589	-4.26791	50.0018		11.0672	18.9796	-4.29927	49.9995
	31.5465	-2.41647	31.5466	-4.53806		11.0838	19.1263	-4.26836	49.9969		11.0838	19.1462	-4.29946	50.0014
	31.7128	-2.41678	31.7134	-4.53815		11.1005	19.2932	-4.26889	50.0048		11.1005	19.3132	-4.2996	49.9977
	31.8797	-2.4172	31.8802	-4.53818		11.1172	19.4598	-4.26938	49.998		11.1172	19.4801	-4.29971	50.0007
	32.0468	-2.41748	32.0467	-4.53828		11.1338	19.6265	-4.26997	49.9987		11.1338	19.6474	-4.29985	49.9999
	32.2137	-2.4178	32.2134	-4.53834		11.1505	19.7938	-4.2705	50.0013		11.1505	19.8142	-4.29999	50.0002
	32.3799	-2.41819	32.3808	-4.5383		11.1672	19.9609	-4.27095	49.9992		11.1672	19.9811	-4.30011	50.0014
	32.5469	-2.41843	32.5477	-4.53828		11.1838	20.128	-4.27142	49.9984		11.1838	20.1474	-4.30032	50.0004
	32.7141	-2.41868	32.7142	-4.53835		11.2005	20.2947	-4.27195	50.0024		11.2005	20.3148	-4.3004	49.9972
	32.8813	-2.41906	32.8807	-4.5383		11.2172	20.4616	-4.27241	49.997		11.2172	20.4814	-4.30044	50.0033
	33.0481	-2.41939	33.048	-4.53821		11.2338	20.6284	-4.2729	50.003		11.2338	20.6483	-4.30059	49.9966
	33.2147	-2.41971	33.2149	-4.53822		11.2505	20.7951	-4.27325	49.9971		11.2505	20.815	-4.30066	50.0063
	33.3815	-2.42004	33.3817	-4.53814		11.2672	20.9626	-4.27356	50.0022		11.2672	20.9822	-4.30074	49.994
	33.5479	-2.42034	33.5484	-4.53814		11.2838	21.1292	-4.27393	50.0023		11.2838	21.149	-4.30082	50.0025
	33.7152	-2.42048	33.7147	-4.53808		11.3005	21.2959	-4.27436	49.9958		11.3005	21.3157	-4.30096	49.9992
	33.8824	-2.42073	33.8817	-4.53799		11.3172	21.4627	-4.27476	50.0009		11.3172	21.4828	-4.30098	49.9985
	34.0495	-2.421	34.0493	-4.53794		11.3338	21.6298	-4.27516	49.9966		11.3338	21.6489	-4.30109	50.0037
	34.2157	-2.42142	34.2159	-4.53796		11.3505	21.7967	-4.27561	50.0033		11.3505	21.8161	-4.30112	50.0002
	34.3828	-2.42175	34.3826	-4.53797		11.3672	21.9635	-4.27599	50.0009		11.3672	21.9833	-4.30119	49.9983
	34.5495	-2.42207	34.5497	-4.53792		11.3838	22.1304	-4.2764	49.9991		11.3838	22.1507	-4.30125	50.0101
	34.7164	-2.4225	34.7161	-4.53796		11.4005	22.2975	-4.2768	50		11.4005	22.3169	-4.30136	49.9885
	34.883	-2.42292	34.8832	-4.53793		11.4172	22.4641	-4.27723	49.9992		11.4172	22.4837	-4.30144	50.0005
	35.0498	-2.4233	35.0501	-4.53791		11.4338	22.6309	-4.27771	50.0025		11.4338	22.6499	-4.30154	50.0008
	35.2174	-2.4236	35.2175	-4.53784		11.4505	22.798	-4.27818	49.9981		11.4505	22.8175	-4.30159	50.0009
	35.3834	-2.42403	35.3841	-4.53779		11.4672	22.9645	-4.27856	50.0047		11.4672	22.9839	-4.30171	49.9978
	35.5507	-2.4243	35.551	-4.53774		11.4838	23.1316	-4.27887	49.992		11.4838	23.1513	-4.30186	49.9997
	35.7176	-2.42475	35.7184	-4.53763		11.5005	23.2988	-4.27924	50.0026		11.5005	23.3182	-4.30194	50.0031
	35.8844	-2.42508	35.8849	-4.53759		11.5172	23.466	-4.27969	50.0047		11.5172	23.4845	-4.30216	49.9981
	36.0511	-2.42554	36.0522	-4.53755		11.5338	23.6322	-4.28032	49.9941		11.5338	23.6512	-4.30247	49.9995
	36.2184	-2.42579	36.2189	-4.53761		11.5505	23.7993	-4.28091	50.0029		11.5505	23.8182	-4.30269	50.0019
	36.3853	-2.42614	36.3866	-4.53761		11.5672	23.9666	-4.28144	50.0053		11.5672	23.9852	-4.30291	49.9965
	36.5517	-2.42661	36.5532	-4.53759		11.5838	24.1336	-4.2821	49.9942		11.5838	24.1519	-4.30325	50.0037
	36.7193	-2.42684	36.7203	-4.53764		11.6005	24.3006	-4.28282	50.0006		11.6005	24.3186	-4.30366	49.9965
	36.886	-2.42715	36.8869	-4.53775		11.6172	24.4679	-4.28359	50.0016		11.6172	24.486	-4.30393	50.0038
	37.0536	-2.42749	37.0538	-4.53776		11.6338	24.6346	-4.28442	49.998		11.6338	24.6528	-4.30432	49.9975
	37.2197	-2.42786	37.2204	-4.53795		11.6505	24.8018	-4.28522	50.0032		11.6505	24.819	-4.30476	49.9995
	37.3864	-2.42818	37.388	-4.538		11.6672	24.9688	-4.28618	49.9976		11.6672	24.9861	-4.30508	49.9958
	37.5533	-2.42853	37.5551	-4.53797		11.6838	25.1356	-4.28699	50.0001		11.6838	25.1535	-4.30528	50.0032
	37.7202	-2.42889	37.7216	-4.5381		11.7005	25.3031	-4.28775	50.0032		11.7005	25.3198	-4.30556	50.0044
	37.8876	-2.42927	37.8881	-4.53816		11.7172	25.4698	-4.28862	49.9957		11.7172	25.4867	-4.30576	49.9962
	38.0546	-2.42967	38.0551	-4.53824		11.7338	25.6373	-4.2894	49.9986		11.7338	25.654	-4.30592	50.0029
	38.222	-2.43016	38.2223	-4.53819		11.7505	25.8038	-4.29018	50.0024		11.7505	25.8208	-4.30601	49.998
	38.3885	-2.43066	38.3895	-4.53836		11.7672	25.9709	-4.29094	50.0026		11.7672	25.9877	-4.30609	49.9976
	38.5551	-2.43122	38.5559	-4.5385		11.7838	26.1377	-4.29165	49.9968		11.7838	26.1543	-4.30607	50.003
	38.7226	-2.43174	38.7231	-4.53861		11.8005	26.3045	-4.29243	49.9965		11.8005	26.3216	-4.30609	49.9997
	38.8895	-2.4323	38.8898	-4.53874		11.8172	26.4715	-4.29308	50.0033		11.8172	26.489	-4.30608	50.0012
	39.057	-2.43289	39.0564	-4.53888		11.8338	26.6385	-4.2937	50.0117		11.8338	26.6559	-4.3062	49.9998
	39.2241	-2.43353	39.2236	-4.53891		11.8505	26.8058	-4.29438	49.9885		11.8505	26.8227	-4.30638	50.0034
	39.3909	-2.43413	39.3902	-4.53902		11.8672	26.9728	-4.29513	50.0006		11.8672	26.9895	-4.30645	49.9951
	39.5576	-2.43478	39.557	-4.53912		11.8838	27.1397	-4.29585	50.0026		11.8838	27.1566	-4.30653	49.999
	39.7246	-2.43545	39.724	-4.53919		11.9005	27.3063	-4.29654	49.9965		11.9005	27.3232	-4.30674	50.0033
	39.8914	-2.43605	39.8908	-4.53913		11.9172	27.4732	-4.29727	50		11.9172	27.4904	-4.30694	50.0009
	40.0588	-2.43653	40.0573	-4.53919		11.9338	27.6398	-4.29803	50.0012		11.9338	27.6574	-4.3071	49.993
	40.2258	-2.43703	40.2239	-4.53914		11.9505	27.807	-4.29855	49.9988		11.9505	27.8243	-4.30728	49.9993
	40.3924	-2.43763	40.3912	-4.5391		11.9672	27.9741	-4.29903	49.997		11.9672	27.9913	-4.30739	50.0001
	40.5596	-2.43819	40.5579	-4.53903		11.9838	28.1409	-4.29958	49.9997		11.9838	28.1583	-4.30756	50.0047
	40.7259	-2.43879	40.7246	-4.53891		12.0005	28.3078	-4.3001	50.0034		12.0005	28.3249	-4.30764	49.9978
	40.8933	-2.43924	40.8915	-4.53885		12.0172	28.4749	-4.30062	50.0005		12.0172	28.4916	-4.30768	50.0021
	41.0599	-2.43971	41.0581	-4.53878		12.0338	28.6421	-4.30103	49.9994		12.0338	28.6589	-4.30775	49.9972
	41.2268	-2.44022	41.2249	-4.5387		12.0505	28.8087	-4.30142	50.0003		12.0505	28.8254	-4.30773	50.0022
	41.3937	-2.44058	41.3918	-4.53858		12.0672	28.9757	-4.30181	50.0031		12.0672	28.9928	-4.30761	49.996
	41.5603	-2.44113	41.5588	-4.53856		12.0838	29.1423	-4.30209	49.9966		12.0838	29.1597	-4.30757	50
	41.7274	-2.44167	41.7261	-4.53855		12.1005	29.3099	-4.30228	50.0006		12.1005	29.3268	-4.30748	50.0031
	41.8942	-2.44211	41.8924	-4.53848		12.1172	29.4763	-4.30257	49.9996		12.1172	29.4931	-4.30752	50.0024
	42.0616	-2.44259	42.0595	-4.53839		12.1338	29.6431	-4.30282	49.9998		12.1338	29.6596	-4.30741	49.9979
	42.2284	-2.44313	42.2263	-4.5384		12.1505	29.8098	-4.3031	49.9987		12.1505	29.8264	-4.30735	49.9972
	42.3952	-2.44367	42.393	-4.53845		12.1672	29.9766	-4.30331	50.0015		12.1672	29.9937	-4.30717	50.0028
	42.5618	-2.44419	42.5605	-4.53851		12.1838	30.1446	-4.30343	49.9988		12.1838	30.161	-4.30704	50.0017
	42.7288	-2.44468	42.7268	-4.53857		12.2005	30.3114	-4.30371	50.0006		12.2005	30.3274	-4.307	49.9998
	42.8956	-2.44522	42.8934	-4.53871		12.2172	30.4778	-4.30394	50.0014		12.2172	30.4944	-4.30679	49.997
	43.0622	-2.44573	43.0603	-4.53876		12.2338	30.6446	-4.30412	49.9965		12.2338	30.6612	-4.3066	49.9989
	43.229	-2.44621	43.2271	-4.53881		12.2505	30.8117	-4.30422	50.0029		12.2505	30.8285	-4.30645	50.0009
	43.396	-2.44669	43.3942	-4.53872		12.2672	30.9792	-4.30419	49.9962		12.2672	30.9953	-4.30628	50.0037
	43.5632	-2.44717	43.5612	-4.5387		12.2838	31.1458	-4.30433	50.0068		12.2838	31.162	-4.30605	49.9979
	43.7298	-2.44765	43.7277	-4.53867		12.3005	31.3122	-4.30448	49.9978		12.3005	31.3289	-4.30593	49.9952
	43.8967	-2.44806	43.8945	-4.53865		12.3172	31.4794	-4.30463	49.9987		12.3172	31.495	-4.30576	50.005
	44.0636	-2.44845	44.0616	-4.5385		12.3338	31.6459	-4.30487	50.0026		12.3338	31.6627	-4.30559	50.0009
	44.2306	-2.44884	44.2282	-4.53844		12.3505	31.8134	-4.30499	49.9983		12.3505	31.8292	-4.30546	49.9991
	44.3975	-2.44922	44.395	-4.53833		12.3672	31.98	-4.3051	49.9971		12.3672	31.9955	-4.3053	49.9995
	44.5646	-2.4495	44.5619	-4.53827		12.3838	32.1465	-4.30535	50.0005		12.3838	32.1628	-4.3051	50.0003
	44.7312	-2.44975	44.7291	-4.53813		12.4005	32.3135	-4.30548	50.0052		12.4005	32.3298	-4.305	50.0025
	44.8984	-2.45	44.8961	-4.53801		12.4172	32.4806	-4.30565	49.996		12.4172	32.4969	-4.30476	49.9974
	45.0651	-2.45027	45.0624	-4.53787		12.4338	32.6478	-4.30584	50.0005		12.4338	32.6636	-4.30455	50.0001
	45.2317	-2.45051	45.2291	-4.53781		12.4505	32.8143	-4.30601	49.9995		12.4505	32.8306	-4.30426	49.9992
	45.399	-2.45065	45.396	-4.53773		12.4672	32.981	-4.30624	49.9988		12.4672	32.9975	-4.30399	50.0017
	45.566	-2.45078	45.5634	-4.5376		12.4838	33.1478	-4.30638	50.0038		12.4838	33.1644	-4.30376	49.9992
	45.7328	-2.45099	45.7305	-4.53749		12.5005	33.315	-4.30647	49.9979		12.5005	33.3312	-4.30345	50.001
	45.8994	-2.45129	45.8971	-4.53747		12.5172	33.4816	-4.30665	50.0071		12.5172	33.4975	-4.3031	50.0036
	46.0664	-2.45145	46.0634	-4.53739		12.5338	33.6484	-4.30685	49.9933		12.5338	33.6641	-4.30285	49.9955
	46.233	-2.45167	46.23	-4.53729		12.5505	33.8153	-4.30705	49.9992		12.5505	33.8313	-4.30239	49.9998
	46.3998	-2.45177	46.3973	-4.5372		12.5672	33.982	-4.30732	50.0005		12.5672	33.9979	-4.30201	50.0074
	46.5668	-2.45201	46.5638	-4.53715		12.5838	34.1493	-4.30762	50.0003		12.5838	34.1651	-4.30176	49.9928
	46.7333	-2.45231	46.7313	-4.53707		12.6005	34.316	-4.308	49.9962		12.6005	34.3319	-4.30146	50.002
	46.9004	-2.4525	46.8978	-4.53695		12.6172	34.4829	-4.30844	49.9981		12.6172	34.4986	-4.30113	49.9985
	47.0673	-2.45264	47.0644	-4.53687		12.6338	34.6499	-4.3088	50.0011		12.6338	34.6655	-4.30088	50.0047
	47.2341	-2.45283	47.2315	-4.53666		12.6505	34.8167	-4.30919	50.005		12.6505	34.8322	-4.30063	49.9962
	47.401	-2.45306	47.398	-4.5366		12.6672	34.9832	-4.30953	49.9987		12.6672	34.999	-4.30039	49.999
	47.5679	-2.45321	47.5649	-4.53649		12.6838	35.1502	-4.30989	49.9979		12.6838	35.166	-4.29998	50.0006
	47.7344	-2.45351	47.7315	-4.53628		12.7005	35.3172	-4.3102	50.0001		12.7005	35.333	-4.2997	50.003
	47.9016	-2.45367	47.8986	-4.53615		12.7172	35.4842	-4.31055	50.0025		12.7172	35.4992	-4.29939	49.996
	48.0685	-2.45383	48.0652	-4.53607		12.7338	35.6509	-4.31088	50.0029		12.7338	35.6661	-4.29907	50.0144
	48.2352	-2.45395	48.2319	-4.53591		12.7505	35.8175	-4.31115	49.9976		12.7505	35.8332	-4.29873	49.9869
	48.4018	-2.45412	48.3986	-4.53573		12.7672	35.9848	-4.3115	49.9974		12.7672	36.0001	-4.29832	49.9986
	48.5688	-2.45427	48.5654	-4.53549		12.7838	36.1514	-4.31178	50.002		12.7838	36.1669	-4.29797	49.999
	48.7356	-2.45449	48.7325	-4.53536		12.8005	36.3183	-4.31218	49.9992		12.8005	36.3338	-4.29756	50.0009
	48.9026	-2.45465	48.899	-4.53518		12.8172	36.4852	-4.31249	50.0009		12.8172	36.5007	-4.29729	50.0013
	49.0698	-2.45476	49.0657	-4.53511		12.8338	36.6527	-4.31272	49.9966		12.8338	36.6679	-4.29693	50.0026
	49.2364	-2.45506	49.2331	-4.53495		12.8505	36.819	-4.3131	50.0067		12.8505	36.8343	-4.29664	49.996
	49.4031	-2.45516	49.4	-4.53474		12.8672	36.9862	-4.3134	49.998		12.8672	37.0012	-4.29631	50.002
	49.57	-2.45537	49.567	-4.53455		12.8838	37.1528	-4.31377	49.9984		12.8838	37.1686	-4.29593	49.9947
	49.7369	-2.45554	49.7334	-4.53442		12.9005	37.32	-4.31409	49.9986		12.9005	37.3355	-4.29559	50.0064
	49.9037	-2.45575	49.9003	-4.5343		12.9172	37.4865	-4.31437	50.0012		12.9172	37.5023	-4.29523	49.999
	50.0706	-2.45593	50.0671	-4.53413		12.9338	37.6532	-4.31467	49.9973		12.9338	37.6688	-4.29492	49.9988
	50.2376	-2.4562	50.2336	-4.53407		12.9505	37.8204	-4.31493	50.0055		12.9505	37.8351	-4.29463	50.0075
	50.4043	-2.45642	50.4005	-4.53394		12.9672	37.9874	-4.31511	49.9963		12.9672	38.0027	-4.29426	49.9959
	50.5712	-2.45663	50.5671	-4.53385		12.9838	38.1539	-4.31534	50.0015		12.9838	38.1697	-4.294	49.9953
	50.7382	-2.45674	50.7343	-4.53369		13.0005	38.321	-4.31565	49.9981		13.0005	38.3365	-4.29372	50.0016
	50.905	-2.45692	50.9008	-4.53373		13.0172	38.4876	-4.31592	50.005		13.0172	38.5033	-4.29355	49.9991
	51.072	-2.45712	51.0678	-4.53363		13.0338	38.6546	-4.31623	49.9936		13.0338	38.6699	-4.29336	50.002
	51.2384	-2.45728	51.2343	-4.53357		13.0505	38.8212	-4.31647	50.0032		13.0505	38.8369	-4.29311	49.9988
	51.4053	-2.45749	51.4012	-4.53343		13.0672	38.9886	-4.31662	49.9995		13.0672	39.0041	-4.29292	49.9997
	51.5719	-2.4577	51.5681	-4.53339		13.0838	39.1561	-4.31691	50.0021		13.0838	39.1706	-4.29275	50.0029
	51.7392	-2.45784	51.7345	-4.5334		13.1005	39.3225	-4.31728	49.9999		13.1005	39.3377	-4.2926	50.003
	51.9059	-2.45808	51.9014	-4.53323		13.1172	39.4892	-4.31762	49.999		13.1172	39.5044	-4.29254	49.9919
	52.073	-2.45832	52.0688	-4.53315		13.1338	39.6553	-4.31789	49.9994		13.1338	39.6712	-4.29238	50.0055
	52.2398	-2.45858	52.2354	-4.53311		13.1505	39.8229	-4.31807	50.001		13.1505	39.8383	-4.29223	49.9966
	52.4066	-2.45894	52.4016	-4.5331		13.1672	39.99	-4.31825	50.0026		13.1672	40.0048	-4.29218	50.0005
	52.5735	-2.4592	52.5682	-4.53312		13.1838	40.1572	-4.31843	49.9987		13.1838	40.1717	-4.29198	49.9988
	52.7403	-2.45951	52.7352	-4.53302		13.2005	40.3237	-4.31875	49.999		13.2005	40.3389	-4.29172	49.9975
	52.9069	-2.45983	52.902	-4.53309		13.2172	40.4904	-4.31904	49.9979		13.2172	40.5057	-4.29147	50.0042
	53.0737	-2.46015	53.0693	-4.5331		13.2338	40.6579	-4.31923	50.0016		13.2338	40.6724	-4.2912	50.0017
	53.2408	-2.46055	53.236	-4.53303		13.2505	40.8246	-4.3195	49.9996		13.2505	40.8391	-4.29095	49.9966
	53.4074	-2.46097	53.4028	-4.53308		13.2672	40.9913	-4.31982	49.9989		13.2672	41.0062	-4.29066	50.0001
	53.5746	-2.46129	53.5696	-4.53306		13.2838	41.1587	-4.32004	50.0013		13.2838	41.1731	-4.29048	50.0011
	53.7417	-2.4617	53.736	-4.53317		13.3005	41.3256	-4.3204	49.9998		13.3005	41.3398	-4.29024	50.0003
	53.9085	-2.46213	53.9031	-4.5332		13.3172	41.4923	-4.32073	50.0038		13.3172	41.5067	-4.29001	50.0004
	54.0751	-2.46275	54.0703	-4.53334		13.3338	41.6591	-4.32109	49.9978		13.3338	41.6732	-4.28971	49.9981
	54.2417	-2.4632	54.2366	-4.53353		13.3505	41.8261	-4.32139	49.9986		13.3505	41.8401	-4.2895	50.0013
	54.4087	-2.46359	54.4037	-4.5336		13.3672	41.993	-4.32173	49.9976		13.3672	42.0071	-4.28928	50.0002
	54.5754	-2.46401	54.5706	-4.5337		13.3838	42.16	-4.32199	50.002		13.3838	42.174	-4.289	49.9968
	54.7424	-2.4644	54.7372	-4.53385		13.4005	42.3273	-4.32232	49.9989		13.4005	42.341	-4.28862	50.0054
	54.9095	-2.46487	54.904	-4.53407		13.4172	42.4939	-4.32264	50.001		13.4172	42.508	-4.28837	50.0018
	55.0765	-2.46537	55.0705	-4.53422		13.4338	42.6608	-4.32293	50.0001		13.4338	42.6748	-4.28814	49.9968
	55.2436	-2.46584	55.2375	-4.53437		13.4505	42.8271	-4.32323	50.0032		13.4505	42.8414	-4.2879	50.001
	55.4099	-2.46634	55.4044	-4.53437		13.4672	42.9944	-4.3235	49.9967		13.4672	43.0082	-4.28778	49.9983
	55.5769	-2.4667	55.5712	-4.53458		13.4838	43.161	-4.32371	50.0051		13.4838	43.1748	-4.28748	49.9987
	55.7436	-2.46713	55.7378	-4.53476		13.5005	43.3284	-4.32391	49.9944		13.5005	43.3416	-4.2872	50.0017
	55.9108	-2.4676	55.9046	-4.53483		13.5172	43.4952	-4.32419	50.0005		13.5172	43.5086	-4.28689	50.0023
	56.0777	-2.46803	56.0717	-4.53485		13.5338	43.6625	-4.32441	49.9953		13.5338	43.6757	-4.28656	49.9964
	56.2448	-2.46838	56.2385	-4.53494		13.5505	43.8289	-4.32468	50.0056		13.5505	43.8427	-4.28616	49.9992
	56.4114	-2.46876	56.4052	-4.53508		13.5672	43.9965	-4.32488	50.0002		13.5672	44.0089	-4.28585	50.0006
	56.5783	-2.46917	56.5718	-4.53512		13.5838	44.1635	-4.32507	49.9989		13.5838	44.1762	-4.2854	49.9994
	56.7451	-2.46958	56.7385	-4.53523		13.6005	44.3302	-4.3252	50.0017		13.6005	44.3432	-4.28496	50.0001
	56.9118	-2.47002	56.9053	-4.53521		13.6172	44.4975	-4.32532	49.9997		13.6172	44.5104	-4.28452	50.0033
	57.0789	-2.47041	57.0725	-4.53525		13.6338	44.6641	-4.32545	49.9995		13.6338	44.6766	-4.28411	49.9966
	57.2461	-2.47068	57.239	-4.53535		13.6505	44.8311	-4.32557	49.9979		13.6505	44.8435	-4.28372	50.0026
	57.4129	-2.47103	57.4058	-4.53537		13.6672	44.9977	-4.32572	49.9955		13.6672	45.0106	-4.28323	50.0008
	57.5797	-2.47133	57.5727	-4.53536		13.6838	45.1649	-4.3257	50.0055		13.6838	45.1774	-4.28273	49.9951
	57.7463	-2.47163	57.7394	-4.53548		13.7005	45.332	-4.32573	50.0032		13.7005	45.3441	-4.28228	50.0016
	57.913	-2.47187	57.9063	-4.53543		13.7172	45.499	-4.32577	49.9983		13.7172	45.5115	-4.28182	50.0021
	58.0802	-2.47215	58.0733	-4.53541		13.7338	45.6657	-4.32579	50.0021		13.7338	45.6781	-4.28133	49.9963
	58.2473	-2.47247	58.2398	-4.53542		13.7505	45.8327	-4.32591	49.9971		13.7505	45.845	-4.28082	50.0017
	58.4138	-2.47274	58.4071	-4.53535		13.7672	45.9995	-4.32583	49.9999		13.7672	46.012	-4.28033	50.0002
	58.5808	-2.47291	58.5737	-4.53531		13.7838	46.1664	-4.32586	49.9996		13.7838	46.1792	-4.27981	49.9989
	58.7474	-2.47322	58.7404	-4.53529		13.8005	46.3337	-4.32594	50.0001		13.8005	46.3457	-4.27934	50.0059
	58.9146	-2.47343	58.907	-4.53533		13.8172	46.5007	-4.3259	49.9998		13.8172	46.5124	-4.27894	50.0004
	59.0814	-2.47376	59.0741	-4.53532		13.8338	46.6674	-4.32601	50.0069		13.8338	46.6792	-4.27854	49.9951
	59.2481	-2.47402	59.241	-4.53543		13.8505	46.8341	-4.32608	49.9915		13.8505	46.8461	-4.27809	49.9998
	59.4148	-2.4744	59.4076	-4.53543		13.8672	47.0013	-4.32602	50.0018		13.8672	47.0134	-4.27774	50.0052
	59.5816	-2.47458	59.5743	-4.53537		13.8838	47.1682	-4.32599	50.0038		13.8838	47.18	-4.27736	49.9949
	59.7487	-2.47477	59.7413	-4.53542		13.9005	47.3351	-4.32602	49.9998		13.9005	47.3467	-4.27694	49.9979
	59.9159	-2.47506	59.9083	-4.53539		13.9172	47.5021	-4.32605	49.9972		13.9172	47.514	-4.27646	50.0045
	60.082	-2.47532	60.0752	-4.53539		13.9338	47.6689	-4.32601	50.0035		13.9338	47.6811	-4.27595	49.9987
	60.2495	-2.47554	60.2417	-4.53536		13.9505	47.8359	-4.32597	49.9971		13.9505	47.8478	-4.27555	50.0025
	60.4161	-2.47574	60.4086	-4.53528		13.9672	48.0025	-4.32585	49.9996		13.9672	48.0142	-4.27508	49.9997
	60.5832	-2.47594	60.5757	-4.5353		13.9838	48.1694	-4.32578	50.0019		13.9838	48.1808	-4.2745	50.0008
	60.7496	-2.47619	60.7423	-4.53536		14.0005	48.3362	-4.32565	49.9943		14.0005	48.3479	-4.27391	49.9989
	60.9166	-2.47645	60.9086	-4.53541		14.0172	48.5034	-4.32549	50.004		14.0172	48.5148	-4.27341	49.9992
	61.0838	-2.47666	61.0758	-4.53531		14.0338	48.6702	-4.32539	49.9989		14.0338	48.6813	-4.27299	50.0021
	61.25	-2.47689	61.2428	-4.53537		14.0505	48.8373	-4.32527	50.0034		14.0505	48.8486	-4.27241	49.9963
	61.4171	-2.47721	61.4093	-4.53537		14.0672	49.004	-4.32517	49.9967		14.0672	49.0155	-4.27183	50.0008
	61.5845	-2.47745	61.5764	-4.53544		14.0838	49.1707	-4.32503	50.0015		14.0838	49.1822	-4.27134	49.9967
	61.7511	-2.47771	61.7428	-4.53543		14.1005	49.3384	-4.32485	49.9985		14.1005	49.3499	-4.27076	50.0028
	61.9171	-2.478	61.9092	-4.53547		14.1172	49.5052	-4.32474	50.0032		14.1172	49.5162	-4.27017	50.0021
	62.0839	-2.47821	62.0764	-4.53536		14.1338	49.6715	-4.3247	49.9953		14.1338	49.6827	-4.26967	49.9993
	62.2512	-2.47842	62.2435	-4.53538		14.1505	49.8387	-4.32465	50.0018		14.1505	49.8498	-4.26909	49.9988
	62.4179	-2.47862	62.4103	-4.53545		14.1672	50.0053	-4.32449	49.9996		14.1672	50.0166	-4.26861	49.9955
	62.5851	-2.47881	62.5769	-4.53542		14.1838	50.1727	-4.32437	50.0031		14.1838	50.1838	-4.26814	50.0049
	62.7525	-2.47905	62.7439	-4.53541		14.2005	50.3394	-4.32422	49.997		14.2005	50.3504	-4.26773	49.9993
	62.9187	-2.47945	62.9107	-4.5354		14.2172	50.5062	-4.32409	49.9964		14.2172	50.5173	-4.26734	49.9973
	63.0858	-2.4797	63.0773	-4.53536		14.2338	50.6728	-4.32404	50.0032		14.2338	50.6838	-4.26684	50.0021
	63.2527	-2.4799	63.2446	-4.5353		14.2505	50.8399	-4.32382	50.0003		14.2505	50.8508	-4.26643	49.9971
	63.4194	-2.48015	63.4115	-4.53521		14.2672	51.0065	-4.32372	50.0001		14.2672	51.0173	-4.2661	50.0087
	63.5863	-2.48033	63.5782	-4.53522		14.2838	51.1739	-4.32363	49.9998		14.2838	51.1844	-4.26563	49.9941
	63.7535	-2.48051	63.7449	-4.53522		14.3005	51.3404	-4.32352	50.0036		14.3005	51.3516	-4.26528	50.0002
	63.9202	-2.48081	63.9118	-4.53517		14.3172	51.5076	-4.32335	49.9967		14.3172	51.5182	-4.26494	49.9994
	64.0874	-2.4811	64.0785	-4.53512		14.3338	51.6737	-4.32336	50.0033		14.3338	51.6852	-4.26455	49.9997
	64.254	-2.48132	64.2455	-4.53498		14.3505	51.841	-4.32329	49.9959		14.3505	51.8519	-4.26415	50.0027
	64.4206	-2.48154	64.4122	-4.53485		14.3672	52.0077	-4.32323	50.0006		14.3672	52.0191	-4.26371	50.0018
	64.5877	-2.48171	64.579	-4.53468		14.3838	52.175	-4.32327	50.0005		14.3838	52.1855	-4.26343	50.0007
	64.7546	-2.48194	64.7455	-4.53466		14.4005	52.3419	-4.32328	50.0006		14.4005	52.3524	-4.26299	49.9922
	64.9215	-2.48211	64.9125	-4.53446		14.4172	52.5083	-4.32325	50.0015		14.4172	52.519	-4.26265	50.0028
	65.0884	-2.48228	65.0793	-4.53431		14.4338	52.6752	-4.32331	49.9957		14.4338	52.6865	-4.26223	50.0008
	65.2552	-2.48254	65.246	-4.53426		14.4505	52.8422	-4.32336	50.0061		14.4505	52.8533	-4.26185	50.002
	65.4225	-2.48273	65.4127	-4.53418		14.4672	53.0095	-4.32335	49.9963		14.4672	53.02	-4.26151	49.998
	65.5885	-2.48298	65.5795	-4.53415		14.4838	53.1763	-4.32349	49.9999		14.4838	53.1865	-4.26109	50.0025
	65.7556	-2.48313	65.7467	-4.53407		14.5005	53.3432	-4.32354	50.002		14.5005	53.3539	-4.26066	49.9973
	65.9224	-2.48335	65.9135	-4.53396		14.5172	53.5099	-4.32359	49.9973		14.5172	53.5204	-4.26032	50.0026
	66.0894	-2.48359	66.0799	-4.5339		14.5338	53.6768	-4.32371	50.0045		14.5338	53.6873	-4.25986	49.9964
	66.2568	-2.48376	66.2471	-4.53377		14.5505	53.8437	-4.32387	49.9944		14.5505	53.8543	-4.25942	50.0009
	66.4235	-2.48401	66.4139	-4.53357		14.5672	54.0108	-4.32391	50.0049		14.5672	54.0209	-4.25908	49.9979
	66.5905	-2.48426	66.5805	-4.53344		14.5838	54.1774	-4.32403	49.9997		14.5838	54.1876	-4.2587	50.0021
	66.757	-2.48447	66.7469	-4.53332		14.6005	54.3444	-4.32414	49.9952		14.6005	54.3548	-4.25841	49.9996
	66.924	-2.48461	66.9138	-4.53298		14.6172	54.5112	-4.32429	50		14.6172	54.5216	-4.25809	50.0023
	67.0908	-2.48483	67.0806	-4.53281		14.6338	54.6781	-4.32437	50.0037		14.6338	54.6886	-4.25777	49.9993
	67.258	-2.48499	67.2474	-4.5327		14.6505	54.8451	-4.32446	50.0011		14.6505	54.8557	-4.25748	50.0036
	67.4249	-2.48514	67.414	-4.53253		14.6672	55.0123	-4.32458	49.9983		14.6672	55.022	-4.25711	49.9935
	67.5914	-2.48537	67.5812	-4.53233		14.6838	55.179	-4.32469	50.0004		14.6838	55.1892	-4.25683	50.0044
	67.7585	-2.48553	67.7477	-4.5322		14.7005	55.3462	-4.32484	49.9984		14.7005	55.3561	-4.25648	49.996
	67.9255	-2.48568	67.9147	-4.53206		14.7172	55.5129	-4.32498	49.9999		14.7172	55.5225	-4.25618	50.0027
	68.0919	-2.48594	68.0813	-4.53196		14.7338	55.6797	-4.3251	49.9997		14.7338	55.6894	-4.25586	50.0033
	68.2592	-2.4862	68.248	-4.5318		14.7505	55.8466	-4.32519	50.0005		14.7505	55.8561	-4.25551	49.9986
	68.4259	-2.48646	68.4147	-4.5317		14.7672	56.0134	-4.32538	49.9984		14.7672	56.0232	-4.25526	49.997
	68.5929	-2.48653	68.5817	-4.5316		14.7838	56.1804	-4.32539	50.0048		14.7838	56.19	-4.25497	49.9994
	68.7596	-2.4867	68.7483	-4.53158		14.8005	56.3474	-4.32552	49.9962		14.8005	56.3568	-4.25463	49.9991
	68.9266	-2.48699	68.915	-4.53149		14.8172	56.5144	-4.3257	49.9967		14.8172	56.5239	-4.25436	49.9982
	69.0936	-2.48718	69.0818	-4.53147		14.8338	56.6813	-4.32582	50.0076		14.8338	56.6905	-4.25405	50.0069
	69.2605	-2.48741	69.249	-4.53141		14.8505	56.8482	-4.32592	49.9981		14.8505	56.8575	-4.25377	49.996
	69.4274	-2.4877	69.4157	-4.5314		14.8672	57.0149	-4.32597	49.9977		14.8672	57.0243	-4.25356	49.9996
	69.5938	-2.48798	69.5822	-4.53146		14.8838	57.1818	-4.32605	50.0001		14.8838	57.191	-4.2532	50.0019
	69.7609	-2.48811	69.749	-4.53137		14.9005	57.349	-4.32624	50.0005		14.9005	57.3583	-4.25293	49.9968
	69.928	-2.4883	69.9156	-4.53136		14.9172	57.5156	-4.3263	50.0003		14.9172	57.525	-4.25265	50.0048
	70.0948	-2.48849	70.0828	-4.53129		14.9338	57.6827	-4.32647	50.0021		14.9338	57.6915	-4.25236	49.9997
	70.2611	-2.48872	70.2494	-4.53133		14.9505	57.8492	-4.32664	49.997		14.9505	57.8585	-4.25202	50.0017
	70.4283	-2.48881	70.4164	-4.53132		14.9672	58.0163	-4.3268	49.9954		14.9672	58.0249	-4.2517	49.9952
	70.595	-2.48902	70.5831	-4.53132		14.9838	58.1833	-4.32694	50.0062		14.9838	58.1918	-4.25133	50.002
	70.7622	-2.48916	70.7503	-4.53132		15.0005	58.3505	-4.32702	50.0014		15.0005	58.3591	-4.25092	49.9979
	70.9289	-2.48933	70.9169	-4.5313		15.0172	58.517	-4.32719	49.9962		15.0172	58.526	-4.25058	50.0043
	71.0954	-2.48953	71.0833	-4.53136		15.0338	58.6838	-4.32731	50.0034		15.0338	58.6928	-4.25016	49.9959
	71.2624	-2.4896	71.2508	-4.53128		15.0505	58.8515	-4.32731	49.9977		15.0505	58.8595	-4.24976	49.9997
	71.4294	-2.48979	71.4176	-4.53131		15.0672	59.0179	-4.32748	49.9979		15.0672	59.0259	-4.24941	50.0001
	71.5964	-2.49003	71.5846	-4.53134		15.0838	59.185	-4.32757	49.999		15.0838	59.1931	-4.2491	49.9982
	71.7629	-2.49015	71.7511	-4.5313		15.1005	59.3519	-4.32765	50.0035		15.1005	59.3596	-4.24869	50.0074
	71.9297	-2.4903	71.9179	-4.53133		15.1172	59.5187	-4.32778	50.0003		15.1172	59.5264	-4.24823	49.9959
	72.0965	-2.49044	72.0848	-4.53132		15.1338	59.6854	-4.32785	50.0034		15.1338	59.6934	-4.24777	50.0009
	72.264	-2.49061	72.2517	-4.53134		15.1505	59.8521	-4.32791	49.996		15.1505	59.8605	-4.24743	50.0002
	72.4304	-2.4907	72.4187	-4.53135		15.1672	60.0192	-4.32797	50.0002		15.1672	60.0277	-4.24702	50.0053
	72.5979	-2.49084	72.5858	-4.53131		15.1838	60.186	-4.32801	49.9995		15.1838	60.1942	-4.24651	49.9984
	72.7645	-2.4909	72.7525	-4.5312		15.2005	60.3532	-4.32806	50.0028		15.2005	60.3609	-4.2461	49.997
	72.9307	-2.49106	72.9194	-4.53111		15.2172	60.5202	-4.32818	50.0055		15.2172	60.5278	-4.24561	49.9958
	73.0979	-2.49121	73.0858	-4.53119		15.2338	60.6869	-4.32831	49.9908		15.2338	60.6942	-4.24518	50.0015
	73.2647	-2.49128	73.2522	-4.53117		15.2505	60.8534	-4.32849	49.9977		15.2505	60.8618	-4.24479	50.0052
	73.4315	-2.4914	73.4195	-4.5311		15.2672	61.0209	-4.32861	50.0033		15.2672	61.0282	-4.24444	49.9929
	73.5986	-2.49163	73.5865	-4.53107		15.2838	61.1874	-4.32871	49.9987		15.2838	61.1953	-4.24415	50.004
	73.7657	-2.49194	73.7532	-4.53115		15.3005	61.3543	-4.32884	50.0044		15.3005	61.362	-4.24373	49.998
	73.9326	-2.49217	73.9197	-4.53121		15.3172	61.521	-4.32907	49.9968		15.3172	61.5293	-4.24326	50.0007
	74.0996	-2.49248	74.0871	-4.53125		15.3338	61.6884	-4.3293	49.9986		15.3338	61.6958	-4.24282	50.0066
	74.2663	-2.4927	74.254	-4.53126		15.3505	61.8546	-4.32947	50.0012		15.3505	61.8623	-4.2424	49.9967
	74.4328	-2.49287	74.4205	-4.5312		15.3672	62.022	-4.32964	50.0018		15.3672	62.0295	-4.24185	49.9998
	74.6002	-2.4931	74.5874	-4.53107		15.3838	62.1882	-4.32977	49.9973		15.3838	62.1964	-4.2413	49.999
	74.7669	-2.4933	74.7538	-4.53107		15.4005	62.3553	-4.32993	50.0028		15.4005	62.363	-4.24085	49.9962
	74.9338	-2.49343	74.921	-4.53095		15.4172	62.5228	-4.32992	50		15.4172	62.5299	-4.24034	50
	75.1009	-2.4936	75.088	-4.5308		15.4338	62.6893	-4.33007	50.0001		15.4338	62.697	-4.23988	50.0004
	75.2678	-2.4937	75.2543	-4.53077		15.4505	62.8561	-4.33021	49.9963		15.4505	62.8636	-4.23941	49.9971
	75.4339	-2.49384	75.4212	-4.53061		15.4672	63.0229	-4.33044	50.0033		15.4672	63.0307	-4.23894	50.0023
	75.6013	-2.4939	75.5882	-4.53052		15.4838	63.1899	-4.33052	49.9991		15.4838	63.1977	-4.23846	49.995
	75.768	-2.49405	75.7546	-4.53039		15.5005	63.3569	-4.33071	49.9998		15.5005	63.3644	-4.23801	50.0067
	75.9347	-2.49414	75.9218	-4.53035		15.5172	63.5241	-4.33082	50.0055		15.5172	63.5315	-4.23757	49.9977
	76.1017	-2.49434	76.0885	-4.53032		15.5338	63.6908	-4.33091	49.9972		15.5338	63.6985	-4.23706	50.0047
	76.2688	-2.49448	76.2553	-4.53036		15.5505	63.8583	-4.331	49.9958		15.5505	63.8651	-4.23658	49.9955
	76.4359	-2.49467	76.422	-4.53029		15.5672	64.0248	-4.33119	49.9998		15.5672	64.0321	-4.23603	50.0008
	76.6021	-2.49489	76.589	-4.53026		15.5838	64.1919	-4.33133	50.0021		15.5838	64.1991	-4.23557	49.9997
	76.7693	-2.49509	76.7559	-4.53019		15.6005	64.3587	-4.33141	49.9983		15.6005	64.3662	-4.23505	50.002
	76.9358	-2.49531	76.9223	-4.53024		15.6172	64.5258	-4.33153	50.0025		15.6172	64.5331	-4.23439	50.0001
	77.103	-2.49548	77.0889	-4.53016		15.6338	64.6927	-4.33162	49.9971		15.6338	64.7001	-4.23389	50.0023
	77.2696	-2.49571	77.2561	-4.53011		15.6505	64.8595	-4.33165	50.0018		15.6505	64.8664	-4.23335	49.9957
	77.4366	-2.49596	77.423	-4.53013		15.6672	65.0268	-4.33167	49.9982		15.6672	65.0334	-4.23281	49.9991
	77.6035	-2.49625	77.5897	-4.53015		15.6838	65.1936	-4.33167	50.0039		15.6838	65.2005	-4.23224	50.0013
	77.7704	-2.49657	77.7564	-4.53019		15.7005	65.3606	-4.3317	49.9994		15.7005	65.3675	-4.23165	49.9996
	77.9373	-2.4968	77.9232	-4.53024		15.7172	65.527	-4.33183	50.0012		15.7172	65.5339	-4.23113	50
	78.1038	-2.49699	78.0902	-4.53025		15.7338	65.694	-4.33192	50.0003		15.7338	65.7014	-4.23051	50.0007
	78.2706	-2.49724	78.2568	-4.53036		15.7505	65.8609	-4.33195	49.9978		15.7505	65.868	-4.22998	49.9993
	78.4377	-2.49744	78.4238	-4.53037		15.7672	66.0277	-4.33193	50.0033		15.7672	66.0347	-4.22929	50.0007
	78.6043	-2.49775	78.5903	-4.53043		15.7838	66.1948	-4.33194	50.0009		15.7838	66.2016	-4.22864	49.9998
	78.7711	-2.49809	78.7572	-4.5304		15.8005	66.3613	-4.33199	49.9875		15.8005	66.3689	-4.22802	50.0037
	78.9378	-2.49843	78.924	-4.53046		15.8172	66.5286	-4.33204	50.0064		15.8172	66.5357	-4.22741	49.9966
	79.1049	-2.49878	79.091	-4.53051		15.8338	66.6951	-4.33211	50.0016		15.8338	66.7025	-4.22673	49.9994
	79.2716	-2.49918	79.2576	-4.53045		15.8505	66.862	-4.33228	50.0031		15.8505	66.8694	-4.22615	50.0004
	79.4384	-2.49947	79.4247	-4.53035		15.8672	67.0293	-4.33222	49.9925		15.8672	67.0362	-4.22549	50.0013
	79.605	-2.49978	79.5913	-4.53038		15.8838	67.1963	-4.33235	50.0053		15.8838	67.2034	-4.22476	49.9997
	79.7723	-2.50004	79.7586	-4.53036		15.9005	67.3627	-4.33257	49.9979		15.9005	67.37	-4.22405	50.0007
	79.9396	-2.50031	79.9249	-4.53035		15.9172	67.53	-4.33264	50.0005		15.9172	67.537	-4.22344	49.9982
	80.1062	-2.50065	80.0917	-4.53027		15.9338	67.6968	-4.33287	49.9993		15.9338	67.7033	-4.22283	49.9998
	80.2726	-2.50089	80.2584	-4.53023		15.9505	67.8643	-4.33299	49.9993		15.9505	67.8701	-4.22217	50.0012
	80.4397	-2.50124	80.4254	-4.53017		15.9672	68.0307	-4.33318	50.0016		15.9672	68.037	-4.22141	49.9984
	80.6064	-2.50149	80.5922	-4.53025		15.9838	68.198	-4.33331	50.0027		15.9838	68.2038	-4.22071	49.9999
	80.7733	-2.50181	80.759	-4.53036		16.0005	68.3645	-4.33346	49.9962		16.0005	68.371	-4.21996	50.0036
	80.94	-2.50214	80.9258	-4.53044		16.0172	68.5315	-4.33357	50.0031		16.0172	68.5378	-4.21927	49.9964
	81.107	-2.50247	81.0929	-4.53061		16.0338	68.6983	-4.33368	49.9948		16.0338	68.7045	-4.21869	50
	81.2742	-2.50279	81.2593	-4.5308		16.0505	68.8655	-4.33381	50.0057		16.0505	68.8716	-4.21796	50.0013
	81.4405	-2.50322	81.4264	-4.53096		16.0672	69.0326	-4.33393	49.9965		16.0672	69.0384	-4.21726	50.0012
	81.6076	-2.50358	81.593	-4.53114		16.0838	69.1991	-4.3341	50.0035		16.0838	69.205	-4.21665	49.9974
	81.7746	-2.50392	81.76	-4.53139		16.1005	69.3664	-4.33421	49.9929		16.1005	69.3721	-4.21605	49.9971
	81.941	-2.50443	81.9265	-4.53163		16.1172	69.5332	-4.33429	50.0043		16.1172	69.5386	-4.21535	49.9997
	82.1081	-2.50478	82.0936	-4.53177		16.1338	69.7	-4.33441	50.0013		16.1338	69.706	-4.21463	50.0033
	82.2751	-2.50517	82.2601	-4.53198		16.1505	69.8671	-4.33453	50.0009		16.1505	69.873	-4.214	50.0003
	82.4415	-2.50558	82.4273	-4.53218		16.1672	70.0339	-4.3346	49.9971		16.1672	70.0395	-4.2133	49.9998
	82.6086	-2.50591	82.5939	-4.53241		16.1838	70.2006	-4.33468	50.0036		16.1838	70.2061	-4.21261	50.0016
	82.7753	-2.50628	82.7608	-4.53256		16.2005	70.3676	-4.3347	49.9983		16.2005	70.3729	-4.21191	50.0018
	82.9423	-2.5067	82.9279	-4.53278		16.2172	70.5346	-4.3348	49.9998		16.2172	70.5403	-4.21127	50.0016
	83.1094	-2.50703	83.0945	-4.53299		16.2338	70.7017	-4.33483	49.9978		16.2338	70.707	-4.21071	49.9957
	83.2764	-2.50735	83.2612	-4.53324		16.2505	70.8683	-4.33489	50.0006		16.2505	70.8738	-4.21012	49.9994
	83.4431	-2.50777	83.4279	-4.53348		16.2672	71.0349	-4.33501	50.0005		16.2672	71.0406	-4.20953	50.001
	83.6101	-2.5082	83.595	-4.53376		16.2838	71.2021	-4.33508	50.0011		16.2838	71.2075	-4.20898	49.9989
	83.7768	-2.50853	83.7618	-4.53396		16.3005	71.369	-4.33512	50.003		16.3005	71.3741	-4.20842	49.998
	83.944	-2.5088	83.9286	-4.53415		16.3172	71.5361	-4.33523	49.9934		16.3172	71.5407	-4.2079	50.0016
	84.1108	-2.50918	84.0952	-4.53437		16.3338	71.703	-4.33527	50.0044		16.3338	71.7081	-4.20734	50.0023
	84.2776	-2.50954	84.2619	-4.53465		16.3505	71.8695	-4.33538	50.0044		16.3505	71.8749	-4.20677	49.999
	84.4446	-2.50983	84.4283	-4.53489		16.3672	72.0364	-4.33547	49.9929		16.3672	72.0421	-4.20634	50
	84.6112	-2.51017	84.5957	-4.535		16.3838	72.2033	-4.33557	49.9999		16.3838	72.2082	-4.20582	50.0002
	84.7781	-2.51047	84.763	-4.53518		16.4005	72.3704	-4.33553	50		16.4005	72.3752	-4.2052	49.996
	84.9452	-2.5107	84.9294	-4.53542		16.4172	72.5371	-4.33557	50.002		16.4172	72.5422	-4.20452	50.004
	85.112	-2.51105	85.0961	-4.53564		16.4338	72.704	-4.33562	50.0011		16.4338	72.7092	-4.20393	50.0141
	85.2789	-2.5113	85.2632	-4.53579		16.4505	72.8709	-4.33567	50.0011		16.4505	72.8761	-4.20347	49.9895
	85.4458	-2.51151	85.4296	-4.536		16.4672	73.0379	-4.33587	49.9974		16.4672	73.0424	-4.20292	49.992
	85.6123	-2.5119	85.5966	-4.53625		16.4838	73.2046	-4.33594	49.999		16.4838	73.2094	-4.20232	50.0066
	85.7793	-2.51215	85.7633	-4.53647		16.5005	73.3714	-4.33605	49.9995		16.5005	73.3769	-4.20167	49.999
	85.9458	-2.51245	85.9301	-4.53666		16.5172	73.5381	-4.33612	50.0035		16.5172	73.5437	-4.20122	50.0005
	86.1129	-2.51271	86.0973	-4.53683		16.5338	73.7051	-4.33628	49.9972		16.5338	73.7102	-4.20069	49.9966
	86.28	-2.51291	86.2643	-4.53699		16.5505	73.8724	-4.33643	50.003		16.5505	73.8768	-4.20023	50.0003
	86.4469	-2.51317	86.4311	-4.53717		16.5672	74.0392	-4.33658	49.9978		16.5672	74.0441	-4.19975	50.0022
	86.6138	-2.51338	86.5976	-4.53735		16.5838	74.2061	-4.33676	49.9978		16.5838	74.2109	-4.19932	50.0162
	86.7803	-2.51363	86.765	-4.53745		16.6005	74.3726	-4.33697	50.0022		16.6005	74.3777	-4.19894	49.981
	86.9473	-2.51374	86.9316	-4.53758		16.6172	74.54	-4.33716	49.9984		16.6172	74.5449	-4.19832	50.004
	87.1142	-2.51398	87.0981	-4.53772		16.6338	74.7064	-4.33736	49.9998		16.6338	74.7118	-4.19776	49.9984
	87.2808	-2.51412	87.2648	-4.53783		16.6505	74.8734	-4.33756	50.002		16.6505	74.8786	-4.19721	49.9974
	87.4481	-2.51424	87.4318	-4.53793		16.6672	75.0397	-4.33788	50.0031		16.6672	75.0451	-4.19662	50.0065
	87.6147	-2.51445	87.5985	-4.53799		16.6838	75.2066	-4.33819	49.9946		16.6838	75.2123	-4.19601	49.9982
	87.7815	-2.51473	87.7656	-4.53812		16.7005	75.3737	-4.33855	49.9975		16.7005	75.3788	-4.19542	49.9958
	87.9482	-2.51505	87.9323	-4.53827		16.7172	75.5404	-4.33904	50.0032		16.7172	75.5453	-4.19471	50.0062
	88.115	-2.51525	88.0993	-4.53834		16.7338	75.7073	-4.33954	49.9979		16.7338	75.7123	-4.19408	49.9887
	88.2823	-2.5155	88.2662	-4.53856		16.7505	75.8741	-4.34006	50.0018		16.7505	75.8796	-4.19338	50.0063
	88.4487	-2.51584	88.4326	-4.5386		16.7672	76.0408	-4.34055	49.9997		16.7672	76.0463	-4.19277	49.9996
	88.6154	-2.51613	88.5993	-4.53868		16.7838	76.2078	-4.34104	50.0007		16.7838	76.2129	-4.1921	49.9998
	88.7825	-2.51643	88.7664	-4.53882		16.8005	76.3749	-4.3415	50.0021		16.8005	76.3795	-4.19148	49.9999
	88.9498	-2.5167	88.9332	-4.5389		16.8172	76.5416	-4.34195	49.9976		16.8172	76.5471	-4.19081	50.0004
	89.1164	-2.517	89.0999	-4.539		16.8338	76.7086	-4.34224	49.9994		16.8338	76.7136	-4.1902	50.0347
	89.2827	-2.5174	89.2669	-4.53911		16.8505	76.8752	-4.34253	50.0007		16.8505	76.8802	-4.18967	49.9721
	89.4498	-2.51767	89.4335	-4.5393		16.8672	77.0424	-4.34274	50.0001		16.8672	77.0477	-4.18907	49.9899
	89.6168	-2.51804	89.6007	-4.5395		16.8838	77.209	-4.34293	50		16.8838	77.2144	-4.18854	50.008
	89.7839	-2.51827	89.7671	-4.5397		16.9005	77.3767	-4.34308	50.0009		16.9005	77.3807	-4.18806	49.9953
	89.9505	-2.51857	89.9336	-4.53981		16.9172	77.5437	-4.34311	49.997		16.9172	77.5477	-4.18748	49.9995
	90.1172	-2.51888	90.1008	-4.53991		16.9338	77.7102	-4.3432	50.0018		16.9338	77.7151	-4.18688	49.9968
	90.2841	-2.51912	90.2679	-4.53999		16.9505	77.8768	-4.34326	49.9999		16.9505	77.8817	-4.18642	50.0036
	90.4513	-2.51929	90.4342	-4.54021		16.9672	78.044	-4.34322	50.0005		16.9672	78.0489	-4.18595	49.9989
	90.6181	-2.51947	90.601	-4.54029		16.9838	78.2111	-4.34307	50.0004		16.9838	78.2156	-4.18546	50.0042
	90.7848	-2.51969	90.7679	-4.54039		17.0005	78.378	-4.34298	50.0397		17.0005	78.3827	-4.18492	50.0023
	90.9518	-2.51982	90.9345	-4.54058		17.0172	78.5451	-4.3429	49.9594		17.0172	78.5494	-4.18434	49.9942
	91.1189	-2.51997	91.1012	-4.54071		17.0338	78.712	-4.34283	50.0071		17.0338	78.7165	-4.18372	50.0043
	91.2856	-2.52021	91.2684	-4.54091		17.0505	78.8787	-4.34282	49.9908		17.0505	78.8835	-4.18319	49.9943
	91.4523	-2.52036	91.4351	-4.54101		17.0672	79.0458	-4.34273	50.0048		17.0672	79.0501	-4.18265	50.004
	91.6192	-2.52056	91.6017	-4.54118		17.0838	79.2127	-4.3425	49.9995		17.0838	79.2169	-4.18209	49.9992
	91.7859	-2.52068	91.7688	-4.54131		17.1005	79.3796	-4.34235	49.9996		17.1005	79.3843	-4.18152	49.9987
	91.9529	-2.5208	91.9352	-4.5414		17.1172	79.5464	-4.34219	50.0015		17.1172	79.5508	-4.18092	50
	92.1198	-2.52092	92.1019	-4.5415		17.1338	79.7136	-4.34187	49.9983		17.1338	79.7177	-4.18019	49.997
	92.2867	-2.52107	92.2687	-4.54154		17.1505	79.8803	-4.3417	49.9991		17.1505	79.8846	-4.17946	50.0039
	92.4537	-2.52124	92.4359	-4.54157		17.1672	80.0473	-4.34151	49.9995		17.1672	80.0511	-4.17884	49.9989
	92.6205	-2.52134	92.6025	-4.54164		17.1838	80.2138	-4.34132	50.0034		17.1838	80.2183	-4.17814	50.0024
	92.7873	-2.52153	92.7693	-4.54173		17.2005	80.3808	-4.34117	49.9967		17.2005	80.3851	-4.17756	50.0343
	92.9537	-2.5217	92.9361	-4.54178		17.2172	80.5478	-4.341	50.0003		17.2172	80.5519	-4.17688	49.9667
	93.121	-2.52174	93.1028	-4.54186		17.2338	80.7146	-4.34078	49.9999		17.2338	80.7191	-4.17624	49.9966
	93.2883	-2.52187	93.2695	-4.54191		17.2505	80.8816	-4.34067	49.9991		17.2505	80.8859	-4.17564	49.9995
	93.4547	-2.52203	93.4362	-4.54197		17.2672	81.0487	-4.34047	49.9975		17.2672	81.0526	-4.17502	50.0007
	93.6213	-2.52223	93.6033	-4.54203		17.2838	81.2153	-4.34036	50.0035		17.2838	81.2198	-4.17442	50.0009
	93.7887	-2.52243	93.7703	-4.54203		17.3005	81.3827	-4.34026	50.0028		17.3005	81.3869	-4.17381	50.004
	93.9554	-2.52254	93.9367	-4.54205		17.3172	81.5493	-4.34022	49.9965		17.3172	81.5538	-4.17331	49.9997
	94.1221	-2.52271	94.1039	-4.54205		17.3338	81.7158	-4.34018	50.0058		17.3338	81.7207	-4.17277	49.9994
	94.2892	-2.52283	94.2707	-4.54216		17.3505	81.8827	-4.34013	49.9908		17.3505	81.8877	-4.17218	50
	94.4557	-2.52301	94.4375	-4.54204		17.3672	82.0501	-4.34	50.0059		17.3672	82.0544	-4.17159	49.9971
	94.6225	-2.52318	94.6041	-4.542		17.3838	82.2168	-4.33993	49.9978		17.3838	82.2213	-4.17092	50.0008
	94.7896	-2.52333	94.771	-4.54191		17.4005	82.3842	-4.3399	49.999		17.4005	82.3881	-4.1703	49.9999
	94.9567	-2.52344	94.9381	-4.54186		17.4172	82.5508	-4.33988	50.0016		17.4172	82.5548	-4.16967	49.998
	95.1234	-2.52359	95.1049	-4.54181		17.4338	82.7176	-4.33987	49.9988		17.4338	82.7219	-4.16904	50.0014
	95.2903	-2.52374	95.2719	-4.54178		17.4505	82.8844	-4.33983	50.0024		17.4505	82.8891	-4.16842	50.0043
	95.457	-2.52394	95.4384	-4.54186		17.4672	83.0512	-4.33983	49.9975		17.4672	83.056	-4.16769	49.9945
	95.6235	-2.52414	95.6053	-4.54183		17.4838	83.2181	-4.33985	49.998		17.4838	83.223	-4.16694	49.9998
	95.7906	-2.5243	95.7723	-4.5419		17.5005	83.3855	-4.33981	49.9983		17.5005	83.3897	-4.16629	50.0004
	95.9581	-2.52447	95.9389	-4.54199		17.5172	83.5518	-4.33995	50.0052		17.5172	83.5567	-4.16557	50.0003
	96.1243	-2.52471	96.1057	-4.54209		17.5338	83.719	-4.34003	49.9985		17.5338	83.7237	-4.16474	49.995
	96.2913	-2.52494	96.2721	-4.54222		17.5505	83.8856	-4.34008	49.9984		17.5505	83.8902	-4.16401	50.0041
	96.4583	-2.52515	96.4392	-4.54229		17.5672	84.0528	-4.34009	50.0025		17.5672	84.0572	-4.16327	50.0001
	96.6248	-2.52529	96.6061	-4.54241		17.5838	84.2197	-4.34016	49.9994		17.5838	84.2243	-4.16247	49.9999
	96.792	-2.52547	96.7732	-4.54259		17.6005	84.3864	-4.34022	49.9999		17.6005	84.3907	-4.16177	49.9997
	96.9586	-2.52569	96.9399	-4.54272		17.6172	84.553	-4.34033	49.999		17.6172	84.5581	-4.16095	50.0004
	97.1257	-2.52589	97.1068	-4.54284		17.6338	84.7199	-4.34044	50.0007		17.6338	84.7247	-4.16016	50.0055
	97.2924	-2.52607	97.2733	-4.54292		17.6505	84.8866	-4.3405	50		17.6505	84.8916	-4.15949	49.9922
	97.4592	-2.52638	97.4404	-4.54309		17.6672	85.054	-4.34054	49.9999		17.6672	85.0579	-4.15882	50.0024
	97.6262	-2.52677	97.6069	-4.54331		17.6838	85.2208	-4.34063	50.0039		17.6838	85.2252	-4.15821	50.0008
	97.7928	-2.52694	97.7738	-4.54345		17.7005	85.3881	-4.34074	49.9964		17.7005	85.3925	-4.15745	50.0007
	97.9599	-2.52723	97.9405	-4.54356		17.7172	85.5545	-4.34099	50.0004		17.7172	85.5596	-4.15672	49.9976
	98.1267	-2.52751	98.1075	-4.54367		17.7338	85.7214	-4.34114	50.0002		17.7338	85.7266	-4.1561	50.004
	98.2934	-2.52782	98.2741	-4.54378		17.7505	85.888	-4.34137	49.9991		17.7505	85.8928	-4.15553	49.9985
	98.4601	-2.52803	98.4412	-4.54396		17.7672	86.0552	-4.34146	50.0006		17.7672	86.0598	-4.15487	49.9974
	98.6271	-2.52827	98.6079	-4.54407		17.7838	86.2225	-4.34162	50.0029		17.7838	86.2269	-4.15418	50.0014
	98.7943	-2.52853	98.7748	-4.54419		17.8005	86.3896	-4.34181	49.9946		17.8005	86.3938	-4.15349	50
	98.961	-2.52888	98.9416	-4.54432		17.8172	86.5564	-4.34194	50.0009		17.8172	86.5607	-4.15275	50.0037
	99.1277	-2.52918	99.1084	-4.54446		17.8338	86.723	-4.34201	50.0011		17.8338	86.7274	-4.15198	49.9971
	99.295	-2.52946	99.2747	-4.54465		17.8505	86.8898	-4.34213	50.0008		17.8505	86.8945	-4.1513	49.9995
	99.4616	-2.52975	99.4421	-4.5448		17.8672	87.0568	-4.3421	49.9988		17.8672	87.0614	-4.15049	49.9974
	99.6284	-2.53009	99.6087	-4.54503		17.8838	87.2233	-4.34214	50.0006		17.8838	87.2278	-4.14968	50.0012
	99.7959	-2.53034	99.7755	-4.54517		17.9005	87.3906	-4.34209	49.9975		17.9005	87.395	-4.14901	50
	99.9623	-2.53062	99.9419	-4.54538		17.9172	87.5574	-4.34199	50.0052		17.9172	87.5615	-4.14832	50.0004
	100.129	-2.53088	100.109	-4.54562		17.9338	87.7243	-4.34207	49.9973		17.9338	87.7287	-4.14749	50.0022
	100.296	-2.53122	100.275	-4.54578		17.9505	87.8913	-4.34211	50.0009		17.9505	87.8956	-4.14678	49.9977
	100.463	-2.5315	100.443	-4.5459		17.9672	88.0581	-4.34208	50.0068		17.9672	88.0624	-4.14608	50.0002
	100.629	-2.53183	100.609	-4.54617		17.9838	88.2247	-4.34209	49.9928		17.9838	88.2297	-4.1454	50.0035
	100.796	-2.53201	100.776	-4.54629		18.0005	88.3917	-4.34206	50.0015		18.0005	88.396	-4.14474	49.994
	100.963	-2.53219	100.943	-4.54641		18.0172	88.5588	-4.34202	49.9981		18.0172	88.5631	-4.14404	50.002
	101.13	-2.53249	101.11	-4.54657		18.0338	88.7259	-4.34201	49.9987		18.0338	88.7299	-4.14337	50.0068
	101.297	-2.53283	101.277	-4.54676		18.0505	88.892	-4.34208	50.0028		18.0505	88.897	-4.14268	49.9947
	101.464	-2.53309	101.443	-4.54682		18.0672	89.0592	-4.34204	50		18.0672	89.0637	-4.14208	50.0022
	101.63	-2.53332	101.61	-4.54694		18.0838	89.2264	-4.34206	49.995		18.0838	89.2309	-4.1414	49.9986
	101.797	-2.53363	101.777	-4.54709		18.1005	89.3928	-4.3422	50.0022		18.1005	89.3976	-4.14081	49.9986
	101.964	-2.5339	101.944	-4.54715		18.1172	89.5596	-4.34224	50.0067		18.1172	89.5644	-4.14014	50.0017
	102.131	-2.53418	102.11	-4.54735		18.1338	89.7271	-4.34224	49.9923		18.1338	89.7312	-4.13945	49.9997
	102.297	-2.53453	102.277	-4.54759		18.1505	89.8937	-4.34226	50.0025		18.1505	89.898	-4.13884	49.9985
	102.464	-2.53489	102.444	-4.54778		18.1672	90.0609	-4.34225	49.9963		18.1672	90.0649	-4.13816	50.0017
	102.631	-2.53513	102.611	-4.54796		18.1838	90.2274	-4.34224	50.0032		18.1838	90.2322	-4.13747	49.9998
	102.798	-2.53549	102.778	-4.54813		18.2005	90.394	-4.34229	50.0045		18.2005	90.399	-4.13682	49.9958
	102.965	-2.53575	102.944	-4.54832		18.2172	90.5614	-4.34227	49.9956		18.2172	90.5657	-4.13607	50.0013
	103.132	-2.53601	103.111	-4.54849		18.2338	90.7284	-4.34222	49.9987		18.2338	90.7322	-4.1354	50.0002
	103.298	-2.53628	103.278	-4.54866		18.2505	90.8951	-4.34222	50.0015		18.2505	90.8997	-4.13467	49.9992
	103.466	-2.5366	103.445	-4.54886		18.2672	91.0614	-4.34228	49.9995		18.2672	91.0662	-4.13402	50.0018
	103.633	-2.53686	103.612	-4.5491		18.2838	91.2284	-4.34227	50.0018		18.2838	91.2332	-4.13336	50.0008
	103.8	-2.53724	103.778	-4.54923		18.3005	91.3957	-4.34224	49.9978		18.3005	91.4001	-4.1327	49.9992
	103.966	-2.53764	103.945	-4.54948		18.3172	91.563	-4.34222	50.0008		18.3172	91.5666	-4.132	50.0002
	104.133	-2.53799	104.112	-4.54969		18.3338	91.7293	-4.34231	49.997		18.3338	91.7339	-4.13136	50.0002
	104.3	-2.53827	104.279	-4.54995		18.3505	91.8964	-4.34243	50.0017		18.3505	91.9007	-4.13065	50.0034
	104.467	-2.53848	104.446	-4.55027		18.3672	92.0628	-4.34256	50.0014		18.3672	92.0675	-4.12992	49.9977
	104.634	-2.53872	104.613	-4.55051		18.3838	92.23	-4.34263	49.9968		18.3838	92.2341	-4.1293	50.0012
	104.8	-2.53907	104.779	-4.5507		18.4005	92.3971	-4.34275	50.0067		18.4005	92.4011	-4.12866	50.001
	104.967	-2.53934	104.946	-4.55083		18.4172	92.5639	-4.34281	50.0004		18.4172	92.5681	-4.12807	49.9994
	105.134	-2.53965	105.113	-4.55106		18.4338	92.7302	-4.34289	49.9966		18.4338	92.7348	-4.1274	49.9951
	105.301	-2.53988	105.28	-4.55128		18.4505	92.8972	-4.34304	49.9944		18.4505	92.9017	-4.12674	50.0122
	105.468	-2.54012	105.447	-4.5514		18.4672	93.0644	-4.34302	50.0053		18.4672	93.0685	-4.12611	49.9879
	105.635	-2.54041	105.613	-4.55155		18.4838	93.231	-4.34305	50.0007		18.4838	93.2356	-4.12547	50.0019
	105.801	-2.5406	105.78	-4.55166		18.5005	93.3984	-4.34314	49.9952		18.5005	93.4023	-4.12481	49.9998
	105.969	-2.54073	105.947	-4.55177		18.5172	93.5651	-4.34329	50.0047		18.5172	93.5691	-4.12409	50.0017
	106.135	-2.54103	106.114	-4.55191		18.5338	93.7313	-4.34339	49.9991		18.5338	93.7361	-4.12347	49.9967
	106.302	-2.5412	106.281	-4.55205		18.5505	93.8986	-4.34345	50.0003		18.5505	93.9028	-4.12279	50.0021
	106.469	-2.54146	106.447	-4.55215		18.5672	94.0653	-4.34354	49.9988		18.5672	94.07	-4.12209	49.9988
	106.635	-2.54177	106.614	-4.55229		18.5838	94.2324	-4.34354	50.0015		18.5838	94.2362	-4.12143	50.0043
	106.802	-2.54205	106.781	-4.55241		18.6005	94.3991	-4.34363	49.9978		18.6005	94.4031	-4.12069	49.9999
	106.969	-2.54229	106.948	-4.55254		18.6172	94.5662	-4.3437	50.0027		18.6172	94.5703	-4.12004	49.996
	107.136	-2.54265	107.115	-4.55277		18.6338	94.733	-4.34387	49.9953		18.6338	94.7368	-4.11942	50.0006
	107.303	-2.54291	107.282	-4.55283		18.6505	94.8996	-4.34402	50.0081		18.6505	94.9032	-4.1188	50.0004
	107.47	-2.54319	107.448	-4.55294		18.6672	95.0666	-4.3441	50.002		18.6672	95.0704	-4.11812	50.0021
	107.637	-2.54347	107.615	-4.55302		18.6838	95.2333	-4.34423	49.9922		18.6838	95.2379	-4.11745	49.9999
	107.804	-2.54374	107.782	-4.55311		18.7005	95.4005	-4.34435	50.0055		18.7005	95.4043	-4.11688	49.9976
	107.97	-2.54401	107.948	-4.55313		18.7172	95.5674	-4.3445	49.9913		18.7172	95.5712	-4.11625	50.0052
	108.137	-2.54422	108.115	-4.55321		18.7338	95.7338	-4.3447	50.0087		18.7338	95.7382	-4.1157	49.995
	108.304	-2.54444	108.283	-4.55322		18.7505	95.9008	-4.3448	49.9988		18.7505	95.9051	-4.11511	49.999
	108.471	-2.54464	108.449	-4.55319		18.7672	96.0676	-4.34493	49.998		18.7672	96.0724	-4.1146	50.0009
	108.638	-2.54487	108.616	-4.55328		18.7838	96.2345	-4.34503	49.9966		18.7838	96.2388	-4.11411	49.9999
	108.804	-2.54517	108.783	-4.55314		18.8005	96.4011	-4.34521	50.0021		18.8005	96.4059	-4.11352	50.0005
	108.971	-2.54537	108.95	-4.55318		18.8172	96.568	-4.34537	49.9999		18.8172	96.5724	-4.11303	50.0028
	109.138	-2.54556	109.117	-4.55321		18.8338	96.7348	-4.3455	49.9988		18.8338	96.7391	-4.11251	49.9965
	109.305	-2.54591	109.284	-4.55323		18.8505	96.9019	-4.34568	50.0012		18.8505	96.9058	-4.11193	50.001
	109.472	-2.5461	109.45	-4.55312		18.8672	97.0684	-4.34582	50.0009		18.8672	97.0732	-4.11131	49.9966
	109.639	-2.54637	109.617	-4.55313		18.8838	97.2362	-4.34589	49.999		18.8838	97.2398	-4.11087	50.0363
	109.805	-2.54663	109.784	-4.55301		18.9005	97.4026	-4.34601	50.0023		18.9005	97.4068	-4.11031	49.9681
	109.972	-2.54683	109.95	-4.55287		18.9172	97.5693	-4.34614	49.9977		18.9172	97.5736	-4.10974	50.0021
	110.139	-2.54702	110.117	-4.5528		18.9338	97.7363	-4.34631	50		18.9338	97.7406	-4.10898	49.9962
	110.306	-2.54716	110.284	-4.55259		18.9505	97.9031	-4.34641	50.0048		18.9505	97.9074	-4.10838	50
	110.473	-2.54733	110.451	-4.55246		18.9672	98.0703	-4.34639	49.9956		18.9672	98.0743	-4.1077	50
	110.639	-2.54751	110.617	-4.55233		18.9838	98.2372	-4.34661	50.0021		18.9838	98.2413	-4.10706	50.0008
	110.806	-2.54763	110.784	-4.55222		19.0005	98.404	-4.34663	49.9973		19.0005	98.4082	-4.10645	50.001
	110.973	-2.54781	110.951	-4.55214		19.0172	98.5706	-4.34662	49.997		19.0172	98.5752	-4.10582	49.9982
	111.14	-2.54801	111.118	-4.552		19.0338	98.7378	-4.34671	50.0056		19.0338	98.7416	-4.10516	50.0009
	111.307	-2.54824	111.285	-4.55195		19.0505	98.9044	-4.34679	49.9976		19.0505	98.9086	-4.1045	49.9996
	111.474	-2.54845	111.452	-4.55184		19.0672	99.071	-4.34685	49.9999		19.0672	99.0753	-4.10381	49.9999
	111.641	-2.54869	111.619	-4.55171		19.0838	99.2382	-4.34692	50.0022		19.0838	99.2422	-4.10325	50.0044
	111.807	-2.54898	111.785	-4.55163		19.1005	99.4051	-4.34699	49.9974		19.1005	99.4095	-4.10264	49.9968
	111.974	-2.5492	111.952	-4.55153		19.1172	99.5719	-4.34709	50.0011		19.1172	99.576	-4.10202	49.9983
	112.141	-2.54939	112.118	-4.55141		19.1338	99.7389	-4.34721	50.0032		19.1338	99.7428	-4.10144	50.0028
	112.308	-2.54967	112.285	-4.55122		19.1505	99.9057	-4.34747	49.9937		19.1505	99.9095	-4.10085	50.0001
	112.475	-2.54982	112.453	-4.55099		19.1672	100.073	-4.3476	50.0035		19.1672	100.076	-4.10037	49.9979
	112.642	-2.54999	112.62	-4.5508		19.1838	100.24	-4.3478	50.0009		19.1838	100.244	-4.09974	49.9975
	112.808	-2.55025	112.786	-4.55058		19.2005	100.406	-4.34804	49.9979		19.2005	100.411	-4.09925	50.0065
	112.975	-2.55037	112.953	-4.55041		19.2172	100.573	-4.34816	50.002		19.2172	100.577	-4.09874	49.9986
	113.142	-2.55062	113.12	-4.55024		19.2338	100.74	-4.3483	49.998		19.2338	100.744	-4.09815	49.9989
	113.309	-2.55084	113.287	-4.55017		19.2505	100.907	-4.34845	50.0012		19.2505	100.911	-4.09767	49.9978
	113.476	-2.55104	113.453	-4.55009		19.2672	101.074	-4.34855	49.9982		19.2672	101.078	-4.09714	50.0017
	113.643	-2.55135	113.62	-4.54992		19.2838	101.241	-4.3487	50.0007		19.2838	101.244	-4.09662	49.999
	113.809	-2.5516	113.787	-4.54988		19.3005	101.408	-4.34877	50.0001		19.3005	101.411	-4.09612	50.0018
	113.977	-2.55182	113.954	-4.54983		19.3172	101.575	-4.34891	50.0018		19.3172	101.579	-4.09559	49.9983
	114.143	-2.55207	114.121	-4.54976		19.3338	101.742	-4.34895	49.9984		19.3338	101.745	-4.09505	50.0007
	114.31	-2.5522	114.287	-4.54976		19.3505	101.909	-4.3491	50.0028		19.3505	101.912	-4.09456	50.0006
	114.477	-2.55245	114.454	-4.54965		19.3672	102.075	-4.3493	49.9972		19.3672	102.079	-4.09402	49.9971
	114.644	-2.55276	114.621	-4.5495		19.3838	102.242	-4.34945	50.0012		19.3838	102.246	-4.09351	50.0028
	114.811	-2.55289	114.788	-4.54937		19.4005	102.409	-4.34955	49.9969		19.4005	102.413	-4.09304	49.9985
	114.977	-2.55312	114.955	-4.54927		19.4172	102.576	-4.34963	50.0014		19.4172	102.579	-4.09252	50.0032
	115.144	-2.55341	115.122	-4.54916		19.4338	102.743	-4.3498	50.001		19.4338	102.746	-4.09208	49.9988
	115.311	-2.55361	115.288	-4.54912		19.4505	102.91	-4.34998	50.0034		19.4505	102.913	-4.09159	49.998
	115.478	-2.55378	115.455	-4.54899		19.4672	103.077	-4.35016	49.9974		19.4672	103.08	-4.09106	50.0004
	115.645	-2.55401	115.622	-4.54885		19.4838	103.244	-4.35039	50		19.4838	103.247	-4.09055	50.0054
	115.812	-2.55422	115.788	-4.54873		19.5005	103.41	-4.35069	49.9993		19.5005	103.414	-4.09004	49.9906
	115.978	-2.55446	115.955	-4.54857		19.5172	103.577	-4.35089	49.9987		19.5172	103.581	-4.08952	50.004
	116.145	-2.55469	116.122	-4.54848		19.5338	103.745	-4.35105	50.0035		19.5338	103.747	-4.089	49.9992
	116.312	-2.55491	116.289	-4.54837		19.5505	103.911	-4.35129	50.0023		19.5505	103.914	-4.08854	50.0009
	116.479	-2.55515	116.456	-4.54829		19.5672	104.078	-4.35148	49.9983		19.5672	104.081	-4.08817	49.9997
	116.646	-2.55544	116.623	-4.54816		19.5838	104.245	-4.35174	49.9975		19.5838	104.248	-4.08778	50.0003
	116.812	-2.55566	116.789	-4.54799		19.6005	104.412	-4.35204	49.9991		19.6005	104.415	-4.08737	49.9992
	116.98	-2.5559	116.956	-4.54789		19.6172	104.579	-4.35236	50.0001		19.6172	104.581	-4.08704	50.0003
	117.146	-2.55612	117.123	-4.54763		19.6338	104.746	-4.35263	50.0007		19.6338	104.748	-4.08668	50.0024
	117.313	-2.55629	117.29	-4.54744		19.6505	104.913	-4.35291	49.9993		19.6505	104.915	-4.08635	49.9993
	117.48	-2.55642	117.457	-4.54732		19.6672	105.08	-4.35308	50.0028		19.6672	105.082	-4.08607	49.9998
	117.647	-2.55662	117.623	-4.54725		19.6838	105.246	-4.35334	49.9972		19.6838	105.248	-4.08576	50.0001
	117.814	-2.55688	117.79	-4.54709		19.7005	105.414	-4.35348	49.9998		19.7005	105.415	-4.08542	50
	117.981	-2.55708	117.957	-4.54695		19.7172	105.58	-4.35374	50.002		19.7172	105.582	-4.0851	49.9993
	118.148	-2.55734	118.124	-4.54676		19.7338	105.747	-4.35394	49.9996		19.7338	105.749	-4.08479	50.0008
	118.314	-2.55762	118.29	-4.5466		19.7505	105.913	-4.35413	50.0001		19.7505	105.916	-4.08458	50.0046
	118.481	-2.55796	118.457	-4.54646		19.7672	106.081	-4.35415	49.9984		19.7672	106.082	-4.08429	49.9972
	118.648	-2.55828	118.623	-4.54628		19.7838	106.247	-4.3543	50.0003		19.7838	106.249	-4.084	49.9967
	118.815	-2.55861	118.791	-4.54614		19.8005	106.414	-4.35438	50.0005		19.8005	106.416	-4.08364	49.9991
	118.982	-2.55899	118.957	-4.54607		19.8172	106.581	-4.35438	49.9989		19.8172	106.583	-4.0833	50.0017
	119.149	-2.55938	119.124	-4.546		19.8338	106.748	-4.35443	50.0011		19.8338	106.75	-4.08308	49.9989
	119.316	-2.5597	119.291	-4.54595		19.8505	106.915	-4.35451	49.9974		19.8505	106.917	-4.08278	50.0034
	119.482	-2.56002	119.458	-4.5459		19.8672	107.082	-4.35459	50.0017		19.8672	107.083	-4.08249	49.997
	119.649	-2.56035	119.625	-4.54583		19.8838	107.249	-4.35466	50.003		19.8838	107.25	-4.08222	50.0017
	119.816	-2.56075	119.791	-4.54585		19.9005	107.415	-4.35482	49.9965		19.9005	107.417	-4.08204	50.0008
	119.983	-2.56113	119.959	-4.54576		19.9172	107.582	-4.35493	50.0017		19.9172	107.584	-4.08191	50.0057
	120.15	-2.56141	120.125	-4.54569		19.9338	107.749	-4.35499	49.9991		19.9338	107.75	-4.08174	49.993
	120.317	-2.56181	120.292	-4.54564		19.9505	107.916	-4.35508	50.0015		19.9505	107.918	-4.08142	50.0019
	120.483	-2.56208	120.459	-4.54554		19.9672	108.083	-4.35511	49.9998		19.9672	108.084	-4.08123	49.9969
	120.65	-2.56237	120.625	-4.5455		19.9838	108.249	-4.35511	49.9986		19.9838	108.251	-4.08102	50.0021
	120.817	-2.56268	120.793	-4.54539		20.0005	108.417	-4.35513	50.0048		20.0005	108.418	-4.08078	49.9976
	120.984	-2.56294	120.959	-4.54523		20.0172	108.583	-4.35524	49.9993		20.0172	108.585	-4.08069	49.9942
	121.151	-2.56326	121.126	-4.54512		20.0338	108.75	-4.35535	49.9966		20.0338	108.751	-4.08052	50.0017
	121.317	-2.56363	121.293	-4.5451		20.0505	108.917	-4.35542	49.9996		20.0505	108.918	-4.08037	50.0025
	121.484	-2.56391	121.459	-4.545		20.0672	109.084	-4.35558	50.0001		20.0672	109.085	-4.08021	50.0033
	121.651	-2.56409	121.626	-4.54483		20.0838	109.251	-4.35559	49.997		20.0838	109.252	-4.08015	49.9975
	121.818	-2.56432	121.793	-4.54468		20.1005	109.417	-4.35571	50.004		20.1005	109.419	-4.08013	50.0014
	121.985	-2.56461	121.96	-4.54452		20.1172	109.585	-4.35579	49.9985		20.1172	109.585	-4.08001	49.9991
	122.152	-2.56491	122.127	-4.54429		20.1338	109.751	-4.35597	49.9998		20.1338	109.753	-4.07985	50.0409
	122.318	-2.5651	122.294	-4.54416		20.1505	109.918	-4.35611	50.0009		20.1505	109.919	-4.07976	49.9569
	122.485	-2.56536	122.46	-4.54397		20.1672	110.085	-4.35624	49.9977		20.1672	110.086	-4.07972	50.0044
	122.652	-2.56559	122.627	-4.54384		20.1838	110.252	-4.35629	50.0011		20.1838	110.253	-4.07962	49.998
	122.819	-2.56587	122.794	-4.54376		20.2005	110.419	-4.35635	49.9997		20.2005	110.42	-4.07945	49.9977
	122.986	-2.56609	122.961	-4.54355		20.2172	110.586	-4.35643	50.0022		20.2172	110.587	-4.0793	50.0044
	123.152	-2.56635	123.128	-4.54334		20.2338	110.753	-4.35657	50.0018		20.2338	110.754	-4.07917	49.9997
	123.319	-2.56677	123.294	-4.54315		20.2505	110.919	-4.35669	49.9971		20.2505	110.92	-4.07912	49.9987
	123.486	-2.56712	123.461	-4.5431		20.2672	111.087	-4.35684	49.999		20.2672	111.087	-4.07906	50.0076
	123.653	-2.56745	123.628	-4.54296		20.2838	111.253	-4.35703	50.0005		20.2838	111.254	-4.07896	49.9921
	123.82	-2.56772	123.794	-4.54288		20.3005	111.421	-4.35727	49.9981		20.3005	111.42	-4.07894	50.0001
	123.987	-2.56796	123.961	-4.54277		20.3172	111.587	-4.35747	50.0021		20.3172	111.587	-4.07898	49.9991
	124.153	-2.56831	124.128	-4.54263		20.3338	111.754	-4.35769	50		20.3338	111.754	-4.07897	50.0039
	124.32	-2.5686	124.295	-4.54242		20.3505	111.921	-4.35794	50.0044		20.3505	111.921	-4.07897	49.9971
	124.487	-2.56889	124.462	-4.54226		20.3672	112.087	-4.35808	49.9951		20.3672	112.088	-4.0791	50.0011
	124.654	-2.56916	124.629	-4.54202		20.3838	112.255	-4.35817	49.9993		20.3838	112.255	-4.07913	50.0029
	124.821	-2.56934	124.795	-4.54176		20.4005	112.421	-4.35822	50.0024		20.4005	112.421	-4.0793	49.9925
	124.988	-2.56952	124.962	-4.54158		20.4172	112.588	-4.35823	50.0027		20.4172	112.588	-4.07942	50.0037
	125.155	-2.56975	125.129	-4.54135		20.4338	112.755	-4.35831	49.9994		20.4338	112.755	-4.07959	49.998
	125.322	-2.57	125.296	-4.54116		20.4505	112.922	-4.35838	50.0021		20.4505	112.922	-4.07965	49.9993
	125.488	-2.57011	125.463	-4.54093		20.4672	113.089	-4.35843	49.9945		20.4672	113.089	-4.07989	50.0033
	125.655	-2.57022	125.629	-4.54066		20.4838	113.255	-4.35843	50.0008		20.4838	113.255	-4.08009	49.9991
	125.822	-2.57038	125.796	-4.54039		20.5005	113.422	-4.35854	49.9991		20.5005	113.422	-4.08026	50.0017
	125.989	-2.57054	125.963	-4.5401		20.5172	113.589	-4.35863	49.9965		20.5172	113.589	-4.0805	50.0033
	126.156	-2.57068	126.13	-4.53982		20.5338	113.756	-4.35863	50.0034		20.5338	113.756	-4.08063	49.9956
	126.323	-2.57078	126.297	-4.53953		20.5505	113.923	-4.35867	50.0113		20.5505	113.923	-4.08096	50.0004
	126.49	-2.57094	126.463	-4.53922		20.5672	114.09	-4.35875	49.9879		20.5672	114.089	-4.08118	49.9963
	126.657	-2.57112	126.631	-4.53897		20.5838	114.257	-4.35891	50.0013		20.5838	114.256	-4.08157	50.0045
	126.823	-2.5712	126.798	-4.53869		20.6005	114.424	-4.35897	49.9994		20.6005	114.423	-4.08191	49.999
	126.99	-2.57128	126.964	-4.53843		20.6172	114.59	-4.35902	49.9951		20.6172	114.589	-4.08218	50.001
	127.157	-2.5714	127.131	-4.53822		20.6338	114.757	-4.35909	50.0012		20.6338	114.757	-4.08248	49.9986
	127.323	-2.57153	127.297	-4.53799		20.6505	114.924	-4.3591	50.0046		20.6505	114.923	-4.0829	50.0035
	127.49	-2.57169	127.464	-4.53772		20.6672	115.091	-4.35915	49.9974		20.6672	115.09	-4.08322	49.9963
	127.657	-2.57182	127.631	-4.53745		20.6838	115.258	-4.35922	50.0018		20.6838	115.257	-4.08353	50.0031
	127.824	-2.57195	127.798	-4.537		20.7005	115.425	-4.35921	50.0016		20.7005	115.424	-4.08394	50.0039
	127.991	-2.57202	127.965	-4.5367		20.7172	115.592	-4.35932	49.9979		20.7172	115.591	-4.08431	49.9962
	128.157	-2.57209	128.131	-4.5363		20.7338	115.758	-4.35933	50.0036		20.7338	115.757	-4.08489	49.996
	128.324	-2.57235	128.298	-4.5359		20.7505	115.925	-4.35931	49.9963		20.7505	115.923	-4.08535	49.999
	128.491	-2.57258	128.466	-4.53548		20.7672	116.091	-4.3594	49.9986		20.7672	116.091	-4.08575	50.0015
	128.658	-2.57268	128.632	-4.5351		20.7838	116.259	-4.35947	50.0021		20.7838	116.257	-4.08634	50.0002
	128.825	-2.57289	128.799	-4.53466		20.8005	116.426	-4.35951	49.9999		20.8005	116.424	-4.08686	50
	128.992	-2.57312	128.966	-4.53422		20.8172	116.593	-4.3596	50.0015		20.8172	116.591	-4.0874	50
	129.159	-2.57338	129.132	-4.53379		20.8338	116.759	-4.35964	49.9953		20.8338	116.758	-4.08789	50.0015
	129.325	-2.57361	129.299	-4.53341		20.8505	116.926	-4.35961	50		20.8505	116.925	-4.0884	49.9985
	129.492	-2.57391	129.466	-4.53298		20.8672	117.093	-4.3597	50.004		20.8672	117.092	-4.08892	50.0034
	129.659	-2.57413	129.633	-4.5326		20.8838	117.26	-4.35963	50.0017		20.8838	117.258	-4.0895	49.9972
	129.826	-2.57431	129.8	-4.53212		20.9005	117.427	-4.35956	49.998		20.9005	117.425	-4.08992	49.9993
	129.993	-2.57451	129.967	-4.53169		20.9172	117.593	-4.35956	49.9958		20.9172	117.591	-4.09049	50.0056
	130.159	-2.5748	130.133	-4.5312		20.9338	117.76	-4.35955	50.0033		20.9338	117.758	-4.09104	49.9956
	130.326	-2.57507	130.3	-4.53062		20.9505	117.927	-4.35957	49.9986		20.9505	117.926	-4.09153	49.9998
	130.493	-2.57516	130.467	-4.53016		20.9672	118.094	-4.35968	50.0056		20.9672	118.092	-4.09199	49.9948
	130.66	-2.5754	130.634	-4.52966		20.9838	118.261	-4.35981	49.9969		20.9838	118.259	-4.09252	50.0053
	130.827	-2.57556	130.801	-4.52919		21.0005	118.428	-4.35981	50.0009		21.0005	118.426	-4.09303	49.9992
	130.994	-2.57585	130.967	-4.52869		21.0172	118.595	-4.35997	50		21.0172	118.592	-4.09365	50.0057
	131.16	-2.57607	131.134	-4.52815		21.0338	118.761	-4.36004	49.9992		21.0338	118.759	-4.09425	49.9946
	131.327	-2.57631	131.301	-4.52768		21.0505	118.928	-4.36013	50.0008		21.0505	118.926	-4.09486	50.0039
	131.494	-2.57647	131.468	-4.52713		21.0672	119.095	-4.36017	49.9984		21.0672	119.092	-4.09544	49.9966
	131.661	-2.57664	131.634	-4.52668		21.0838	119.262	-4.36027	49.9991		21.0838	119.26	-4.09599	50.0027
	131.828	-2.57682	131.801	-4.52616		21.1005	119.429	-4.36036	50.0036		21.1005	119.427	-4.09653	49.9968
	131.994	-2.57697	131.968	-4.52562		21.1172	119.596	-4.3605	50.0022		21.1172	119.593	-4.09718	49.9993
	132.161	-2.57714	132.135	-4.52519		21.1338	119.763	-4.36063	49.994		21.1338	119.76	-4.09787	50.0002
	132.328	-2.5773	132.302	-4.52468		21.1505	119.93	-4.36083	50.0001		21.1505	119.926	-4.09849	50.0002
	132.495	-2.57741	132.469	-4.52415		21.1672	120.096	-4.36093	50.0003		21.1672	120.093	-4.09913	50.0007
	132.662	-2.57757	132.635	-4.52364		21.1838	120.263	-4.36105	50.0004		21.1838	120.26	-4.09977	50.0025
	132.829	-2.57766	132.802	-4.52303		21.2005	120.43	-4.36123	50.0018		21.2005	120.427	-4.10043	49.9961
	132.996	-2.5778	132.969	-4.52242		21.2172	120.597	-4.36137	49.9996		21.2172	120.594	-4.10111	50.0185
	133.163	-2.57793	133.136	-4.52183		21.2338	120.764	-4.3614	49.9997		21.2338	120.76	-4.10178	49.9838
	133.329	-2.57805	133.303	-4.52131		21.2505	120.931	-4.36172	49.9991		21.2505	120.928	-4.1024	50.0032
	133.496	-2.57814	133.469	-4.5207		21.2672	121.098	-4.36194	50.0023		21.2672	121.094	-4.10309	49.9937
	133.663	-2.57818	133.637	-4.52015		21.2838	121.264	-4.3622	50.0002		21.2838	121.261	-4.10379	50.0013
	133.83	-2.57826	133.803	-4.51954		21.3005	121.431	-4.36229	49.9964		21.3005	121.428	-4.10439	49.998
	133.997	-2.57829	133.97	-4.51895		21.3172	121.598	-4.36246	50.0046		21.3172	121.594	-4.10517	50.0022
	134.163	-2.57832	134.137	-4.51838		21.3338	121.765	-4.36262	49.9994		21.3338	121.761	-4.10589	49.9996
	134.33	-2.5784	134.303	-4.51775		21.3505	121.932	-4.36277	50.0037		21.3505	121.928	-4.10667	50.0039
	134.498	-2.57836	134.47	-4.51713		21.3672	122.099	-4.3629	49.9937		21.3672	122.095	-4.10739	49.9973
	134.664	-2.57845	134.637	-4.51647		21.3838	122.266	-4.36313	50		21.3838	122.262	-4.10822	49.9999
	134.831	-2.57851	134.804	-4.51585		21.4005	122.433	-4.36326	50.0013		21.4005	122.428	-4.10897	49.9993
	134.998	-2.57862	134.971	-4.51514		21.4172	122.599	-4.3634	50.0086		21.4172	122.595	-4.10978	50
	135.165	-2.57867	135.137	-4.51449		21.4338	122.766	-4.36356	49.9967		21.4338	122.762	-4.11062	50.002
	135.331	-2.57876	135.304	-4.51377		21.4505	122.933	-4.36375	49.9914		21.4505	122.929	-4.11143	49.9978
	135.498	-2.5788	135.471	-4.51303		21.4672	123.1	-4.36397	50.0008		21.4672	123.096	-4.11222	49.9975
	135.664	-2.57888	135.638	-4.51224		21.4838	123.267	-4.3641	50.0013		21.4838	123.262	-4.11306	50.0057
	135.832	-2.57904	135.805	-4.51138		21.5005	123.434	-4.36428	50.0031		21.5005	123.43	-4.11378	49.995
	135.998	-2.57925	135.971	-4.51061		21.5172	123.601	-4.3644	49.9936		21.5172	123.596	-4.11458	50.0041
	136.165	-2.57921	136.138	-4.50983		21.5338	123.767	-4.36452	49.9997		21.5338	123.762	-4.11534	49.9964
	136.332	-2.5793	136.305	-4.50899		21.5505	123.934	-4.36463	50.0032		21.5505	123.929	-4.11598	50.0048
	136.499	-2.57943	136.472	-4.50816		21.5672	124.101	-4.36468	50		21.5672	124.096	-4.11777	49.9945
	136.666	-2.57959	136.638	-4.50727		21.5838	124.268	-4.36474	50		21.5838	124.263	-4.11892	50.006
	136.833	-2.57983	136.805	-4.50649		21.6005	124.435	-4.3648	50.0029		21.6005	124.43	-4.11972	49.9941
	136.999	-2.57999	136.972	-4.50564		21.6172	124.602	-4.36485	50.0063		21.6172	124.597	-4.1204	50.0018
	137.166	-2.58004	137.139	-4.50475		21.6338	124.769	-4.36491	49.9866		21.6338	124.763	-4.12114	49.9996
	137.333	-2.5802	137.306	-4.5039		21.6505	124.936	-4.36488	50.0042		21.6505	124.93	-4.12185	50.0025
	137.5	-2.58035	137.472	-4.50299		21.6672	125.102	-4.36489	50.0003		21.6672	125.097	-4.12237	49.9945
	137.667	-2.58053	137.639	-4.50222		21.6838	125.269	-4.36488	49.9984		21.6838	125.264	-4.12298	50.003
	137.834	-2.58075	137.806	-4.50136		21.7005	125.436	-4.36494	50.0158		21.7005	125.43	-4.12363	50.0003
	138	-2.58097	137.973	-4.50047		21.7172	125.603	-4.36495	49.9925		21.7172	125.597	-4.12414	50.0009
	138.167	-2.58114	138.14	-4.49964		21.7338	125.77	-4.36508	49.993		21.7338	125.764	-4.12465	49.9976
	138.334	-2.58127	138.307	-4.49875		21.7505	125.937	-4.36512	50.0027		21.7505	125.931	-4.12508	50.0015
	138.5	-2.58151	138.474	-4.49786		21.7672	126.104	-4.3652	49.9981		21.7672	126.098	-4.12536	49.9995
	138.668	-2.58171	138.641	-4.49702		21.7838	126.27	-4.36532	49.9997		21.7838	126.264	-4.12577	50
	138.834	-2.58185	138.807	-4.49619		21.8005	126.437	-4.36538	49.9995		21.8005	126.431	-4.12628	50.0014
	139.001	-2.582	138.974	-4.4954		21.8172	126.604	-4.36552	49.9983		21.8172	126.598	-4.12663	49.9988
	139.168	-2.58211	139.141	-4.49453		21.8338	126.771	-4.36561	50.0015		21.8338	126.765	-4.12694	50.0004
	139.334	-2.58227	139.308	-4.49371		21.8505	126.938	-4.36563	50.0016		21.8505	126.932	-4.12727	49.9967
	139.501	-2.58245	139.475	-4.49278		21.8672	127.105	-4.36576	50.0016		21.8672	127.098	-4.12761	50.004
	139.668	-2.58265	139.642	-4.49189		21.8838	127.271	-4.36594	50.0004		21.8838	127.265	-4.12794	49.9952
	139.835	-2.58287	139.808	-4.49101		21.9005	127.439	-4.36596	50		21.9005	127.432	-4.12816	50.0046
	140.002	-2.58313	139.975	-4.49016		21.9172	127.606	-4.36614	49.9983		21.9172	127.599	-4.12845	49.9998
	140.169	-2.5833	140.142	-4.48928		21.9338	127.773	-4.36627	49.9997		21.9338	127.766	-4.12862	49.9988
	140.336	-2.58357	140.309	-4.48836		21.9505	127.94	-4.36635	50.0057		21.9505	127.933	-4.1288	50.0062
	140.502	-2.58386	140.476	-4.48739		21.9672	128.107	-4.36648	49.9929		21.9672	128.099	-4.12897	49.9983
	140.669	-2.5841	140.643	-4.4865		21.9838	128.274	-4.36662	50.0054		21.9838	128.266	-4.12898	49.9959
	140.837	-2.58437	140.81	-4.48557		22.0005	128.44	-4.36675	49.9937		22.0005	128.433	-4.12904	50.0015
	141.004	-2.58462	140.977	-4.48459		22.0172	128.607	-4.36677	50.0009		22.0172	128.6	-4.12908	49.9991
	141.17	-2.58487	141.144	-4.48371		22.0338	128.774	-4.36672	50.0014		22.0338	128.767	-4.1292	49.9997
	141.337	-2.58521	141.311	-4.48271		22.0505	128.941	-4.36675	49.9977		22.0505	128.934	-4.12907	49.999
	141.503	-2.58559	141.477	-4.48181		22.0672	129.108	-4.36669	50.0022		22.0672	129.101	-4.12913	50.0051
	141.67	-2.58591	141.644	-4.48087		22.0838	129.275	-4.3666	49.9995		22.0838	129.267	-4.129	50.0016
	141.837	-2.58626	141.811	-4.47996		22.1005	129.441	-4.36658	50.0011		22.1005	129.434	-4.12893	49.9996
	142.004	-2.58664	141.978	-4.47905		22.1172	129.608	-4.36651	49.9957		22.1172	129.601	-4.12894	49.9943
	142.171	-2.58703	142.144	-4.47809		22.1338	129.775	-4.3665	50.0054		22.1338	129.768	-4.12887	50.0014
	142.338	-2.58735	142.312	-4.47725		22.1505	129.942	-4.36646	50.0038		22.1505	129.935	-4.1287	49.9954
	142.504	-2.58766	142.478	-4.47638		22.1672	130.108	-4.36636	49.9986		22.1672	130.101	-4.12857	50.007
	142.671	-2.588	142.646	-4.47542		22.1838	130.276	-4.36639	49.9948		22.1838	130.269	-4.12834	50.001
	142.838	-2.58835	142.812	-4.47451		22.2005	130.443	-4.36639	49.9996		22.2005	130.436	-4.1281	49.9984
	143.004	-2.58857	142.979	-4.47357		22.2172	130.609	-4.36633	50.0058		22.2172	130.603	-4.12785	49.9987
	143.171	-2.58888	143.146	-4.47269		22.2338	130.776	-4.36632	49.995		22.2338	130.769	-4.12759	50.0036
	143.338	-2.58915	143.313	-4.47179		22.2505	130.943	-4.36638	50.0011		22.2505	130.936	-4.12729	49.9966
	143.505	-2.58937	143.48	-4.47099		22.2672	131.11	-4.36639	50.0005		22.2672	131.102	-4.12694	49.9982
	143.672	-2.58959	143.646	-4.47008		22.2838	131.277	-4.36645	49.9979		22.2838	131.269	-4.12655	50.0039
	143.838	-2.58986	143.813	-4.46916		22.3005	131.444	-4.36655	50		22.3005	131.437	-4.12611	49.9961
	144.005	-2.59017	143.98	-4.46826		22.3172	131.61	-4.36661	49.9999		22.3172	131.603	-4.12569	49.9995
	144.172	-2.59037	144.147	-4.46731		22.3338	131.777	-4.36672	50.0001		22.3338	131.769	-4.12527	50.0029
	144.339	-2.59061	144.314	-4.46641		22.3505	131.944	-4.36686	50.0038		22.3505	131.936	-4.12478	50.0034
	144.506	-2.59077	144.481	-4.4655		22.3672	132.111	-4.36701	49.9961		22.3672	132.103	-4.12431	49.9971
	144.673	-2.59102	144.648	-4.46462		22.3838	132.278	-4.36712	50.0057		22.3838	132.27	-4.12384	49.9967
	144.839	-2.5912	144.814	-4.46375		22.4005	132.444	-4.36726	49.9941		22.4005	132.437	-4.12334	50.0043
	145.006	-2.59138	144.981	-4.46294		22.4172	132.611	-4.3673	50.0012		22.4172	132.604	-4.12269	50.0001
	145.173	-2.59156	145.148	-4.46211		22.4338	132.778	-4.36742	49.9978		22.4338	132.771	-4.12205	49.9958
	145.34	-2.59182	145.315	-4.46122		22.4505	132.945	-4.36746	50.0014		22.4505	132.937	-4.12143	49.9991
	145.507	-2.59212	145.482	-4.46037		22.4672	133.113	-4.36757	49.9996		22.4672	133.105	-4.1207	49.9992
	145.673	-2.59228	145.648	-4.45964		22.4838	133.279	-4.36766	50.0031		22.4838	133.272	-4.11989	50.004
	145.84	-2.59251	145.815	-4.45886		22.5005	133.446	-4.36779	50.0007		22.5005	133.439	-4.11912	49.9966
	146.007	-2.59265	145.982	-4.45805		22.5172	133.613	-4.36797	49.9965		22.5172	133.605	-4.11831	49.9992
	146.174	-2.59275	146.149	-4.45731		22.5338	133.78	-4.368	49.9984		22.5338	133.772	-4.11737	50.0027
	146.341	-2.59277	146.315	-4.4566		22.5505	133.946	-4.36815	50.0042		22.5505	133.939	-4.11647	49.999
	146.508	-2.59299	146.482	-4.4558		22.5672	134.113	-4.36825	49.9988		22.5672	134.106	-4.11557	50.0012
	146.674	-2.59308	146.649	-4.455		22.5838	134.28	-4.36841	49.9988		22.5838	134.273	-4.11459	50.0035
	146.841	-2.59321	146.816	-4.45412		22.6005	134.447	-4.36849	49.9965		22.6005	134.44	-4.11355	49.995
	147.008	-2.59338	146.983	-4.45342		22.6172	134.614	-4.36865	50.0034		22.6172	134.606	-4.11253	50.0017
	147.175	-2.59347	147.149	-4.45263		22.6338	134.781	-4.36871	50.0026		22.6338	134.773	-4.11142	49.9962
	147.342	-2.59372	147.316	-4.4518		22.6505	134.948	-4.36892	49.9963		22.6505	134.94	-4.11035	50.0025
	147.509	-2.59394	147.483	-4.45096		22.6672	135.114	-4.36914	50.0063		22.6672	135.107	-4.10922	50.0009
	147.675	-2.5941	147.65	-4.45012		22.6838	135.281	-4.36923	50.0008		22.6838	135.274	-4.10803	50.0014
	147.842	-2.59426	147.817	-4.44933		22.7005	135.448	-4.36946	49.9936		22.7005	135.441	-4.10684	49.9976
	148.009	-2.59438	147.983	-4.44849		22.7172	135.615	-4.36974	50.0037		22.7172	135.608	-4.10565	50.0025
	148.176	-2.59451	148.15	-4.44757		22.7338	135.782	-4.36998	49.9982		22.7338	135.775	-4.10443	50.0032
	148.343	-2.59467	148.316	-4.44672		22.7505	135.948	-4.37031	50.0019		22.7505	135.942	-4.10321	49.9921
	148.51	-2.59483	148.484	-4.44589		22.7672	136.115	-4.3706	49.9965		22.7672	136.109	-4.10192	50.0024
	148.677	-2.59496	148.651	-4.44505		22.7838	136.282	-4.37089	50		22.7838	136.275	-4.10053	49.9981
	148.843	-2.5951	148.817	-4.44427		22.8005	136.449	-4.37118	50.0059		22.8005	136.442	-4.0992	50.0044
	149.01	-2.59542	148.984	-4.44341		22.8172	136.615	-4.37158	49.999		22.8172	136.609	-4.09772	49.9964
	149.177	-2.59567	149.15	-4.44255		22.8338	136.782	-4.37183	49.9931		22.8338	136.776	-4.09612	49.9992
	149.344	-2.59589	149.317	-4.44173		22.8505	136.949	-4.37212	50.0042		22.8505	136.943	-4.09466	50.0029
	149.511	-2.59616	149.484	-4.44099		22.8672	137.116	-4.37249	50.0007		22.8672	137.11	-4.0931	49.9963
	149.677	-2.59643	149.651	-4.44032		22.8838	137.283	-4.37275	50.002		22.8838	137.277	-4.09156	50.0035
	149.844	-2.59675	149.818	-4.43954		22.9005	137.45	-4.37311	49.9968		22.9005	137.444	-4.08994	50
	150.011	-2.59707	149.985	-4.43883		22.9172	137.616	-4.37346	50		22.9172	137.611	-4.08834	50.0011
	150.177	-2.59747	150.152	-4.4381		22.9338	137.783	-4.37375	50.0039		22.9338	137.778	-4.08675	49.9988
	150.344	-2.59774	150.319	-4.43729		22.9505	137.95	-4.37401	49.9963		22.9505	137.944	-4.08498	50.0035
	150.511	-2.59802	150.486	-4.43647		22.9672	138.117	-4.37425	50.0037		22.9672	138.112	-4.08333	49.9941
	150.678	-2.59827	150.652	-4.43561		22.9838	138.284	-4.37466	49.9973		22.9838	138.278	-4.0816	50.0044
	150.845	-2.59859	150.819	-4.43476		23.0005	138.45	-4.37496	49.9935		23.0005	138.445	-4.07981	50.0007
	151.012	-2.59887	150.986	-4.43389		23.0172	138.617	-4.37532	50.0086		23.0172	138.613	-4.07799	50.0023
	151.178	-2.59914	151.153	-4.43306		23.0338	138.784	-4.37571	49.9969		23.0338	138.779	-4.07616	49.9951
	151.345	-2.59939	151.319	-4.43222		23.0505	138.951	-4.37603	49.9935		23.0505	138.945	-4.07429	49.9966
	151.512	-2.59969	151.486	-4.43138		23.0672	139.118	-4.37623	50.0044		23.0672	139.113	-4.07235	50.0065
	151.679	-2.60003	151.653	-4.43052		23.0838	139.285	-4.37648	50.0036		23.0838	139.28	-4.07033	50.0021
	151.846	-2.60034	151.82	-4.42965		23.1005	139.451	-4.37685	49.9956		23.1005	139.447	-4.06837	49.9958
	152.012	-2.6007	151.987	-4.42872		23.1172	139.618	-4.37719	50.0054		23.1172	139.614	-4.06639	49.9987
	152.179	-2.60097	152.153	-4.42792		23.1338	139.785	-4.37752	49.9957		23.1338	139.781	-4.06437	50
	152.346	-2.60134	152.32	-4.42708		23.1505	139.952	-4.3778	49.9999		23.1505	139.947	-4.06234	50.0004
	152.513	-2.60164	152.487	-4.42626		23.1672	140.119	-4.37817	49.9966		23.1672	140.115	-4.06035	49.9996
	152.679	-2.60195	152.654	-4.42538		23.1838	140.286	-4.37854	50.0034		23.1838	140.282	-4.05813	50.0004
	152.846	-2.60223	152.821	-4.42451		23.2005	140.453	-4.37884	49.9978		23.2005	140.449	-4.05612	50.0008
	153.013	-2.60244	152.988	-4.42361		23.2172	140.62	-4.3792	50.0022		23.2172	140.615	-4.05392	50.0023
	153.179	-2.6027	153.155	-4.42275		23.2338	140.786	-4.3795	49.9962		23.2338	140.782	-4.05167	49.9956
	153.347	-2.60301	153.321	-4.42186		23.2505	140.953	-4.37987	50.0041		23.2505	140.949	-4.04939	49.9984
	153.513	-2.60337	153.488	-4.42111		23.2672	141.12	-4.38025	50.0013		23.2672	141.116	-4.04716	50.0025
	153.68	-2.60368	153.655	-4.42026		23.2838	141.287	-4.38058	49.9973		23.2838	141.283	-4.04487	49.9996
	153.847	-2.60398	153.821	-4.41939		23.3005	141.454	-4.38094	50.0027		23.3005	141.45	-4.04258	50.0004
	154.013	-2.60421	153.988	-4.41861		23.3172	141.621	-4.38132	49.998		23.3172	141.617	-4.0402	50
	154.181	-2.60447	154.155	-4.41775		23.3338	141.788	-4.38168	49.9999		23.3338	141.784	-4.03781	49.9976
	154.348	-2.60479	154.322	-4.41685		23.3505	141.955	-4.38205	50.0008		23.3505	141.951	-4.03541	50.0028
	154.514	-2.60508	154.489	-4.41606		23.3672	142.122	-4.38244	49.9961		23.3672	142.117	-4.03301	49.9975
	154.68	-2.60532	154.655	-4.41527		23.3838	142.288	-4.38283	50.003		23.3838	142.284	-4.03049	50.0016
	154.847	-2.60554	154.822	-4.41441		23.4005	142.455	-4.38325	50.0011		23.4005	142.451	-4.02789	50.0081
	155.014	-2.60582	154.989	-4.41363		23.4172	142.623	-4.38368	50.0011		23.4172	142.618	-4.02537	49.9927
	155.181	-2.60616	155.156	-4.41277		23.4338	142.789	-4.38411	49.9998		23.4338	142.785	-4.0225	50.0032
	155.348	-2.60633	155.323	-4.41185		23.4505	142.956	-4.38448	50.001		23.4505	142.952	-4.01975	50.0002
	155.515	-2.60656	155.49	-4.41109		23.4672	143.123	-4.38494	49.9993		23.4672	143.119	-4.01694	50.0002
	155.682	-2.60682	155.657	-4.41031		23.4838	143.29	-4.38531	49.9982		23.4838	143.286	-4.01394	49.9955
	155.849	-2.60697	155.823	-4.40955		23.5005	143.457	-4.38563	50.0003		23.5005	143.453	-4.01127	50.0007
	156.016	-2.6072	155.99	-4.40885		23.5172	143.623	-4.38597	49.9984		23.5172	143.619	-4.00841	50.0003
	156.183	-2.60743	156.157	-4.40806		23.5338	143.79	-4.38641	50.0033		23.5338	143.787	-4.00537	50.0015
	156.349	-2.60762	156.324	-4.40724		23.5505	143.957	-4.38689	49.9948		23.5505	143.953	-4.00242	50.0003
	156.516	-2.60777	156.49	-4.40636		23.5672	144.124	-4.38725	50.0004		23.5672	144.121	-3.99938	49.998
	156.683	-2.60782	156.657	-4.4055		23.5838	144.291	-4.38762	50.0029		23.5838	144.287	-3.9965	50.0001
	156.85	-2.60793	156.824	-4.40467		23.6005	144.458	-4.38798	50.0001		23.6005	144.455	-3.99269	50.005
	157.016	-2.60824	156.991	-4.40378		23.6172	144.625	-4.38847	50.0004		23.6172	144.622	-3.98894	49.9979
	157.183	-2.60835	157.157	-4.40295		23.6338	144.792	-4.38886	49.9988		23.6338	144.788	-3.98556	49.9977
	157.35	-2.60852	157.324	-4.40206		23.6505	144.958	-4.38929	50		23.6505	144.956	-3.98168	50.0027
	157.517	-2.60876	157.49	-4.40116		23.6672	145.125	-4.38974	49.9974		23.6672	145.123	-3.97545	49.995
	157.684	-2.60899	157.658	-4.40023		23.6838	145.292	-4.39006	50.0017		23.6838	145.289	-3.96867	50
	157.851	-2.60922	157.825	-4.39939		23.7005	145.459	-4.39055	50.0021		23.7005	145.457	-3.9535	49.9985
	158.017	-2.60942	157.992	-4.39861		23.7172	145.625	-4.39113	50.003		23.7172	145.624	-3.91186	50.0107
	158.184	-2.60968	158.159	-4.3978		23.7338	145.792	-4.39159	50.0016		23.7338	145.792	-3.87138	49.9924
	158.351	-2.60987	158.326	-4.39702		23.7505	145.959	-4.39196	49.9975		23.7505	145.96	-3.85494	49.9986
	158.518	-2.6101	158.492	-4.39619		23.7672	146.126	-4.39245	49.9974		23.7672	146.127	-3.85254	50.0006
	158.684	-2.61032	158.659	-4.39538		23.7838	146.293	-4.39297	50.0001		23.7838	146.294	-3.85188	50.0006
	158.852	-2.61044	158.826	-4.39457		23.8005	146.46	-4.39342	49.9991		23.8005	146.461	-3.85214	50.0002
	159.018	-2.61067	158.993	-4.3938		23.8172	146.627	-4.39402	49.9976		23.8172	146.628	-3.85241	50.0004
	159.185	-2.61091	159.16	-4.3929		23.8338	146.794	-4.39456	50.0078		23.8338	146.794	-3.85273	49.9998
	159.352	-2.61114	159.327	-4.39208		23.8505	146.961	-4.39525	49.9948		23.8505	146.961	-3.85326	49.9996
	159.518	-2.61127	159.494	-4.39132		23.8672	147.127	-4.39585	50.0009		23.8672	147.127	-3.854	50.0002
	159.686	-2.61144	159.66	-4.39056		23.8838	147.294	-4.39637	50.0018		23.8838	147.295	-3.85486	50.0002
	159.852	-2.61175	159.827	-4.38959		23.9005	147.461	-4.3969	50.0016		23.9005	147.461	-3.85584	49.999
	160.019	-2.61201	159.994	-4.38883		23.9172	147.628	-4.39743	49.9945		23.9172	147.628	-3.85685	50.0051
	160.187	-2.61222	160.161	-4.38811		23.9338	147.795	-4.398	50.0007		23.9338	147.794	-3.85772	49.9956
	160.353	-2.61245	160.328	-4.38734		23.9505	147.962	-4.39859	50.0012		23.9505	147.961	-3.85865	50.0005
	160.52	-2.61275	160.495	-4.38669		23.9672	148.128	-4.39915	50.0063		23.9672	148.128	-3.85959	50.0011
	160.686	-2.61297	160.661	-4.38601		23.9838	148.295	-4.39969	49.9933		23.9838	148.295	-3.86041	49.9985
	160.853	-2.61311	160.828	-4.38511		24.0005	148.461	-4.40018	49.9984		24.0005	148.461	-3.86119	50.0041
	161.02	-2.61325	160.995	-4.3843		24.0172	148.629	-4.40068	50.0018		24.0172	148.628	-3.86201	49.9969
	161.187	-2.61342	161.161	-4.38346		24.0338	148.795	-4.40116	49.9969		24.0338	148.794	-3.86281	49.9992
	161.353	-2.61368	161.328	-4.38257		24.0505	148.962	-4.4017	50.007		24.0505	148.961	-3.86341	49.9987
	161.52	-2.61385	161.495	-4.38173		24.0672	149.129	-4.40224	49.9962		24.0672	149.129	-3.86376	50.0014
	161.687	-2.61395	161.662	-4.38088		24.0838	149.296	-4.4028	49.9996		24.0838	149.295	-3.86386	50
	161.855	-2.61406	161.829	-4.37996		24.1005	149.462	-4.40334	50		24.1005	149.462	-3.86381	50.0002
	162.021	-2.61431	161.995	-4.37912		24.1172	149.629	-4.40397	50		24.1172	149.629	-3.86375	50.0001
	162.188	-2.6146	162.162	-4.37826		24.1338	149.796	-4.40449	50		24.1338	149.796	-3.86333	50.0005
	162.355	-2.61486	162.329	-4.37743		24.1505	149.963	-4.40501	50.0041		24.1505	149.963	-3.8628	50.0137
	162.521	-2.6152	162.496	-4.37654		24.1672	150.13	-4.40552	49.9991		24.1672	150.13	-3.86227	49.9857
	162.688	-2.61541	162.663	-4.37573		24.1838	150.297	-4.4062	49.9968		24.1838	150.297	-3.86148	49.9996
	162.855	-2.6156	162.83	-4.37487		24.2005	150.463	-4.40687	50		24.2005	150.464	-3.8605	50.0027
	163.022	-2.61582	162.996	-4.37394		24.2172	150.63	-4.40753	50.0021		24.2172	150.631	-3.85939	49.9993
	163.189	-2.61595	163.163	-4.37301		24.2338	150.797	-4.40816	49.9996		24.2338	150.798	-3.85815	50.0002
	163.355	-2.61622	163.33	-4.37199		24.2505	150.964	-4.40877	49.9975		24.2505	150.964	-3.85673	49.998
	163.522	-2.61637	163.497	-4.37094		24.2672	151.13	-4.40952	50.0007		24.2672	151.131	-3.85518	50.0034
	163.689	-2.61647	163.664	-4.36988		24.2838	151.297	-4.41019	50.0038		24.2838	151.298	-3.85324	49.9981
	163.856	-2.61652	163.831	-4.3687		24.3005	151.464	-4.41096	49.9963		24.3005	151.465	-3.85134	50.0021
	164.023	-2.61662	163.998	-4.3676		24.3172	151.631	-4.41167	50.0043		24.3172	151.632	-3.84906	50.0009
	164.19	-2.61679	164.164	-4.36658		24.3338	151.798	-4.4124	49.9956		24.3338	151.799	-3.84666	49.9964
	164.357	-2.61697	164.331	-4.36557		24.3505	151.965	-4.41313	50.0009		24.3505	151.966	-3.84348	50.0039
	164.523	-2.61725	164.498	-4.36459		24.3672	152.131	-4.41383	50.023		24.3672	152.133	-3.84091	49.9966
	164.69	-2.6175	164.665	-4.3636		24.3838	152.298	-4.4147	49.9771		24.3838	152.3	-3.83734	50.0043
	164.857	-2.61768	164.831	-4.3627		24.4005	152.465	-4.41547	50.0022		24.4005	152.467	-3.83414	49.9936
	165.024	-2.61797	164.998	-4.36176		24.4172	152.632	-4.41631	49.9951		24.4172	152.634	-3.83099	50.0006
	165.19	-2.61818	165.165	-4.36083		24.4338	152.799	-4.41715	50.0017		24.4338	152.802	-3.82699	50.0016
	165.357	-2.61845	165.332	-4.35989		24.4505	152.966	-4.41798	49.9992		24.4505	152.968	-3.82365	49.9969
	165.524	-2.61868	165.499	-4.35896		24.4672	153.132	-4.41885	50.0066		24.4672	153.136	-3.82015	50.005
	165.691	-2.61889	165.665	-4.358		24.4838	153.299	-4.41971	49.9947		24.4838	153.302	-3.81596	49.9974
	165.857	-2.61913	165.832	-4.35699		24.5005	153.466	-4.42071	49.9981		24.5005	153.47	-3.81255	49.9992
	166.024	-2.61933	165.999	-4.35597		24.5172	153.632	-4.42155	50.0019		24.5172	153.636	-3.80783	49.9997
	166.191	-2.61938	166.166	-4.35492		24.5338	153.799	-4.42241	50.004		24.5338	153.804	-3.80357	49.9968
	166.358	-2.6194	166.333	-4.35396		24.5505	153.966	-4.42322	49.9947		24.5505	153.97	-3.7998	50.0067
	166.524	-2.61957	166.499	-4.3529		24.5672	154.133	-4.42407	50.0015		24.5672	154.137	-3.79576	49.9941
	166.691	-2.61971	166.666	-4.35182		24.5838	154.3	-4.42504	49.9999		24.5838	154.304	-3.79112	50.0021
	166.858	-2.61987	166.833	-4.35064		24.6005	154.466	-4.42608	49.9979		24.6005	154.471	-3.78653	50.0044
	167.025	-2.62002	167	-4.34956		24.6172	154.633	-4.42703	50.0073		24.6172	154.638	-3.78206	49.9997
	167.192	-2.62007	167.167	-4.34844		24.6338	154.799	-4.42796	49.997		24.6338	154.805	-3.77576	49.9929
	167.358	-2.62029	167.333	-4.34734		24.6505	154.967	-4.42882	50.0036		24.6505	154.972	-3.7706	49.9978
	167.525	-2.62043	167.5	-4.34627		24.6672	155.133	-4.4297	49.9954		24.6672	155.139	-3.76552	50.0081
	167.692	-2.62054	167.667	-4.34509		24.6838	155.3	-4.4306	49.9994		24.6838	155.306	-3.75988	49.999
	167.858	-2.62067	167.834	-4.34395		24.7005	155.467	-4.43149	49.9982		24.7005	155.473	-3.75466	49.9988
	168.025	-2.62076	168.001	-4.34277		24.7172	155.634	-4.43244	50.0037		24.7172	155.64	-3.74984	50.0019
	168.192	-2.62085	168.167	-4.34156		24.7338	155.8	-4.43345	49.9995		24.7338	155.807	-3.74398	49.9998
	168.358	-2.62097	168.334	-4.34039		24.7505	155.967	-4.43439	49.9975		24.7505	155.974	-3.7385	49.9953
	168.525	-2.62111	168.501	-4.33926		24.7672	156.134	-4.4353	50.0001		24.7672	156.141	-3.73314	50.0071
	168.692	-2.62121	168.668	-4.33805		24.7838	156.301	-4.43618	50.0017		24.7838	156.308	-3.72836	49.996
	168.859	-2.6214	168.834	-4.337		24.8005	156.468	-4.43711	50.0007		24.8005	156.475	-3.72256	50.0017
	169.026	-2.62158	169.002	-4.33578		24.8172	156.634	-4.43816	49.9998		24.8172	156.642	-3.71734	50.0015
	169.192	-2.62192	169.168	-4.33464		24.8338	156.801	-4.43921	49.9978		24.8338	156.809	-3.71056	49.9968
	169.359	-2.62226	169.335	-4.33355		24.8505	156.968	-4.44016	50.0002		24.8505	156.976	-3.7051	50.0006
	169.526	-2.62265	169.502	-4.33237		24.8672	157.134	-4.44118	49.9979		24.8672	157.143	-3.69987	50.0004
	169.693	-2.62301	169.669	-4.33123		24.8838	157.301	-4.44213	50.0021		24.8838	157.31	-3.69345	49.9985
	169.86	-2.62335	169.836	-4.33008		24.9005	157.468	-4.44316	50.002		24.9005	157.477	-3.68804	50.0012
	170.026	-2.62374	170.002	-4.32888		24.9172	157.635	-4.44427	50.0005		24.9172	157.644	-3.68263	50.0029
	170.194	-2.62412	170.17	-4.32768		24.9338	157.801	-4.44529	49.9973		24.9338	157.811	-3.67677	50.002
	170.36	-2.62436	170.337	-4.32655		24.9505	157.968	-4.44632	50.0005		24.9505	157.978	-3.67033	49.9975
	170.527	-2.62462	170.503	-4.32538		24.9672	158.135	-4.44729	49.9996		24.9672	158.145	-3.66518	49.9952
	170.694	-2.62486	170.67	-4.32415		24.9838	158.302	-4.44829	50.0005		24.9838	158.312	-3.65921	50.014
	170.861	-2.62512	170.836	-4.32294		25.0005	158.469	-4.44927	49.9995		25.0005	158.479	-3.65265	49.9877
	171.027	-2.62548	171.004	-4.32175		25.0172	158.636	-4.45028	50.0017		25.0172	158.646	-3.64487	50.0072
	171.194	-2.62576	171.17	-4.32062		25.0338	158.802	-4.45129	50.0016		25.0338	158.813	-3.63758	49.9964
	171.361	-2.62603	171.337	-4.3194		25.0505	158.969	-4.45231	49.9965		25.0505	158.98	-3.63185	49.996
	171.528	-2.62642	171.504	-4.31834		25.0672	159.136	-4.45322	50.0019		25.0672	159.147	-3.626	49.9986
	171.694	-2.62677	171.671	-4.31722		25.0838	159.303	-4.45406	49.9952		25.0838	159.314	-3.62017	50.002
	171.861	-2.62705	171.838	-4.31614		25.1005	159.469	-4.455	50.0035		25.1005	159.481	-3.61494	50.0004
	172.028	-2.62731	172.005	-4.31508		25.1172	159.636	-4.45593	50.0059		25.1172	159.648	-3.60789	50.0048
	172.195	-2.62764	172.171	-4.31393		25.1338	159.803	-4.45681	49.9976		25.1338	159.815	-3.60389	49.9963
	172.361	-2.62798	172.338	-4.31287		25.1505	159.97	-4.45782	49.9969		25.1505	159.982	-3.59759	50.0028
	172.528	-2.62825	172.504	-4.31172		25.1672	160.136	-4.45874	49.9993		25.1672	160.149	-3.59153	49.996
	172.695	-2.62852	172.671	-4.3107		25.1838	160.303	-4.45966	50.0033		25.1838	160.316	-3.58458	49.9991
	172.862	-2.62878	172.838	-4.30962		25.2005	160.47	-4.46064	49.9979		25.2005	160.483	-3.57885	50.0054
	173.028	-2.62916	173.005	-4.30844		25.2172	160.637	-4.46155	49.9981		25.2172	160.65	-3.573	49.9974
	173.195	-2.62948	173.172	-4.3073		25.2338	160.804	-4.46255	50.0009		25.2338	160.817	-3.56787	49.9982
	173.362	-2.62985	173.339	-4.30621		25.2505	160.97	-4.46355	49.999		25.2505	160.984	-3.56329	49.9997
	173.529	-2.63032	173.506	-4.3051		25.2672	161.137	-4.46449	49.9986		25.2672	161.151	-3.55857	50.0015
	173.696	-2.63054	173.673	-4.30403		25.2838	161.304	-4.46554	50.0056		25.2838	161.317	-3.55359	49.9986
	173.862	-2.63093	173.839	-4.30294		25.3005	161.47	-4.46659	49.9959		25.3005	161.485	-3.54719	50.0011
	174.029	-2.6312	174.006	-4.30188		25.3172	161.638	-4.46762	50.0006		25.3172	161.652	-3.54279	49.9996
	174.196	-2.63152	174.173	-4.30083		25.3338	161.805	-4.46858	49.9993		25.3338	161.819	-3.53852	49.9995
	174.363	-2.63176	174.34	-4.29971		25.3505	161.971	-4.46969	50.0042		25.3505	161.986	-3.53369	50.003
	174.53	-2.63199	174.507	-4.29856		25.3672	162.138	-4.47083	49.9953		25.3672	162.153	-3.52997	49.9979
	174.696	-2.63227	174.673	-4.29749		25.3838	162.305	-4.47191	50.001		25.3838	162.32	-3.5261	49.9959
	174.863	-2.6326	174.84	-4.29645		25.4005	162.472	-4.47303	50.0002		25.4005	162.487	-3.52292	50.0028
	175.03	-2.6329	175.007	-4.29534		25.4172	162.639	-4.47406	49.9975		25.4172	162.654	-3.51661	50.0011
	175.197	-2.63323	175.174	-4.29423		25.4338	162.806	-4.47508	50.0078		25.4338	162.822	-3.513	50.0008
	175.364	-2.63343	175.341	-4.29325		25.4505	162.972	-4.47608	49.9948		25.4505	162.988	-3.50977	49.9984
	175.531	-2.63368	175.508	-4.2922		25.4672	163.139	-4.47702	49.9992		25.4672	163.155	-3.50556	50.0007
	175.697	-2.6339	175.675	-4.29115		25.4838	163.306	-4.47792	50.0015		25.4838	163.323	-3.50188	50.0033
	175.864	-2.63422	175.841	-4.29013		25.5005	163.473	-4.47872	49.9998		25.5005	163.489	-3.49853	49.9955
	176.031	-2.63439	176.008	-4.28919		25.5172	163.64	-4.47963	49.9996		25.5172	163.656	-3.49517	50.0038
	176.198	-2.63459	176.175	-4.28824		25.5338	163.807	-4.48049	50.0002		25.5338	163.823	-3.49164	49.9965
	176.364	-2.63486	176.342	-4.28723		25.5505	163.974	-4.48126	50.0025		25.5505	163.99	-3.48848	50.0001
	176.531	-2.63512	176.508	-4.28627		25.5672	164.141	-4.48203	49.9978		25.5672	164.157	-3.48491	50.0001
	176.698	-2.63536	176.675	-4.28521		25.5838	164.307	-4.48291	49.9999		25.5838	164.323	-3.48179	49.9998
	176.865	-2.63557	176.843	-4.28409		25.6005	164.474	-4.48381	49.9977		25.6005	164.491	-3.47868	50
	177.032	-2.63582	177.009	-4.28303		25.6172	164.641	-4.48468	50.0007		25.6172	164.658	-3.47571	50.001
	177.198	-2.63601	177.176	-4.28192		25.6338	164.808	-4.48546	50.0067		25.6338	164.825	-3.47299	50.0012
	177.365	-2.63621	177.343	-4.28082		25.6505	164.975	-4.48626	49.9957		25.6505	164.991	-3.47046	49.9987
	177.532	-2.63631	177.51	-4.2797		25.6672	165.141	-4.48711	49.9987		25.6672	165.158	-3.46805	50.0032
	177.699	-2.63656	177.677	-4.27862		25.6838	165.308	-4.48786	49.9994		25.6838	165.326	-3.46558	49.9958
	177.866	-2.63675	177.844	-4.27755		25.7005	165.475	-4.4885	50.0021		25.7005	165.492	-3.46293	50.0001
	178.033	-2.63695	178.01	-4.27641		25.7172	165.641	-4.48909	49.9987		25.7172	165.66	-3.4602	50.0003
	178.2	-2.63726	178.178	-4.27524		25.7338	165.808	-4.48974	50.0014		25.7338	165.826	-3.45748	49.9981
	178.366	-2.6375	178.344	-4.27412		25.7505	165.976	-4.49024	50.0017		25.7505	165.993	-3.45482	50.0011
	178.533	-2.63773	178.511	-4.2731		25.7672	166.142	-4.49065	49.9969		25.7672	166.16	-3.45209	50.0039
	178.7	-2.63787	178.677	-4.27199		25.7838	166.309	-4.49105	50.0013		25.7838	166.327	-3.44946	49.9984
	178.867	-2.63806	178.844	-4.27069		25.8005	166.476	-4.49138	49.9996		25.8005	166.494	-3.44678	50
	179.034	-2.63821	179.011	-4.26946		25.8172	166.642	-4.49166	49.9972		25.8172	166.661	-3.44419	49.9982
	179.201	-2.63848	179.178	-4.26825		25.8338	166.81	-4.49171	50.0026		25.8338	166.828	-3.44175	50.0005
	179.368	-2.63867	179.345	-4.26705		25.8505	166.977	-4.49169	50.0011		25.8505	166.995	-3.4393	49.9996
	179.534	-2.63887	179.512	-4.2659		25.8672	167.143	-4.49169	49.9979		25.8672	167.161	-3.4371	49.9982
	179.701	-2.63915	179.678	-4.26461		25.8838	167.31	-4.49165	49.9998		25.8838	167.328	-3.43491	50.0017
	179.868	-2.63931	179.845	-4.2633		25.9005	167.477	-4.4915	50.0021		25.9005	167.495	-3.43291	50.0042
	180.035	-2.63961	180.012	-4.26208		25.9172	167.644	-4.49117	49.9977		25.9172	167.662	-3.43099	49.9955
	180.202	-2.63983	180.179	-4.26078		25.9338	167.811	-4.49076	50.0056		25.9338	167.828	-3.42925	50.0042
	180.368	-2.64002	180.345	-4.2596		25.9505	167.978	-4.48997	49.9981		25.9505	167.995	-3.42767	49.9962
	180.535	-2.64041	180.512	-4.25832		25.9672	168.145	-4.48889	49.9916		25.9672	168.161	-3.42641	50.0041
	180.702	-2.64075	180.68	-4.25712		25.9838	168.312	-4.48594	50.0058		25.9838	168.328	-3.42529	50.0002
	180.869	-2.64107	180.846	-4.25591		26.0005	168.479	-4.48185	49.9958		26.0005	168.495	-3.42459	49.9999
	181.035	-2.64128	181.013	-4.25473		26.0172	168.647	-4.47372	49.9999		26.0172	168.661	-3.42432	49.9979
	181.202	-2.64151	181.18	-4.25343		26.0338	168.814	-4.45828	50.0025		26.0338	168.828	-3.42496	49.9978
	181.369	-2.64182	181.346	-4.25213		26.0505	168.982	-4.43513	50.0013		26.0505	168.994	-3.43804	50.0003
	181.536	-2.64216	181.513	-4.25099		26.0672	169.149	-4.41031	49.9987		26.0672	169.159	-3.54568	50.0048
	181.702	-2.64248	181.68	-4.24967		26.0838	169.317	-4.37931	50.0025		26.0838	169.323	-3.64962	49.9962
	181.869	-2.64286	181.847	-4.24846		26.1005	169.485	-4.34581	50.0017		26.1005	169.486	-3.71108	50.0014
	182.036	-2.64333	182.013	-4.24723		26.1172	169.653	-4.31205	49.9959		26.1172	169.65	-3.74714	49.9984
	182.202	-2.64375	182.18	-4.24599		26.1338	169.821	-4.27826	50.0006		26.1338	169.815	-3.76897	49.9955
	182.369	-2.64426	182.347	-4.24479		26.1505	169.989	-4.24374	50.0001		26.1505	169.98	-3.78519	50.0038
	182.536	-2.64474	182.514	-4.24354		26.1672	170.158	-4.21011	50.0005		26.1672	170.146	-3.79559	50.0023
	182.703	-2.64527	182.68	-4.24237		26.1838	170.326	-4.17994	50.0014		26.1838	170.312	-3.80003	49.9972
	182.87	-2.64575	182.847	-4.24122		26.2005	170.494	-4.14901	49.9952		26.2005	170.478	-3.8035	50.0028
	183.036	-2.64622	183.014	-4.24002		26.2172	170.662	-4.12307	50.0029		26.2172	170.645	-3.8049	50.001
	183.203	-2.64674	183.18	-4.23891		26.2338	170.831	-4.09681	50.0006		26.2338	170.811	-3.806	49.9964
	183.37	-2.64726	183.347	-4.23779		26.2505	170.999	-4.07235	49.9956		26.2505	170.978	-3.8065	50
	183.537	-2.64767	183.514	-4.23658		26.2672	171.167	-4.05164	50.003		26.2672	171.145	-3.80645	50.0002
	183.703	-2.64813	183.68	-4.23554		26.2838	171.334	-4.03385	50.0017		26.2838	171.311	-3.80636	50.0008
	183.87	-2.64847	183.847	-4.23438		26.3005	171.502	-4.0168	49.9993		26.3005	171.479	-3.80621	50.0026
	184.037	-2.64888	184.014	-4.23327		26.3172	171.67	-4.00324	50.0013		26.3172	171.645	-3.806	49.999
	184.204	-2.64935	184.181	-4.23213		26.3338	171.838	-3.99193	49.9988		26.3338	171.812	-3.80572	50.0024
	184.371	-2.64973	184.348	-4.23107		26.3505	172.005	-3.98095	49.9993		26.3505	171.979	-3.80539	49.9951
	184.537	-2.65017	184.515	-4.23004		26.3672	172.172	-3.97537	49.997		26.3672	172.146	-3.80504	50.0047
	184.704	-2.65051	184.682	-4.229		26.3838	172.339	-3.97124	50.0052		26.3838	172.312	-3.80469	50.0006
	184.871	-2.65088	184.848	-4.22804		26.4005	172.506	-3.96791	49.9972		26.4005	172.479	-3.8044	49.994
	185.038	-2.65117	185.015	-4.22703		26.4172	172.674	-3.96501	50.0015		26.4172	172.645	-3.8042	50.0022
	185.205	-2.65149	185.182	-4.22598		26.4338	172.841	-3.9638	49.9958		26.4338	172.812	-3.80393	49.9985
	185.372	-2.65183	185.349	-4.22493		26.4505	173.007	-3.96272	50.0018		26.4505	172.979	-3.80388	49.9969
	185.538	-2.65211	185.516	-4.22396		26.4672	173.174	-3.96182	50.0004		26.4672	173.146	-3.80428	50.0039
	185.705	-2.65245	185.682	-4.22305		26.4838	173.341	-3.96129	50.0013		26.4838	173.313	-3.80498	50
	185.872	-2.65267	185.849	-4.22211		26.5005	173.508	-3.96102	50.0022		26.5005	173.479	-3.80712	49.9994
	186.039	-2.65287	186.016	-4.22116		26.5172	173.675	-3.96107	50.0094		26.5172	173.646	-3.81357	49.9999
	186.206	-2.65318	186.183	-4.22016		26.5338	173.841	-3.96153	49.9922		26.5338	173.812	-3.83352	50.0005
	186.372	-2.65352	186.35	-4.2192		26.5505	174.008	-3.96265	49.9925		26.5505	173.978	-3.8839	50.003
	186.539	-2.65386	186.517	-4.21831		26.5672	174.174	-3.96451	50.0059		26.5672	174.143	-3.92523	50.0013
	186.706	-2.65411	186.683	-4.21738		26.5838	174.341	-3.96659	49.9982		26.5838	174.309	-3.95037	49.9952
	186.873	-2.65452	186.85	-4.2164		26.6005	174.507	-3.97061	49.9994		26.6005	174.474	-3.96698	50.0007
	187.039	-2.65489	187.017	-4.21547		26.6172	174.673	-3.97734	50.0027		26.6172	174.64	-3.97714	49.999
	187.206	-2.65532	187.184	-4.2145		26.6338	174.84	-3.98329	49.996		26.6338	174.806	-3.98536	50
	187.373	-2.65573	187.351	-4.21358		26.6505	175.007	-3.99114	50.0026		26.6505	174.973	-3.98904	50.0035
	187.54	-2.65616	187.517	-4.21267		26.6672	175.173	-3.99922	50.0014		26.6672	175.139	-3.99161	49.9966
	187.706	-2.65664	187.684	-4.21174		26.6838	175.34	-4.00943	50.0011		26.6838	175.306	-3.9932	50
	187.873	-2.65709	187.851	-4.2108		26.7005	175.506	-4.0179	49.9982		26.7005	175.472	-3.99445	50.0016
	188.04	-2.65751	188.018	-4.2098		26.7172	175.673	-4.02612	50.001		26.7172	175.639	-3.99539	49.9999
	188.207	-2.65802	188.184	-4.20879		26.7338	175.839	-4.03458	49.9968		26.7338	175.806	-3.99645	50.0039
	188.373	-2.6585	188.351	-4.20783		26.7505	176.006	-4.04468	50.0041		26.7505	175.972	-3.99724	49.9946
	188.54	-2.65901	188.518	-4.20675		26.7672	176.173	-4.0537	49.9965		26.7672	176.139	-3.99793	50.0006
	188.707	-2.65957	188.685	-4.2058		26.7838	176.339	-4.06214	50.0025		26.7838	176.306	-3.99858	50.0008
	188.873	-2.66017	188.851	-4.20478		26.8005	176.505	-4.06993	49.997		26.8005	176.473	-3.99906	49.9966
	189.04	-2.66072	189.018	-4.20377		26.8172	176.672	-4.0772	50.0005		26.8172	176.639	-3.9995	50.0023
	189.207	-2.66141	189.185	-4.20273		26.8338	176.838	-4.08402	50.0033		26.8338	176.806	-3.99984	49.9998
	189.374	-2.66208	189.352	-4.20184		26.8505	177.004	-4.0904	49.9967		26.8505	176.973	-4.00012	50.0331
	189.541	-2.66273	189.519	-4.201		26.8672	177.171	-4.09752	49.9975		26.8672	177.14	-4.00038	49.9708
	189.707	-2.66344	189.686	-4.20004		26.8838	177.338	-4.10519	50.0015		26.8838	177.306	-4.00047	49.9958
	189.875	-2.66422	189.852	-4.19909		26.9005	177.504	-4.11331	49.9992		26.9005	177.474	-4.00053	50.0213
	190.041	-2.66496	190.019	-4.19817		26.9172	177.67	-4.12159	50.0017		26.9172	177.64	-4.00065	49.9787
	190.208	-2.66572	190.186	-4.19743		26.9338	177.837	-4.12701	49.9996		26.9338	177.808	-4.0006	50.0008
	190.375	-2.66637	190.352	-4.19663		26.9505	178.004	-4.1334	50.0037		26.9505	177.974	-4.00064	50.0053
	190.542	-2.66704	190.52	-4.19571		26.9672	178.17	-4.13981	49.9931		26.9672	178.141	-4.00067	49.9915
	190.708	-2.66771	190.687	-4.19488		26.9838	178.337	-4.14628	50.0035		26.9838	178.307	-4.00063	50.0026
	190.875	-2.66837	190.853	-4.19402		27.0005	178.503	-4.15213	50.0039		27.0005	178.474	-4.00067	50.0013
	191.042	-2.669	191.02	-4.19323		27.0172	178.67	-4.15623	49.9961		27.0172	178.641	-4.00067	50.0003
	191.209	-2.66957	191.187	-4.1924		27.0338	178.836	-4.16161	50.0022		27.0338	178.808	-4.00068	49.9982
	191.376	-2.67013	191.354	-4.19154		27.0505	179.003	-4.16619	49.9987		27.0505	178.975	-4.00058	50.0009
	191.542	-2.6707	191.52	-4.19072		27.0672	179.169	-4.17093	50.0016		27.0672	179.141	-4.0005	50.0012
	191.709	-2.67128	191.687	-4.18993		27.0838	179.336	-4.17582	49.9975		27.0838	179.308	-4.00041	49.9943
	191.875	-2.67191	191.854	-4.189		27.1005	179.502	-4.1804	50.0078		27.1005	179.475	-4.00029	50.0054
	192.042	-2.67248	192.021	-4.18816		27.1172	179.669	-4.18421	49.9922		27.1172	179.642	-4.00012	49.9993
	192.209	-2.673	192.188	-4.18725		27.1338	179.835	-4.18887	50.0001		27.1338	179.808	-3.99989	49.9984
	192.376	-2.6735	192.354	-4.18633		27.1505	180.001	-4.19285	49.9965		27.1505	179.975	-3.99969	50.0033
	192.543	-2.67405	192.521	-4.18547		27.1672	180.168	-4.19634	50.004		27.1672	180.142	-3.99952	49.9975
	192.709	-2.67464	192.688	-4.18458		27.1838	180.335	-4.20033	49.9998		27.1838	180.309	-3.99946	50.0023
	192.876	-2.67519	192.854	-4.18364		27.2005	180.502	-4.20382	49.9998		27.2005	180.476	-3.99946	49.9958
	193.043	-2.67575	193.021	-4.18271		27.2172	180.668	-4.20788	49.9999		27.2172	180.642	-3.99944	50.0008
	193.21	-2.67638	193.188	-4.18182		27.2338	180.834	-4.21174	50.002		27.2338	180.809	-3.9994	50.0012
	193.376	-2.67696	193.354	-4.18092		27.2505	181.001	-4.21557	49.9979		27.2505	180.976	-3.99932	50.002
	193.543	-2.67748	193.521	-4.18003		27.2672	181.168	-4.21922	49.9996		27.2672	181.143	-3.99919	50.0002
	193.71	-2.67801	193.688	-4.17913		27.2838	181.334	-4.22283	50.0013		27.2838	181.309	-3.99912	49.9956
	193.877	-2.67858	193.855	-4.17821		27.3005	181.501	-4.22677	49.9942		27.3005	181.476	-3.99907	50.002
	194.043	-2.67921	194.022	-4.17731		27.3172	181.668	-4.23025	50.0046		27.3172	181.643	-3.99902	49.9983
	194.211	-2.67984	194.188	-4.17638		27.3338	181.835	-4.23411	50.005		27.3338	181.81	-3.999	50.0016
	194.377	-2.68052	194.356	-4.17528		27.3505	182.001	-4.2384	49.9952		27.3505	181.976	-3.99912	50.0034
	194.544	-2.68121	194.522	-4.17436		27.3672	182.168	-4.24177	50.0019		27.3672	182.143	-3.99923	49.9929
	194.711	-2.6819	194.688	-4.17344		27.3838	182.334	-4.2459	49.9989		27.3838	182.31	-3.99944	50.0004
	194.878	-2.68275	194.855	-4.17261		27.4005	182.501	-4.24995	49.9976		27.4005	182.476	-3.99958	49.9984
	195.044	-2.68353	195.022	-4.17174		27.4172	182.667	-4.25318	49.9986		27.4172	182.643	-3.99986	50.0115
	195.211	-2.68413	195.189	-4.17089		27.4338	182.834	-4.25649	49.9983		27.4338	182.809	-4.00018	49.9951
	195.378	-2.68487	195.356	-4.17002		27.4505	183.001	-4.25966	50.0061		27.4505	182.976	-4.00046	49.998
	195.545	-2.68564	195.522	-4.16918		27.4672	183.167	-4.26273	50.0032		27.4672	183.143	-4.0009	50.0016
	195.712	-2.68645	195.689	-4.1683		27.4838	183.334	-4.26588	49.996		27.4838	183.309	-4.00139	50.0038
	195.878	-2.68725	195.856	-4.1674		27.5005	183.501	-4.26897	49.9965		27.5005	183.476	-4.0019	49.999
	196.045	-2.68794	196.023	-4.16652		27.5172	183.667	-4.27207	50.0052		27.5172	183.643	-4.00239	49.9976
	196.212	-2.6886	196.19	-4.16568		27.5338	183.834	-4.27512	49.998		27.5338	183.81	-4.00293	49.9995
	196.379	-2.68917	196.357	-4.16478		27.5505	184	-4.27811	49.9965		27.5505	183.977	-4.00359	50.0024
	196.546	-2.6898	196.523	-4.1639		27.5672	184.168	-4.28106	50.0068		27.5672	184.143	-4.00429	49.9972
	196.712	-2.69046	196.69	-4.16295		27.5838	184.334	-4.28396	49.9988		27.5838	184.309	-4.00501	49.9991
	196.879	-2.69113	196.856	-4.16202		27.6005	184.501	-4.2868	49.9977		27.6005	184.476	-4.00578	50.0038
	197.045	-2.69181	197.023	-4.16109		27.6172	184.668	-4.28974	49.9967		27.6172	184.643	-4.00655	50.0005
	197.212	-2.69253	197.19	-4.16011		27.6338	184.834	-4.29255	50.0069		27.6338	184.81	-4.00744	49.9926
	197.379	-2.69318	197.357	-4.15914		27.6505	185.001	-4.29532	49.9926		27.6505	184.976	-4.00834	50.0055
	197.546	-2.69388	197.523	-4.15823		27.6672	185.167	-4.29795	50.0033		27.6672	185.143	-4.00933	49.9969
	197.713	-2.69465	197.69	-4.1575		27.6838	185.334	-4.30056	50.0007		27.6838	185.31	-4.0103	50.0041
	197.879	-2.69541	197.857	-4.15672		27.7005	185.5	-4.30316	50.0007		27.7005	185.476	-4.01127	49.9966
	198.046	-2.69615	198.023	-4.15593		27.7172	185.668	-4.30565	49.9994		27.7172	185.643	-4.01224	50.0004
	198.213	-2.69685	198.191	-4.15503		27.7338	185.834	-4.30814	50.0015		27.7338	185.809	-4.0132	49.9997
	198.38	-2.69752	198.357	-4.15412		27.7505	186.001	-4.31061	49.9977		27.7505	185.977	-4.01433	49.9995
						27.7672	186.168	-4.31307	50.0002		27.7672	186.143	-4.01541	50.0006
						27.7838	186.335	-4.31544	50.0065		27.7838	186.309	-4.01657	49.9967
						27.8005	186.501	-4.31787	49.9937		27.8005	186.476	-4.01769	50.0033
						27.8172	186.668	-4.32035	50.0034		27.8172	186.643	-4.0189	50.0033
						27.8338	186.835	-4.32271	49.9987		27.8338	186.81	-4.02013	49.9934
						27.8505	187.002	-4.32498	50		27.8505	186.976	-4.02135	50.0035
						27.8672	187.168	-4.32724	50.0008		27.8672	187.143	-4.02269	49.9998
						27.8838	187.335	-4.32953	49.9946		27.8838	187.31	-4.02409	50.0001
						27.9005	187.502	-4.33164	50.0018		27.9005	187.476	-4.02529	50.0007
						27.9172	187.668	-4.33378	50.0024		27.9172	187.643	-4.02663	49.999
						27.9338	187.835	-4.33588	49.9987		27.9338	187.81	-4.028	49.9991
						27.9505	188.002	-4.33795	50.002		27.9505	187.976	-4.02944	49.9979
						27.9672	188.169	-4.34003	49.9979		27.9672	188.143	-4.03091	50.0032
						27.9838	188.336	-4.34196	50.0001		27.9838	188.31	-4.03236	50.0021
						28.0005	188.503	-4.34401	49.9986		28.0005	188.476	-4.03379	50.0009
						28.0172	188.669	-4.34593	49.9979		28.0172	188.643	-4.0353	50.0008
						28.0338	188.836	-4.34775	50.0022		28.0338	188.809	-4.03673	49.9963
						28.0505	189.002	-4.3496	50.0004		28.0505	188.976	-4.03827	49.9995
						28.0672	189.17	-4.35139	49.9984		28.0672	189.143	-4.03974	50.0039
						28.0838	189.336	-4.35323	49.9993		28.0838	189.31	-4.04123	50
						28.1005	189.503	-4.35502	50.0037		28.1005	189.477	-4.04277	49.9971
						28.1172	189.67	-4.35693	49.999		28.1172	189.643	-4.04435	50.0012
						28.1338	189.837	-4.35873	50.0029		28.1338	189.81	-4.04594	50.002
						28.1505	190.004	-4.36057	49.9944		28.1505	189.977	-4.0475	49.9963
						28.1672	190.17	-4.36238	50.0063		28.1672	190.143	-4.04914	50.0015
						28.1838	190.337	-4.3642	49.9973		28.1838	190.31	-4.05073	50.0005
						28.2005	190.504	-4.36591	50.0032		28.2005	190.477	-4.05226	50.0005
						28.2172	190.671	-4.36754	49.9979		28.2172	190.644	-4.05384	50.0022
						28.2338	190.837	-4.36914	49.9941		28.2338	190.811	-4.05537	50
						28.2505	191.004	-4.37078	50.0222		28.2505	190.977	-4.05696	49.9945
						28.2672	191.171	-4.3723	50.0127		28.2672	191.144	-4.05843	50.0027
						28.2838	191.338	-4.37379	49.9905		28.2838	191.311	-4.05992	50.0033
						28.3005	191.504	-4.37525	49.9788		28.3005	191.477	-4.0615	49.9957
						28.3172	191.671	-4.3767	50.0084		28.3172	191.644	-4.06304	50.0043
						28.3338	191.838	-4.37814	49.9905		28.3338	191.811	-4.06459	49.9991
						28.3505	192.005	-4.37957	50.0028		28.3505	191.977	-4.06607	49.9988
						28.3672	192.172	-4.38094	49.998		28.3672	192.144	-4.06769	49.998
						28.3838	192.338	-4.38237	49.9992		28.3838	192.311	-4.06924	49.9955
						28.4005	192.505	-4.38385	50.0011		28.4005	192.478	-4.07075	50.0044
						28.4172	192.672	-4.38523	50		28.4172	192.644	-4.07235	49.9997
						28.4338	192.839	-4.38661	50.0003		28.4338	192.811	-4.07389	50
						28.4505	193.006	-4.38808	49.9966		28.4505	192.977	-4.07537	49.9984
						28.4672	193.172	-4.38939	50.0016		28.4672	193.144	-4.07687	50.0025
						28.4838	193.339	-4.39077	50.0037		28.4838	193.311	-4.07837	50.0028
						28.5005	193.506	-4.39215	49.9991		28.5005	193.477	-4.0799	49.9962
						28.5172	193.673	-4.39341	50.0033		28.5172	193.644	-4.08137	50.0008
						28.5338	193.839	-4.39477	49.9948		28.5338	193.81	-4.08287	50.0037
						28.5505	194.006	-4.3961	50.0044		28.5505	193.978	-4.08444	49.9983
						28.5672	194.173	-4.39733	49.9967		28.5672	194.144	-4.08597	50.0343
						28.5838	194.339	-4.39853	50.0017		28.5838	194.31	-4.08758	49.9668
						28.6005	194.506	-4.3998	49.9996		28.6005	194.477	-4.08917	49.9975
						28.6172	194.673	-4.40097	49.9983		28.6172	194.643	-4.09083	50.0033
						28.6338	194.84	-4.40222	50.001		28.6338	194.81	-4.09243	49.9963
						28.6505	195.007	-4.40338	49.999		28.6505	194.977	-4.09412	49.999
						28.6672	195.174	-4.40451	50.0007		28.6672	195.143	-4.09584	50.0013
						28.6838	195.34	-4.40559	49.9994		28.6838	195.31	-4.09758	50.0089
						28.7005	195.507	-4.40671	50.0003		28.7005	195.477	-4.09931	49.9897
						28.7172	195.674	-4.40789	49.9998		28.7172	195.643	-4.10102	49.9965
						28.7338	195.841	-4.40894	49.9984		28.7338	195.809	-4.10285	50.0066
						28.7505	196.008	-4.40998	50.0012		28.7505	195.976	-4.10471	49.9963
						28.7672	196.174	-4.41102	50.0013		28.7672	196.143	-4.10652	50.0036
						28.7838	196.342	-4.41214	50.0022		28.7838	196.31	-4.10849	49.9981
						28.8005	196.508	-4.4133	49.9965		28.8005	196.476	-4.11147	49.9984
						28.8172	196.675	-4.41438	50.0063		28.8172	196.642	-4.11402	50.0075
						28.8338	196.842	-4.41545	49.9964		28.8338	196.809	-4.11614	49.9944
						28.8505	197.009	-4.41653	49.9956		28.8505	196.976	-4.11801	49.9993
						28.8672	197.175	-4.41764	50.0035		28.8672	197.143	-4.11983	50.0018
						28.8838	197.343	-4.41869	49.9982		28.8838	197.309	-4.12153	49.9979
						28.9005	197.509	-4.41982	50		28.9005	197.476	-4.12316	50
						28.9172	197.676	-4.42096	49.9994		28.9172	197.643	-4.1248	49.9991
						28.9338	197.843	-4.42215	49.9982		28.9338	197.809	-4.12632	50.0013
						28.9505	198.009	-4.4232	50.0072		28.9505	197.976	-4.12785	49.9979
						28.9672	198.177	-4.42415	49.9988		28.9672	198.142	-4.12917	50.0004
						28.9838	198.343	-4.42511	49.9982		28.9838	198.309	-4.13059	50.0029
						29.0005	198.51	-4.42602	49.9987		29.0005	198.475	-4.13167	49.9969
						29.0172	198.675	-4.42398	49.9994		29.0172	198.639	-4.12826	50.0008
						29.0338	198.831	-4.41732	49.9977		29.0338	198.791	-4.11112	49.9998
						29.0505	198.967	-4.39356	50.0021		29.0505	198.919	-4.06726	50.0014
						29.0672	199.079	-4.2778	50.0023		29.0672	199.025	-3.97716	50.0021
						29.0838	199.171	-4.09249	49.9991		29.0838	199.111	-3.85743	50.0002
						29.1005	199.252	-3.84502	50.0025		29.1005	199.185	-3.70725	49.9953
						29.1172	199.322	-3.56678	49.997		29.1172	199.248	-3.53508	50.0011
						29.1338	199.385	-3.28106	49.9999		29.1338	199.304	-3.34719	49.9998
						29.1505	199.438	-2.9937	50.0005		29.1505	199.351	-3.14792	50
						29.1672	199.485	-2.71116	50.0006		29.1672	199.391	-2.94252	50.0008
						29.1838	199.526	-2.43209	50.0037		29.1838	199.427	-2.73234	50.0007
						29.2005	199.561	-2.16686	49.9945		29.2005	199.458	-2.52214	49.9985
						29.2172	199.593	-1.91661	50.0066		29.2172	199.486	-2.3171	50.0041
						29.2338	199.62	-1.68375	49.9938		29.2338	199.511	-2.11652	49.9991
						29.2505	199.645	-1.47086	50.0018		29.2505	199.533	-1.9218	49.9951
						29.2672	199.667	-1.27211	49.994		29.2672	199.553	-1.73841	50.002
						29.2838	199.686	-1.09103	50.0041		29.2838	199.571	-1.56075	49.9977
						29.3005	199.702	-0.9307	50.0003		29.3005	199.587	-1.39445	49.9992
						29.3172	199.718	-0.78316	49.9997		29.3172	199.602	-1.2375	49.9998
						29.3338	199.731	-0.65016	50.0022		29.3338	199.615	-1.08932	50.008
						29.3505	199.743	-0.5325	50.001		29.3505	199.628	-0.94948	49.9942
						29.3672	199.754	-0.42432	49.9968		29.3672	199.64	-0.82144	50.001
						29.3838	199.763	-0.32976	50.0003		29.3838	199.651	-0.70089	50.001
						29.4005	199.772	-0.24406	49.9987		29.4005	199.661	-0.58873	50.0029
						29.4172	199.78	-0.16898	50.0055		29.4172	199.67	-0.48447	49.9928
						29.4338	199.787	-0.10127	49.9945		29.4338	199.679	-0.38703	50.0047
						29.4505	199.793	-0.04094	50.0034		29.4505	199.687	-0.29767	50.0009
						29.4672	199.799	0.01201	49.9944		29.4672	199.695	-0.2144	50.0025
						29.4838	199.804	0.06281	50.0039		29.4838	199.701	-0.13645	49.996
						29.5005	199.809	0.10414	50.0011		29.5005	199.708	-0.06364	49.9999
						29.5172	199.814	0.14208	49.998		29.5172	199.714	0.00358	49.9989
						29.5338	199.818	0.17595	50.0011		29.5338	199.72	0.06359	50.0017
						29.5505	199.822	0.20527	50.0019		29.5505	199.725	0.1228	50.0021
						29.5672	199.825	0.23373	49.9963		29.5672	199.73	0.17608	49.9945
						29.5838	199.828	0.2557	50.0059		29.5838	199.735	0.22513	50.0049
						29.6005	199.831	0.27729	49.9979		29.6005	199.74	0.27208	49.994
						29.6172	199.834	0.29703	50.0005		29.6172	199.744	0.31559	50.007
						29.6338	199.837	0.31273	49.9998		29.6338	199.748	0.35438	49.9942
						29.6505	199.839	0.3281	50.0003		29.6505	199.752	0.39221	50.0014
						29.6672	199.841	0.3413	49.9932		29.6672	199.755	0.42671	50.0002
						29.6838	199.844	0.353	50.0044		29.6838	199.759	0.45817	50.0003
						29.7005	199.845	0.36308	49.9994		29.7005	199.762	0.48792	50.0015
						29.7172	199.847	0.37355	49.9996		29.7172	199.765	0.51711	50.0032
						29.7338	199.848	0.38174	49.9986		29.7338	199.768	0.54256	49.9944
						29.7505	199.85	0.38932	50.0007		29.7505	199.771	0.5678	50.005
						29.7672	199.851	0.39698	50.0023		29.7672	199.774	0.58997	50.0013
						29.7838	199.853	0.40336	49.9983		29.7838	199.776	0.61003	49.9937
						29.8005	199.854	0.40812	50.0019		29.8005	199.778	0.63235	50.0037
						29.8172	199.855	0.41244	49.999		29.8172	199.781	0.65262	49.9961
						29.8338	199.856	0.41666	50.0024		29.8338	199.783	0.6693	50.0011
						29.8505	199.857	0.42064	49.9946		29.8505	199.785	0.68473	50
						29.8672	199.859	0.42321	50.0022		29.8672	199.787	0.70101	50.0031
						29.8838	199.859	0.42608	50.0022		29.8838	199.789	0.71644	50.0045
						29.9005	199.86	0.42977	49.9977		29.9005	199.791	0.72834	49.9936
						29.9172	199.861	0.43249	50.0025		29.9172	199.792	0.74206	49.9989
						29.9338	199.862	0.43514	49.9969		29.9338	199.794	0.75476	50.0003
						29.9505	199.862	0.43748	50.0011		29.9505	199.796	0.76596	49.9963
						29.9672	199.863	0.43971	49.9983		29.9672	199.797	0.77558	50.0034
						29.9838	199.864	0.44198	50.0022		29.9838	199.798	0.78553	49.9991
						30.0005	199.864	0.44462	49.9971		30.0005	199.8	0.80077	49.9978
						30.0172	199.863	0.46074	50.0044		30.0172	199.798	0.83641	50.0032
						30.0338	199.852	0.49184	49.9958		30.0338	199.783	0.87915	50.0102
						30.0505	199.82	0.54087	50.0018		30.0505	199.744	0.93471	49.9896
						30.0672	199.764	0.67143	50.0015		30.0672	199.682	1.02837	49.9968
						30.0838	199.69	0.87149	50.0004		30.0838	199.602	1.1589	50.0031
						30.1005	199.603	1.13222	49.9978		30.1005	199.509	1.32061	50.0011
						30.1172	199.508	1.41236	50.0032		30.1172	199.407	1.50174	49.9974
						30.1338	199.404	1.69804	50.0008		30.1338	199.297	1.69689	50.0051
						30.1505	199.291	1.98665	49.9961		30.1505	199.178	1.90248	50.0001
						30.1672	199.171	2.27137	50.0033		30.1672	199.053	2.11487	49.9971
						30.1838	199.046	2.54825	49.9967		30.1838	198.923	2.32981	49.9979
						30.2005	198.915	2.81168	50.0001		30.2005	198.788	2.54494	50.0029
						30.2172	198.781	3.05818	50.0017		30.2172	198.651	2.75451	50.0002
						30.2338	198.643	3.28689	50.0012		30.2338	198.51	2.95723	50.0017
						30.2505	198.502	3.49564	49.9992		30.2505	198.367	3.15388	49.9967
						30.2672	198.358	3.6877	50.003		30.2672	198.222	3.34034	50.0019
						30.2838	198.212	3.86271	49.9951		30.2838	198.075	3.51778	49.9995
						30.3005	198.063	4.02032	50		30.3005	197.926	3.68564	49.9977
						30.3172	197.912	4.16147	49.9997		30.3172	197.776	3.84452	50.0011
						30.3338	197.76	4.29149	50.004		30.3338	197.625	3.98981	49.9994
						30.3505	197.607	4.40824	49.9968		30.3505	197.472	4.12987	49.9987
						30.3672	197.452	4.50871	50.0013		30.3672	197.319	4.25962	50.0017
						30.3838	197.296	4.59963	49.9984		30.3838	197.165	4.38071	49.9991
						30.4005	197.139	4.68238	50.001		30.4005	197.009	4.49118	50.001
						30.4172	196.982	4.75682	49.9975		30.4172	196.853	4.59553	50.0032
						30.4338	196.823	4.82166	49.9998		30.4338	196.697	4.69192	49.9967
						30.4505	196.664	4.87923	50.001		30.4505	196.54	4.78287	50.0004
						30.4672	196.505	4.93166	50.0015		30.4672	196.382	4.86447	50.0037
						30.4838	196.344	4.97734	49.9988		30.4838	196.224	4.94381	49.9958
						30.5005	196.183	5.01759	50.0004		30.5005	196.065	5.01447	50.0018
						30.5172	196.022	5.05543	50.0041		30.5172	195.905	5.08055	49.9982
						30.5338	195.861	5.08715	49.9973		30.5338	195.746	5.14328	50.0012
						30.5505	195.699	5.11481	50.0038		30.5505	195.586	5.20078	50.0096
						30.5672	195.537	5.1398	49.9954		30.5672	195.425	5.25443	49.9904
						30.5838	195.374	5.16167	49.9992		30.5838	195.264	5.30402	50.0054
						30.6005	195.211	5.18164	49.9999		30.6005	195.104	5.34956	49.9942
						30.6172	195.048	5.20027	50.0058		30.6172	194.943	5.39379	50.0054
						30.6338	194.885	5.21425	49.9994		30.6338	194.781	5.4309	49.9938
						30.6505	194.721	5.23168	49.9948		30.6505	194.619	5.46974	50.0002
						30.6672	194.557	5.24414	50.0029		30.6672	194.457	5.50222	50.001
						30.6838	194.393	5.25484	49.9993		30.6838	194.295	5.53395	50.002
						30.7005	194.229	5.26376	49.9986		30.7005	194.132	5.56389	49.9988
						30.7172	194.065	5.27236	50.0002		30.7172	193.969	5.59061	49.9979
						30.7338	193.901	5.2798	49.9984		30.7338	193.806	5.61648	50.0043
						30.7505	193.736	5.28614	50.0007		30.7505	193.643	5.64052	50.0343
						30.7672	193.572	5.29263	50.0007		30.7672	193.48	5.66456	49.9614
						30.7838	193.407	5.29845	49.9982		30.7838	193.317	5.68427	50.002
						30.8005	193.243	5.30229	50.0027		30.8005	193.153	5.70594	49.9985
						30.8172	193.077	5.30578	49.9999		30.8172	192.989	5.72581	50.0012
						30.8338	192.912	5.31063	49.9956		30.8338	192.825	5.74237	49.9987
						30.8505	192.747	5.31331	50.0025		30.8505	192.661	5.75664	49.9999
						30.8672	192.582	5.31611	50.0002		30.8672	192.497	5.7726	50.0017
						30.8838	192.417	5.31841	49.9993		30.8838	192.333	5.78597	49.9982
						30.9005	192.251	5.32041	50.0042		30.9005	192.169	5.7989	50
						30.9172	192.087	5.32259	49.9951		30.9172	192.004	5.81181	50.0022
						30.9338	191.921	5.32459	50.0027		30.9338	191.84	5.8226	50.0011
						30.9505	191.755	5.32656	50.0005		30.9505	191.675	5.83321	49.9976
						30.9672	191.59	5.32858	49.9986		30.9672	191.511	5.84139	50.0024
						30.9838	191.424	5.33061	50.0004		30.9838	191.346	5.8511	49.9969
						31.0005	191.258	5.33266	50.0029		31.0005	191.181	5.85913	50.001
						31.0172	191.093	5.33445	49.993		31.0172	191.016	5.8647	50.0025
						31.0338	190.927	5.33631	49.9999		31.0338	190.851	5.87341	49.9966
						31.0505	190.761	5.33812	50.0032		31.0505	190.687	5.88049	50.0005
						31.0672	190.596	5.33985	49.9992		31.0672	190.522	5.88774	49.9992
						31.0838	190.43	5.34155	50.0023		31.0838	190.357	5.89222	50.0226
						31.1005	190.264	5.34317	49.9973		31.1005	190.192	5.89729	49.9789
						31.1172	190.098	5.34468	49.9937		31.1172	190.026	5.90225	49.999
						31.1338	189.932	5.34622	50.0125		31.1338	189.862	5.90707	49.9997
						31.1505	189.766	5.34752	49.9977		31.1505	189.696	5.91155	50.0003
						31.1672	189.6	5.34886	50.0023		31.1672	189.531	5.91569	49.9998
						31.1838	189.435	5.34998	50.0002		31.1838	189.365	5.91897	49.9993
						31.2005	189.268	5.35096	49.9931		31.2005	189.2	5.92255	50.0008
						31.2172	189.102	5.35196	49.9985		31.2172	189.034	5.92544	50.0007
						31.2338	188.936	5.35277	50.0061		31.2338	188.869	5.92874	49.9971
						31.2505	188.77	5.35351	50.0003		31.2505	188.704	5.93191	50.0024
						31.2672	188.604	5.35414	49.9952		31.2672	188.538	5.9344	50.0002
						31.2838	188.438	5.35468	50.0023		31.2838	188.373	5.93709	50.0011
						31.3005	188.272	5.35509	49.9997		31.3005	188.207	5.93998	50.0026
						31.3172	188.105	5.35548	50.0004		31.3172	188.042	5.94294	49.9999
						31.3338	187.939	5.35587	49.9994		31.3338	187.876	5.94593	49.9974
						31.3505	187.773	5.35606	50.0008		31.3505	187.71	5.94864	50.0015
						31.3672	187.607	5.35621	50.0026		31.3672	187.544	5.95136	49.9978
						31.3838	187.44	5.35631	49.996		31.3838	187.379	5.95412	50.0027
						31.4005	187.274	5.35621	50.0038		31.4005	187.213	5.9568	49.9956
						31.4172	187.108	5.35619	49.9997		31.4172	187.047	5.95948	50.0009
						31.4338	186.942	5.35604	49.997		31.4338	186.881	5.96213	50.0002
						31.4505	186.776	5.35583	49.9997		31.4505	186.715	5.96469	50.0035
						31.4672	186.609	5.3556	49.997		31.4672	186.55	5.96716	49.9997
						31.4838	186.443	5.35535	50.0033		31.4838	186.384	5.96962	49.9986
						31.5005	186.276	5.35499	49.9983		31.5005	186.218	5.97192	49.9975
						31.5172	186.11	5.35463	50.0016		31.5172	186.052	5.97417	50.0013
						31.5338	185.944	5.35428	49.9993		31.5338	185.887	5.97639	49.9958
						31.5505	185.777	5.35382	50.0007		31.5505	185.721	5.97852	50.0025
						31.5672	185.611	5.35344	50.0035		31.5672	185.554	5.9805	50.001
						31.5838	185.445	5.35289	49.996		31.5838	185.388	5.98236	50.0023
						31.6005	185.278	5.35225	50.0021		31.6005	185.222	5.98416	49.9975
						31.6172	185.113	5.35154	50.0022		31.6172	185.056	5.98588	50.0001
						31.6338	184.946	5.35079	49.9964		31.6338	184.89	5.98749	50.0022
						31.6505	184.78	5.34997	49.9999		31.6505	184.724	5.98902	49.9959
						31.6672	184.613	5.34911	50.0028		31.6672	184.558	5.99041	50.003
						31.6838	184.447	5.34824	49.9997		31.6838	184.392	5.99177	49.9955
						31.7005	184.28	5.34733	49.9967		31.7005	184.226	5.99301	50.0063
						31.7172	184.114	5.3464	50.0008		31.7172	184.06	5.99416	49.9965
						31.7338	183.948	5.34552	50.0001		31.7338	183.894	5.99522	50.0009
						31.7505	183.781	5.34465	49.9998		31.7505	183.727	5.99621	49.9957
						31.7672	183.615	5.34366	49.9988		31.7672	183.562	5.99717	50.0032
						31.7838	183.448	5.34277	50.001		31.7838	183.395	5.99812	49.9974
						31.8005	183.281	5.34175	50.0002		31.8005	183.229	5.99898	50.0045
						31.8172	183.115	5.34087	50.0044		31.8172	183.063	5.99966	49.9986
						31.8338	182.949	5.33998	49.9991		31.8338	182.897	6.00036	50.0008
						31.8505	182.783	5.33903	49.9955		31.8505	182.731	6.00095	50.0005
						31.8672	182.616	5.33799	50.0017		31.8672	182.564	6.00133	50.0032
						31.8838	182.45	5.33701	50.0015		31.8838	182.398	6.00174	49.9911
						31.9005	182.283	5.33602	49.9931		31.9005	182.232	6.002	50.0017
						31.9172	182.117	5.33502	50.0015		31.9172	182.066	6.00222	50.0012
						31.9338	181.95	5.33397	50.0034		31.9338	181.9	6.00239	50.0022
						31.9505	181.784	5.33289	49.9976		31.9505	181.733	6.00248	49.9993
						31.9672	181.617	5.33186	50.0042		31.9672	181.567	6.00253	50.0044
						31.9838	181.451	5.33079	49.9985		31.9838	181.402	6.00251	49.9982
						32.0005	181.284	5.32969	49.9969		32.0005	181.235	6.00249	50.0005
						32.0172	181.118	5.32856	49.9993		32.0172	181.069	6.00234	49.9986
						32.0338	180.951	5.32746	50.0006		32.0338	180.903	6.00222	49.9985
						32.0505	180.785	5.32638	49.997		32.0505	180.737	6.00219	50.0026
						32.0672	180.619	5.32532	50.0022		32.0672	180.57	6.00203	49.999
						32.0838	180.452	5.32423	50.0007		32.0838	180.404	6.00185	49.9986
						32.1005	180.286	5.32315	50.0031		32.1005	180.238	6.00158	50
						32.1172	180.12	5.32209	49.9983		32.1172	180.072	6.00131	50.0035
						32.1338	179.953	5.32105	50.0017		32.1338	179.906	6.00099	50.0034
						32.1505	179.786	5.32012	50.0031		32.1505	179.739	6.00067	49.9927
						32.1672	179.62	5.319	49.9919		32.1672	179.572	6.00025	50.0006
						32.1838	179.453	5.31786	50.0014		32.1838	179.406	5.99977	49.9979
						32.2005	179.287	5.31682	50.0035		32.2005	179.24	5.9994	50.0022
						32.2172	179.121	5.3158	49.9973		32.2172	179.073	5.99897	50.0014
						32.2338	178.954	5.31469	50.003		32.2338	178.908	5.99844	49.9981
						32.2505	178.788	5.3136	49.9989		32.2505	178.741	5.99796	50.005
						32.2672	178.621	5.31251	50.003		32.2672	178.575	5.99741	49.994
						32.2838	178.455	5.31132	49.9986		32.2838	178.408	5.99681	50.0004
						32.3005	178.289	5.31019	49.9995		32.3005	178.242	5.99621	50.0021
						32.3172	178.122	5.30902	50.0009		32.3172	178.075	5.99565	49.9979
						32.3338	177.956	5.30799	49.9981		32.3338	177.909	5.99503	50.0001
						32.3505	177.789	5.30688	50.002		32.3505	177.743	5.99433	50.0022
						32.3672	177.623	5.30581	49.9997		32.3672	177.577	5.99355	50.0023
						32.3838	177.457	5.30474	49.9992		32.3838	177.41	5.99271	49.9966
						32.4005	177.29	5.30365	49.999		32.4005	177.243	5.99197	50.0064
						32.4172	177.123	5.30262	50.0027		32.4172	177.077	5.99111	49.9921
						32.4338	176.957	5.30157	50.0017		32.4338	176.911	5.99035	50.0052
						32.4505	176.79	5.30054	49.9962		32.4505	176.744	5.98959	49.994
						32.4672	176.624	5.29953	50.0013		32.4672	176.578	5.98877	50.0047
						32.4838	176.457	5.2986	49.9991		32.4838	176.412	5.98793	49.9986
						32.5005	176.291	5.29758	49.9967		32.5005	176.246	5.98698	49.9973
						32.5172	176.124	5.29655	50.0035		32.5172	176.079	5.986	50.001
						32.5338	175.958	5.29552	50.0006		32.5338	175.913	5.98501	50.0034
						32.5505	175.791	5.29453	49.9992		32.5505	175.746	5.98388	49.9966
						32.5672	175.625	5.29359	49.995		32.5672	175.58	5.98282	50
						32.5838	175.458	5.29267	50.0074		32.5838	175.414	5.98175	50
						32.6005	175.292	5.29159	49.9993		32.6005	175.248	5.98049	49.9997
						32.6172	175.125	5.29057	49.9986		32.6172	175.081	5.97923	50.0007
						32.6338	174.959	5.28954	50.0011		32.6338	174.915	5.97794	49.9937
						32.6505	174.793	5.28853	49.9986		32.6505	174.748	5.97666	50.0053
						32.6672	174.626	5.28742	50.001		32.6672	174.582	5.97531	50.0007
						32.6838	174.459	5.28631	49.9974		32.6838	174.416	5.97391	50.0011
						32.7005	174.293	5.28522	50.0042		32.7005	174.249	5.97254	49.9958
						32.7172	174.127	5.28421	50.0024		32.7172	174.083	5.97122	50.0031
						32.7338	173.961	5.28316	49.995		32.7338	173.916	5.96983	49.9956
						32.7505	173.794	5.28208	49.9981		32.7505	173.75	5.96855	50.005
						32.7672	173.627	5.28107	50.0045		32.7672	173.584	5.96718	49.9984
						32.7838	173.461	5.28008	50.0007		32.7838	173.417	5.96582	50.0011
						32.8005	173.294	5.27908	50.0017		32.8005	173.251	5.96458	50.0007
						32.8172	173.128	5.27811	49.9992		32.8172	173.084	5.9634	49.9993
						32.8338	172.961	5.27719	50.0018		32.8338	172.918	5.96208	49.9963
						32.8505	172.794	5.27622	49.9932		32.8505	172.751	5.96092	50.0036
						32.8672	172.628	5.27533	50.0008		32.8672	172.585	5.95963	49.9997
						32.8838	172.462	5.27438	50.0018		32.8838	172.418	5.95836	50
						32.9005	172.295	5.27337	49.9992		32.9005	172.252	5.95707	50.0028
						32.9172	172.129	5.27236	49.9999		32.9172	172.086	5.95574	49.9977
						32.9338	171.962	5.27129	49.999		32.9338	171.92	5.95445	50.0029
						32.9505	171.796	5.27035	50.0003		32.9505	171.753	5.95311	49.997
						32.9672	171.629	5.26939	50.0003		32.9672	171.586	5.95178	49.9995
						32.9838	171.463	5.26839	50.0029		32.9838	171.42	5.95043	50.0006
						33.0005	171.296	5.26733	49.9944		33.0005	171.254	5.94902	49.9996
						33.0172	171.129	5.26616	50.0092		33.0172	171.087	5.94766	50.0052
						33.0338	170.963	5.2651	50.0015		33.0338	170.922	5.94635	49.9957
						33.0505	170.796	5.26392	49.9936		33.0505	170.755	5.94489	49.9975
						33.0672	170.63	5.2628	49.9979		33.0672	170.588	5.9434	50.0008
						33.0838	170.463	5.26165	50.0001		33.0838	170.421	5.94196	50.0068
						33.1005	170.297	5.2606	50.0002		33.1005	170.255	5.94059	49.9965
						33.1172	170.13	5.25957	50.0017		33.1172	170.089	5.93915	49.997
						33.1338	169.964	5.25857	50		33.1338	169.922	5.93783	49.9955
						33.1505	169.797	5.25765	49.9986		33.1505	169.756	5.93638	50.0089
						33.1672	169.631	5.25669	49.9997		33.1672	169.59	5.93502	49.9962
						33.1838	169.464	5.25565	50.0015		33.1838	169.423	5.93368	50.003
						33.2005	169.297	5.25466	49.9983		33.2005	169.257	5.93228	49.9973
						33.2172	169.131	5.25373	50.0013		33.2172	169.09	5.93097	49.9934
						33.2338	168.965	5.25282	50.0025		33.2338	168.924	5.92957	50.0084
						33.2505	168.798	5.25183	49.9939		33.2505	168.758	5.92819	49.9995
						33.2672	168.631	5.25087	50.0024		33.2672	168.591	5.92675	49.9982
[truncated: 3,330 more rows]

## Sheet: Figure S8
	Panel A										Panel B									Panel C													Source data panel A
	0.0005			0.001			0.0015				Sample 1		Sample 2		Sample 3		Sample 4			No laser			Laser 1 x 5 min			Laser 2 x 5 min			Laser 3 x 5 min				0.0005									0.001
	Distance (mm)	Force (N)	SD (N)	Distance (mm)	Force (N)	SD (N)	Distance (mm)	Force (N)	SD (N)		Strain (%)	Stress (MPa)	Strain (%)	Stress (MPa)	Strain (%)	Stress (MPa)	Strain (%)	Stress (MPa)		Distance (mm)	Force (N)	SD (N)	Distance (mm)	Force (N)	SD (N)	Distance (mm)	Force (N)	SD (N)	Distance (mm)	Force (N)	SD (N)		Compression 1			Compression 2			Compression 3			Compression 1			Compression 2			Compression 3
	0	0	0	0	0	0	0	0	0		0	0	0	0	0	0	0	0		0	0	0	0	0	0	0	0	0	0	0	0		Force	Distance	Time	Force	Distance	Time	Force	Distance	Time	Force	Distance	Time	Force	Distance	Time	Force	Distance
	0.0037	0.02925	0.00135	0.0037	0.03381	0.00105	0.0037	0.03305	0.00366		0.25359	0.00694	0.26282	0.00282	0.26333	0.0025	0.26359	0.0025		0.001	0.02354	0.00217	0.001	0.02032	0.00193	0.001	0.02341	0.00276	0.001	0.02045	0.00252		N	mm	sec	N	mm	sec	N	mm	sec	N	mm	sec	N	mm	sec	N	mm
	0.00741	0.03088	0.00419	0.00741	0.03305	0.00163	0.00741	0.02974	0.00655		0.51231	0.01627	0.51667	0.00961	0.51718	0.00848	0.51718	0.00997		0.002	0.02958	0.00406	0.002	0.02817	0.00306	0.002	0.03112	0.00135	0.002	0.02701	0.00384		0.030096	0	0	0.0289384	0	0	0.0277809	0	0	0.0196781	0	0	0.0196781	0	0	0.032411	0
	0.01111	0.03078	0.0026	0.01111	0.02821	0.00322	0.01111	0.02559	0.00309		0.76897	0.02699	0.77538	0.01945	0.77538	0.01649	0.7759	0.02018		0.003	0.02868	0.00447	0.003	0.02727	0.00401	0.003	0.03022	0.00235	0.003	0.02907	0.00565		0.0219932	0	0.005	0.0162055	0	0.005	0.0162055	0	0.005	0.015048	0	0.005	0.0162055	0	0.005	0.0196781	0
	0.01481	0.03297	0.00156	0.01481	0.03444	0.000975116	0.01481	0.03487	0.0056		1.02385	0.0376	1.03179	0.03119	1.03205	0.02724	1.03231	0.03247		0.004	0.03267	0.00365	0.004	0.031	0.00288	0.004	0.03151	0.00326	0.004	0.03151	0.00539		0.0405138	0.001	0.01	0.0312535	0.001	0.01	0.0358836	0.001	0.01	0.0393563	0.001	0.01	0.0358836	0.001	0.01	0.0381987	0.001
	0.01852	0.03458	0.00238	0.01852	0.03866	0.00119	0.01852	0.03404	0.00438		1.28256	0.04813	1.28692	0.04258	1.28718	0.03787	1.28744	0.04448		0.005	0.03125	0.00306	0.005	0.03035	0.0027	0.005	0.03112	0.00377	0.005	0.03112	0.0034		0.0509316	0.002	0.015	0.0486165	0.002	0.015	0.0520892	0.002	0.015	0.0509316	0.002	0.015	0.0486165	0.002	0.015	0.0497741	0.002
	0.02222	0.03173	0.00136	0.02222	0.03181	0.00197	0.02222	0.02776	0.00496		1.53564	0.05846	1.54564	0.05433	1.5459	0.04925	1.5459	0.05608		0.006	0.02675	0.00249	0.006	0.02752	0.00299	0.006	0.02958	0.00301	0.006	0.0283	0.00426		0.047459	0.003	0.02	0.047459	0.003	0.02	0.0439864	0.003	0.02	0.0486165	0.003	0.02	0.0486165	0.003	0.02	0.0486165	0.003
	0.02593	0.03933	4.9504e-05	0.02593	0.03968	0.0019	0.02593	0.03495	0.00404		1.7941	0.06879	1.79897	0.06544	1.79897	0.06031	1.79949	0.06771		0.007	0.02714	0.00343	0.007	0.02817	0.00271	0.007	0.0292	0.00299	0.007	0.02778	0.00613		0.0532467	0.004	0.025	0.0463015	0.004	0.025	0.0439864	0.004	0.025	0.047459	0.004	0.025	0.0520892	0.004	0.025	0.0555618	0.004
	0.02963	0.03643	0.000600714	0.02963	0.03894	0.00101	0.02963	0.0361	0.00512		2.05128	0.07869	2.05718	0.07649	2.05718	0.07123	2.05744	0.07962		0.008	0.02662	0.00366	0.008	0.02727	0.00397	0.008	0.02778	0.00375	0.008	0.02637	0.0044		0.0544042	0.005	0.03	0.0451439	0.005	0.03	0.0497741	0.005	0.03	0.0451439	0.005	0.03	0.0497741	0.005	0.03	0.0509316	0.005
	0.03333	0.03794	0.00213	0.03333	0.03666	0.002	0.03333	0.03331	0.00457		2.30538	0.08854	2.31462	0.08792	2.31487	0.08241	2.31513	0.09082		0.009	0.02984	0.00374	0.009	0.02945	0.00397	0.009	0.02881	0.00319	0.009	0.02765	0.00319		0.0486165	0.005	0.035	0.0405138	0.005	0.035	0.0463015	0.005	0.035	0.0428289	0.005	0.035	0.0428289	0.005	0.035	0.0428289	0.005
	0.03704	0.03931	0.00124	0.03704	0.04003	0.00259	0.03704	0.03811	0.00298		2.56513	0.09809	2.56872	0.09875	2.56897	0.09335	2.56897	0.10232		0.01	0.03112	0.00242	0.01	0.03087	0.0047	0.01	0.02984	0.0023	0.01	0.0292	0.00288		0.0486165	0.006	0.04	0.0428289	0.006	0.04	0.0486165	0.006	0.04	0.0428289	0.006	0.04	0.0451439	0.006	0.04	0.0463015	0.006
	0.04074	0.038	0.00222	0.04074	0.0431	0.00543	0.04074	0.03801	0.00318		2.81718	0.10785	2.82821	0.10967	2.82846	0.10396	2.82872	0.11324		0.011	0.02907	0.00268	0.011	0.02881	0.00457	0.011	0.0292	0.00181	0.011	0.02727	0.00266		0.0463015	0.007	0.045	0.047459	0.007	0.045	0.0509316	0.007	0.045	0.047459	0.007	0.045	0.0497741	0.007	0.045	0.0486165	0.007
	0.04444	0.03912	0.00121	0.04444	0.04195	0.00209	0.04444	0.03503	0.00258		3.07692	0.11722	3.08026	0.1204	3.08026	0.11534	3.08051	0.12387		0.012	0.03022	0.00235	0.012	0.03074	0.00343	0.012	0.03074	0.00232	0.012	0.02791	0.00354		0.0509316	0.008	0.05	0.0497741	0.008	0.05	0.0497741	0.008	0.05	0.0497741	0.008	0.05	0.0520892	0.008	0.05	0.0544042	0.008
	0.04815	0.0438	0.000429431	0.04815	0.04702	0.00344	0.04815	0.04391	0.00449		3.33308	0.1266	3.33974	0.13108	3.34	0.12661	3.34077	0.1349		0.013	0.03048	0.00337	0.013	0.02984	0.00374	0.013	0.02958	0.00217	0.013	0.02894	0.00452		0.0532467	0.009	0.055	0.047459	0.009	0.055	0.0439864	0.009	0.055	0.0486165	0.009	0.055	0.0497741	0.009	0.055	0.0544042	0.009
	0.05185	0.04304	0.000113428	0.05185	0.04727	0.000722911	0.05185	0.04061	0.00664		3.58769	0.13611	3.59615	0.14159	3.59641	0.13703	3.59641	0.14589		0.014	0.02958	0.00266	0.014	0.02945	0.00312	0.014	0.03125	0.00433	0.014	0.02945	0.00481		0.0532467	0.01	0.06	0.0451439	0.01	0.06	0.0428289	0.01	0.06	0.047459	0.01	0.06	0.0497741	0.01	0.06	0.0486165	0.01
	0.05556	0.04236	0.000354179	0.05556	0.04624	0.00175	0.05556	0.04006	0.00249		3.84667	0.14546	3.85077	0.1522	3.85128	0.14736	3.85154	0.15686		0.015	0.0283	0.00225	0.015	0.03048	0.00295	0.015	0.0292	0.00432	0.015	0.02997	0.00496		0.0532467	0.01	0.065	0.0486165	0.01	0.065	0.0416713	0.01	0.065	0.0405138	0.01	0.065	0.0486165	0.01	0.065	0.0463015	0.01
	0.05926	0.04863	0.0019	0.05926	0.05025	0.00159	0.05926	0.04573	0.00459		4.09974	0.15488	4.11	0.16267	4.11	0.15813	4.11	0.16734		0.016	0.0292	0.00199	0.016	0.0301	0.00306	0.016	0.02804	0.00215	0.016	0.02997	0.00482		0.0544042	0.011	0.07	0.0486165	0.011	0.07	0.0439864	0.011	0.07	0.0405138	0.011	0.07	0.047459	0.011	0.07	0.0463015	0.011
	0.06296	0.0466	0.00241	0.06296	0.04816	0.00129	0.06296	0.04537	0.00332		4.35897	0.16415	4.36231	0.17296	4.36282	0.16879	4.36308	0.17798		0.017	0.031	0.00321	0.017	0.03061	0.00246	0.017	0.02971	0.00153	0.017	0.02997	0.00415		0.0544042	0.012	0.075	0.0463015	0.012	0.075	0.0439864	0.012	0.075	0.0451439	0.012	0.075	0.0532467	0.012	0.075	0.047459	0.012
	0.06667	0.04797	0.000222768	0.06667	0.05029	0.00136	0.06667	0.04309	0.00413		4.61462	0.17316	4.62179	0.18332	4.62205	0.17935	4.62231	0.18869		0.018	0.03125	0.00217	0.018	0.03087	0.00295	0.018	0.02804	0.00181	0.018	0.02868	0.00396		0.0567193	0.013	0.08	0.0486165	0.013	0.08	0.0463015	0.013	0.08	0.0428289	0.013	0.08	0.0509316	0.013	0.08	0.0486165	0.013
	0.07037	0.05079	0.00118	0.07037	0.05306	0.00197	0.07037	0.04683	0.00487		4.87051	0.1823	4.87769	0.19392	4.87795	0.1901	4.87795	0.19937		0.019	0.03074	0.00217	0.019	0.0301	0.00295	0.019	0.0292	0.00161	0.019	0.02714	0.00376		0.0532467	0.014	0.085	0.0486165	0.014	0.085	0.0486165	0.014	0.085	0.047459	0.014	0.085	0.0509316	0.014	0.085	0.0520892	0.014
	0.07407	0.05275	0.00308	0.07407	0.05485	0.00132	0.07407	0.04642	0.00686		5.12872	0.1913	5.13333	0.20392	5.13359	0.20066	5.13359	0.20993		0.02	0.03087	0.00371	0.02	0.03074	0.00284	0.02	0.02971	0.00332	0.02	0.02804	0.00514		0.0532467	0.015	0.09	0.0497741	0.015	0.09	0.0509316	0.015	0.09	0.0486165	0.015	0.09	0.0509316	0.015	0.09	0.0555618	0.015
	0.07778	0.04997	0.00232	0.07778	0.0537	0.00245	0.07778	0.04564	0.00923		5.38179	0.20034	5.39154	0.21429	5.39154	0.21123	5.3918	0.21963		0.021	0.031	0.0042	0.021	0.03151	0.004	0.021	0.03035	0.00264	0.021	0.02881	0.00603		0.0509316	0.016	0.095	0.047459	0.016	0.095	0.0451439	0.016	0.095	0.0451439	0.016	0.095	0.0497741	0.016	0.095	0.0509316	0.016
	0.08148	0.05502	0.00383	0.08148	0.05883	0.00289	0.08148	0.05132	0.0055		5.64	0.20916	5.64487	0.22421	5.64513	0.22153	5.64513	0.23019		0.022	0.02971	0.00352	0.022	0.03074	0.00301	0.022	0.02971	0.00347	0.022	0.02894	0.00384		0.0497741	0.016	0.1	0.0439864	0.016	0.1	0.0439864	0.016	0.1	0.0439864	0.016	0.1	0.0486165	0.016	0.1	0.0497741	0.016
	0.08519	0.05792	0.000940251	0.08519	0.05753	0.00425	0.08519	0.04929	0.00452		5.89769	0.21783	5.90308	0.23412	5.90359	0.23147	5.90385	0.24019		0.023	0.02958	0.00333	0.023	0.02894	0.00217	0.023	0.02932	0.00289	0.023	0.02971	0.00474		0.0509316	0.017	0.105	0.0486165	0.017	0.105	0.0463015	0.017	0.105	0.047459	0.017	0.105	0.0532467	0.017	0.105	0.0497741	0.017
	0.08889	0.05522	0.00241	0.08889	0.05921	0.00171	0.08889	0.05205	0.00322		6.15128	0.2266	6.16077	0.24394	6.16077	0.24166	6.16128	0.25042		0.024	0.02945	0.00371	0.024	0.02817	0.00252	0.024	0.02881	0.00196	0.024	0.02881	0.00493		0.0544042	0.018	0.11	0.0486165	0.018	0.11	0.0509316	0.018	0.11	0.0520892	0.018	0.11	0.0544042	0.018	0.11	0.0544042	0.018
	0.09259	0.06055	0.00213	0.09259	0.06401	0.00463	0.09259	0.05646	0.00578		6.41179	0.23509	6.41436	0.25379	6.41487	0.25206	6.41487	0.26038		0.025	0.02894	0.00366	0.025	0.0283	0.00239	0.025	0.02842	0.00338	0.025	0.02984	0.00557		0.0544042	0.019	0.115	0.0520892	0.019	0.115	0.0555618	0.019	0.115	0.0544042	0.019	0.115	0.0578768	0.019	0.115	0.0601919	0.019
	0.0963	0.05659	0.00313	0.0963	0.05965	0.00255	0.0963	0.05193	0.00633		6.66333	0.24361	6.67487	0.26371	6.67487	0.26212	6.67513	0.27037		0.026	0.03061	0.00422	0.026	0.02945	0.00225	0.026	0.02945	0.00333	0.026	0.02958	0.00393		0.0532467	0.02	0.12	0.0544042	0.02	0.12	0.0520892	0.02	0.12	0.0520892	0.02	0.12	0.0544042	0.02	0.12	0.0601919	0.02
	0.1	0.06174	0.000668304	0.1	0.06637	0.00134	0.1	0.05749	0.00583		6.92308	0.25231	6.92641	0.27342	6.92641	0.27217	6.92718	0.28038		0.027	0.03241	0.00347	0.027	0.03177	0.00272	0.027	0.03061	0.0021	0.027	0.02997	0.00411		0.0532467	0.021	0.125	0.0497741	0.021	0.125	0.0463015	0.021	0.125	0.0486165	0.021	0.125	0.0486165	0.021	0.125	0.0567193	0.021
	0.1037	0.06356	0.00279	0.1037	0.06675	0.00218	0.1037	0.05893	0.00645		7.17872	0.26055	7.18615	0.28291	7.18641	0.28194	7.18667	0.28998		0.028	0.0328	0.00405	0.028	0.03254	0.00249	0.028	0.03151	0.00151	0.028	0.03138	0.00442		0.0520892	0.022	0.13	0.0486165	0.022	0.13	0.0463015	0.022	0.13	0.0509316	0.022	0.13	0.047459	0.022	0.13	0.0497741	0.022
	0.10741	0.06235	0.00236	0.10741	0.06577	0.00372	0.10741	0.05608	0.00698		7.4341	0.26891	7.44205	0.29271	7.44205	0.29185	7.44256	0.29966		0.029	0.0328	0.00413	0.029	0.03215	0.00139	0.029	0.03305	0.00253	0.029	0.03177	0.0046		0.0509316	0.022	0.135	0.047459	0.022	0.135	0.0486165	0.022	0.135	0.047459	0.022	0.135	0.047459	0.022	0.135	0.0486165	0.022
	0.11111	0.06592	0.00228	0.11111	0.06782	0.00082688	0.11111	0.05721	0.00725		7.69308	0.2773	7.69744	0.30206	7.69718	0.30126	7.69769	0.30921		0.03	0.03357	0.00317	0.03	0.0337	0.0028	0.03	0.03164	0.00332	0.03	0.03048	0.00417		0.0544042	0.023	0.14	0.0509316	0.023	0.14	0.0532467	0.023	0.14	0.0463015	0.023	0.14	0.0520892	0.023	0.14	0.0497741	0.023
	0.11481	0.06661	0.00174	0.11481	0.07117	0.00186	0.11481	0.06201	0.00523		7.94538	0.28557	7.95615	0.31164	7.95641	0.31101	7.95667	0.31873		0.031	0.03215	0.00321	0.031	0.03241	0.00347	0.031	0.031	0.0036	0.031	0.02868	0.00396		0.0567193	0.024	0.145	0.0544042	0.024	0.145	0.0544042	0.024	0.145	0.0486165	0.024	0.145	0.0544042	0.024	0.145	0.0520892	0.024
	0.11852	0.06775	0.00109	0.11852	0.0688	0.000621394	0.11852	0.0578	0.00579		8.20487	0.29421	8.20872	0.32092	8.20846	0.32077	8.20923	0.32841		0.032	0.03293	0.00278	0.032	0.03177	0.00246	0.032	0.03151	0.00276	0.032	0.02945	0.00452		0.0601919	0.025	0.15	0.0555618	0.025	0.15	0.0555618	0.025	0.15	0.0509316	0.025	0.15	0.0590344	0.025	0.15	0.0578768	0.025
	0.12222	0.06752	0.00174	0.12222	0.07254	0.00236	0.12222	0.06229	0.00439		8.46077	0.30187	8.46795	0.33016	8.46846	0.33017	8.46872	0.33779		0.033	0.03395	0.00347	0.033	0.03164	0.00259	0.033	0.031	0.0031	0.033	0.02945	0.00567		0.0613495	0.026	0.155	0.0555618	0.026	0.155	0.0555618	0.026	0.155	0.0532467	0.026	0.155	0.0578768	0.026	0.155	0.0590344	0.026
	0.12593	0.06945	0.00193	0.12593	0.07405	9.9008e-05	0.12593	0.06338	0.00592		8.71564	0.31037	8.72385	0.3398	8.72436	0.33982	8.72461	0.3474		0.034	0.03395	0.00217	0.034	0.03318	0.002	0.034	0.03138	0.00373	0.034	0.0301	0.00488		0.0590344	0.027	0.16	0.0520892	0.027	0.16	0.0532467	0.027	0.16	0.0520892	0.027	0.16	0.0544042	0.027	0.16	0.0544042	0.027
	0.12963	0.06895	0.00212	0.12963	0.07175	0.00136	0.12963	0.06129	0.00458		8.97436	0.31834	8.97846	0.34902	8.97897	0.34914	8.97923	0.35686		0.035	0.03408	0.00312	0.035	0.03344	0.00227	0.035	0.03215	0.00305	0.035	0.03151	0.00551		0.0567193	0.027	0.165	0.0509316	0.027	0.165	0.0520892	0.027	0.165	0.0497741	0.027	0.165	0.0509316	0.027	0.165	0.0532467	0.027
	0.13333	0.07395	0.00194	0.13333	0.07936	0.00156	0.13333	0.06585	0.00579		9.22821	0.32682	9.23744	0.35847	9.23769	0.35871	9.23795	0.36636		0.036	0.03473	0.00252	0.036	0.03344	0.00212	0.036	0.03331	0.00237	0.036	0.03267	0.00432		0.0555618	0.028	0.17	0.047459	0.028	0.17	0.0497741	0.028	0.17	0.0463015	0.028	0.17	0.0520892	0.028	0.17	0.047459	0.028
	0.13704	0.07524	0.00122	0.13704	0.07645	0.00187	0.13704	0.06645	0.00405		9.48615	0.33485	9.49102	0.36773	9.49128	0.36816	9.49154	0.37573		0.037	0.03203	0.00327	0.037	0.0319	0.00239	0.037	0.03383	0.00199	0.037	0.03151	0.00459		0.0555618	0.029	0.175	0.0520892	0.029	0.175	0.0509316	0.029	0.175	0.0520892	0.029	0.175	0.0544042	0.029	0.175	0.0532467	0.029
	0.14074	0.07165	0.00164	0.14074	0.07903	0.00178	0.14074	0.06744	0.00565		9.74385	0.34249	9.74898	0.37682	9.74923	0.37715	9.74949	0.38477		0.038	0.03203	0.00232	0.038	0.0319	0.00175	0.038	0.03177	0.00266	0.038	0.03048	0.00498		0.0590344	0.03	0.18	0.0532467	0.03	0.18	0.0544042	0.03	0.18	0.0567193	0.03	0.18	0.0555618	0.03	0.18	0.0601919	0.03
	0.14444	0.0785	0.000647349	0.14444	0.08146	0.00173	0.14444	0.06945	0.00602		9.99744	0.3513	10.0072	0.38607	10.0072	0.38628	10.0072	0.39409		0.039	0.03241	0.00342	0.039	0.03241	0.00278	0.039	0.031	0.00299	0.039	0.03061	0.00401		0.0601919	0.031	0.185	0.0532467	0.031	0.185	0.0578768	0.031	0.185	0.0590344	0.031	0.185	0.0567193	0.031	0.185	0.0601919	0.031
	0.14815	0.07873	0.00146	0.14815	0.08247	0.00129	0.14815	0.07055	0.00928		10.2569	0.35853	10.2608	0.39491	10.261	0.39553	10.2613	0.40333		0.04	0.03447	0.00374	0.04	0.03395	0.00295	0.04	0.03344	0.00373	0.04	0.0319	0.00367		0.0613495	0.032	0.19	0.0544042	0.032	0.19	0.0567193	0.032	0.19	0.0555618	0.032	0.19	0.0590344	0.032	0.19	0.0601919	0.032
	0.15185	0.07783	0.00193	0.15185	0.08433	0.00157	0.15185	0.06902	0.00579		10.509	0.36675	10.52	0.40378	10.5205	0.40467	10.5205	0.41225		0.041	0.0355	0.00322	0.041	0.03524	0.00348	0.041	0.03447	0.00207	0.041	0.03164	0.00456		0.0636645	0.033	0.195	0.0555618	0.033	0.195	0.0520892	0.033	0.195	0.0509316	0.033	0.195	0.0567193	0.033	0.195	0.0544042	0.033
	0.15556	0.08223	0.00229	0.15556	0.08553	0.00219	0.15556	0.07485	0.00489		10.7692	0.37438	10.7721	0.41252	10.7723	0.41369	10.7726	0.42117		0.042	0.03434	0.00306	0.042	0.0355	0.00371	0.042	0.03383	0.00257	0.042	0.03177	0.00481		0.0613495	0.033	0.2	0.0544042	0.033	0.2	0.0532467	0.033	0.2	0.0520892	0.033	0.2	0.0532467	0.033	0.2	0.0532467	0.033
	0.15926	0.08064	0.000607812	0.15926	0.0896	0.00137	0.15926	0.07045	0.00619		11.0249	0.3819	11.0323	0.42123	11.0326	0.42246	11.0328	0.43007		0.043	0.0337	0.00235	0.043	0.03383	0.00294	0.043	0.03318	0.00312	0.043	0.03228	0.00496		0.0590344	0.034	0.205	0.0555618	0.034	0.205	0.0497741	0.034	0.205	0.0555618	0.034	0.205	0.0520892	0.034	0.205	0.0544042	0.034
	0.16296	0.08168	0.0015	0.16296	0.08663	0.00118	0.16296	0.07168	0.00492		11.2805	0.38996	11.2885	0.43031	11.2887	0.43155	11.2892	0.43931		0.044	0.03344	0.00262	0.044	0.03331	0.00222	0.044	0.03112	0.00314	0.044	0.031	0.0062		0.0601919	0.035	0.21	0.0544042	0.035	0.21	0.0520892	0.035	0.21	0.0578768	0.035	0.21	0.0544042	0.035	0.21	0.0578768	0.035
	0.16667	0.08707	0.00492	0.16667	0.09029	0.000771691	0.16667	0.0764	0.00606		11.5392	0.39645	11.5436	0.43886	11.5439	0.44046	11.5444	0.44801		0.045	0.03408	0.00312	0.045	0.03318	0.00252	0.045	0.03254	0.00319	0.045	0.0319	0.00637		0.0601919	0.036	0.215	0.0555618	0.036	0.215	0.0555618	0.036	0.215	0.0567193	0.036	0.215	0.0590344	0.036	0.215	0.0578768	0.036
	0.17037	0.08507	0.000529137	0.17037	0.0913	0.00294	0.17037	0.07661	0.00766		11.7923	0.40495	11.8023	0.44788	11.8026	0.44911	11.8028	0.45687		0.046	0.03537	0.00343	0.046	0.03383	0.00207	0.046	0.03395	0.00384	0.046	0.03331	0.00551		0.0613495	0.037	0.22	0.0544042	0.037	0.22	0.0567193	0.037	0.22	0.0567193	0.037	0.22	0.0578768	0.037	0.22	0.0567193	0.037
	0.17407	0.0865	0.00506	0.17407	0.0917	0.0016	0.17407	0.08037	0.00753		12.0508	0.41206	12.0554	0.45647	12.0554	0.45785	12.0556	0.46564		0.047	0.03601	0.00319	0.047	0.03434	0.00271	0.047	0.03485	0.0028	0.047	0.03357	0.00433		0.0601919	0.038	0.225	0.0509316	0.038	0.225	0.0578768	0.038	0.225	0.0544042	0.038	0.225	0.0520892	0.038	0.225	0.0567193	0.038
	0.17778	0.0908	0.00381	0.17778	0.09629	0.00332	0.17778	0.08167	0.00558		12.3074	0.41959	12.3139	0.46493	12.3144	0.46658	12.3144	0.47427		0.048	0.03678	0.00451	0.048	0.0355	0.00384	0.048	0.03537	0.00253	0.048	0.0337	0.00386		0.0590344	0.039	0.23	0.0497741	0.039	0.23	0.0578768	0.039	0.23	0.0509316	0.039	0.23	0.0532467	0.039	0.23	0.0567193	0.039
	0.18148	0.0879	0.00209	0.18148	0.09529	0.00179	0.18148	0.07986	0.00753		12.562	0.42728	12.57	0.47348	12.5708	0.47542	12.571	0.48309		0.049	0.03524	0.00318	0.049	0.03421	0.00338	0.049	0.03511	0.00295	0.049	0.03357	0.00456		0.0590344	0.039	0.235	0.0509316	0.039	0.235	0.0567193	0.039	0.235	0.0497741	0.039	0.235	0.0613495	0.039	0.235	0.0613495	0.039
	0.18519	0.09061	0.00314	0.18519	0.09716	0.00090294	0.18519	0.08176	0.00952		12.8205	0.43425	12.8249	0.4817	12.8256	0.48396	12.8256	0.49158		0.05	0.03421	0.0029	0.05	0.03408	0.00246	0.05	0.03305	0.0029	0.05	0.03254	0.00486		0.0590344	0.04	0.24	0.0532467	0.04	0.24	0.0544042	0.04	0.24	0.0497741	0.04	0.24	0.0659796	0.04	0.24	0.0601919	0.04
	0.18889	0.09518	0.00266	0.18889	0.09976	0.00355	0.18889	0.08497	0.0052		13.0741	0.44204	13.0836	0.49029	13.0836	0.4926	13.0841	0.50029		0.051	0.03331	0.00288	0.051	0.03498	0.00222	0.051	0.0346	0.00381	0.051	0.03318	0.00405		0.0578768	0.041	0.245	0.0578768	0.041	0.245	0.0532467	0.041	0.245	0.0544042	0.041	0.245	0.0648221	0.041	0.245	0.062507	0.041
	0.19259	0.09399	0.00153	0.19259	0.10099	0.000922075	0.19259	0.08418	0.00722		13.3326	0.44891	13.3369	0.49874	13.3372	0.50116	13.3374	0.50894		0.052	0.03383	0.0031	0.052	0.03588	0.00174	0.052	0.03331	0.00341	0.052	0.03421	0.00456		0.0590344	0.042	0.25	0.0601919	0.042	0.25	0.0555618	0.042	0.25	0.0590344	0.042	0.25	0.0613495	0.042	0.25	0.0636645	0.042
	0.1963	0.09429	0.00163	0.1963	0.10113	0.00138	0.1963	0.0847	0.00839		13.5892	0.45613	13.5954	0.50692	13.5959	0.50962	13.5961	0.51719		0.053	0.03498	0.00257	0.053	0.03678	0.00251	0.053	0.03293	0.00246	0.053	0.03383	0.00527		0.0613495	0.043	0.255	0.0544042	0.043	0.255	0.0590344	0.043	0.255	0.0555618	0.043	0.255	0.0613495	0.043	0.255	0.0613495	0.043
	0.2	0.09916	0.00547	0.2	0.10341	0.00291	0.2	0.0899	0.00771		13.8438	0.46354	13.8526	0.51512	13.8528	0.51815	13.8531	0.52561		0.054	0.03653	0.00323	0.054	0.03717	0.00268	0.054	0.03498	0.00294	0.054	0.03473	0.00524		0.062507	0.044	0.26	0.0532467	0.044	0.26	0.0555618	0.044	0.26	0.0544042	0.044	0.26	0.0601919	0.044	0.26	0.0601919	0.044
	0.2037	0.09715	0.000927457	0.2037	0.10328	0.00274	0.2037	0.08313	0.00802		14.1033	0.47036	14.1069	0.52313	14.1072	0.52642	14.1077	0.5339		0.055	0.03601	0.00319	0.055	0.03588	0.00232	0.055	0.03524	0.00253	0.055	0.03447	0.00609		0.062507	0.044	0.265	0.0567193	0.044	0.265	0.0555618	0.044	0.265	0.0555618	0.044	0.265	0.0613495	0.044	0.265	0.0613495	0.044
	0.20741	0.10045	0.0016	0.20741	0.10502	0.00172	0.20741	0.09136	0.00689		14.3554	0.47795	14.3664	0.53149	14.3669	0.53485	14.3667	0.54218		0.056	0.03601	0.00292	0.056	0.03485	0.00309	0.056	0.0337	0.00249	0.056	0.03447	0.005		0.062507	0.045	0.27	0.0544042	0.045	0.27	0.0532467	0.045	0.27	0.0578768	0.045	0.27	0.0601919	0.045	0.27	0.0590344	0.045
	0.21111	0.10221	0.00308	0.21111	0.10645	0.00285	0.21111	0.09042	0.00813		14.6154	0.48475	14.6187	0.5397	14.6192	0.54345	14.6195	0.55047		0.057	0.0364	0.00266	0.057	0.0346	0.0028	0.057	0.03421	0.00246	0.057	0.03447	0.00527		0.0613495	0.046	0.275	0.0578768	0.046	0.275	0.0544042	0.046	0.275	0.0613495	0.046	0.275	0.0636645	0.046	0.275	0.0601919	0.046
	0.21481	0.10179	0.00238	0.21481	0.10541	0.00108	0.21481	0.0892	0.00587		14.8713	0.49212	14.8785	0.54771	14.8785	0.55176	14.8787	0.55872		0.058	0.03691	0.00292	0.058	0.03576	0.00262	0.058	0.03293	0.00253	0.058	0.03331	0.00548		0.0636645	0.047	0.28	0.0613495	0.047	0.28	0.0567193	0.047	0.28	0.0613495	0.047	0.28	0.062507	0.047	0.28	0.0636645	0.047
	0.21852	0.10402	0.00204	0.21852	0.11267	0.000885901	0.21852	0.09317	0.00475		15.1264	0.49918	15.1346	0.55606	15.1349	0.56003	15.1349	0.56714		0.059	0.03717	0.00442	0.059	0.03653	0.00296	0.059	0.03473	0.00342	0.059	0.03473	0.00401		0.0659796	0.048	0.285	0.0613495	0.048	0.285	0.0601919	0.048	0.285	0.0659796	0.048	0.285	0.062507	0.048	0.285	0.0636645	0.048
	0.22222	0.10491	0.000856362	0.22222	0.11087	0.000927457	0.22222	0.09376	0.00953		15.3851	0.50589	15.3897	0.5639	15.3897	0.56825	15.3903	0.5753		0.06	0.03936	0.00409	0.06	0.03833	0.00249	0.06	0.03563	0.0036	0.06	0.03537	0.00441		0.0636645	0.049	0.29	0.0555618	0.049	0.29	0.0567193	0.049	0.29	0.0648221	0.049	0.29	0.062507	0.049	0.29	0.0636645	0.049
	0.22593	0.10649	0.00103	0.22593	0.11272	0.000386044	0.22593	0.09617	0.00545		15.6387	0.51328	15.6485	0.57195	15.6482	0.5767	15.6487	0.58365		0.061	0.03807	0.00249	0.061	0.0382	0.00289	0.061	0.03485	0.00292	0.061	0.03498	0.0051		0.0648221	0.05	0.295	0.0532467	0.05	0.295	0.0544042	0.05	0.295	0.0590344	0.05	0.295	0.0590344	0.05	0.295	0.0601919	0.05
	0.22963	0.10732	0.00144	0.22963	0.11241	0.000728819	0.22963	0.09403	0.00756		15.8972	0.52002	15.902	0.5798	15.902	0.58494	15.9023	0.59172		0.062	0.03717	0.00298	0.062	0.03704	0.00401	0.062	0.03563	0.00424	0.062	0.03434	0.00491		0.0648221	0.05	0.3	0.0567193	0.05	0.3	0.0555618	0.05	0.3	0.0578768	0.05	0.3	0.0590344	0.05	0.3	0.0601919	0.05
	0.23333	0.11035	0.00368	0.23333	0.11717	0.000589389	0.23333	0.09865	0.00648		16.1533	0.52742	16.16	0.58772	16.1605	0.59307	16.1608	0.60001		0.063	0.0355	0.00164	0.063	0.03511	0.00284	0.063	0.03537	0.00488	0.063	0.03383	0.00494		0.0671371	0.051	0.305	0.0601919	0.051	0.305	0.0532467	0.051	0.305	0.0601919	0.051	0.305	0.0601919	0.051	0.305	0.062507	0.051
	0.23704	0.10805	0.000656278	0.23704	0.11528	0.00176	0.23704	0.09295	0.0078		16.4087	0.53436	16.4164	0.59592	16.4167	0.60134	16.4169	0.60832		0.064	0.03653	0.00353	0.064	0.03485	0.00235	0.064	0.0346	0.00475	0.064	0.03434	0.00518		0.0648221	0.052	0.31	0.0590344	0.052	0.31	0.0601919	0.052	0.31	0.0636645	0.052	0.31	0.0636645	0.052	0.31	0.0671371	0.052
	0.24074	0.11237	0.00394	0.24074	0.11981	0.00239	0.24074	0.10682	0.01231		16.6669	0.54107	16.6715	0.60366	16.6718	0.60943	16.672	0.61633		0.065	0.03743	0.00429	0.065	0.03473	0.00252	0.065	0.03653	0.00357	0.065	0.03511	0.00518		0.0636645	0.053	0.315	0.0636645	0.053	0.315	0.0648221	0.053	0.315	0.062507	0.053	0.315	0.0682947	0.053	0.315	0.0706097	0.053
	0.24444	0.11314	0.0012	0.24444	0.11867	0.00232	0.24444	0.09865	0.00864		16.92	0.54852	16.93	0.61172	16.9303	0.61777	16.9305	0.62471		0.066	0.03871	0.00406	0.066	0.03653	0.00296	0.066	0.03653	0.00418	0.066	0.03537	0.00552		0.0636645	0.054	0.32	0.062507	0.054	0.32	0.0613495	0.054	0.32	0.0648221	0.054	0.32	0.0671371	0.054	0.32	0.0682947	0.054
	0.24815	0.11285	0.00349	0.24815	0.11665	0.000366296	0.24815	0.10078	0.00893		17.1782	0.55518	17.1833	0.61965	17.1833	0.62594	17.1836	0.63282		0.067	0.04026	0.00305	0.067	0.03871	0.00397	0.067	0.0373	0.00346	0.067	0.03588	0.00537		0.0636645	0.055	0.325	0.0601919	0.055	0.325	0.0601919	0.055	0.325	0.0648221	0.055	0.325	0.0636645	0.055	0.325	0.0659796	0.055
	0.25185	0.1151	0.00278	0.25185	0.12253	0.00257	0.25185	0.10698	0.00789		17.4362	0.56209	17.4413	0.6274	17.4413	0.63408	17.4415	0.64093		0.068	0.04026	0.00383	0.068	0.03961	0.00374	0.068	0.03756	0.00323	0.068	0.0373	0.00387		0.0636645	0.056	0.33	0.0567193	0.056	0.33	0.0567193	0.056	0.33	0.0613495	0.056	0.33	0.062507	0.056	0.33	0.0601919	0.056
	0.25556	0.11605	0.00268	0.25556	0.12626	0.00351	0.25556	0.10461	0.00691		17.69	0.5691	17.6992	0.63542	17.6995	0.64232	17.6997	0.6491		0.069	0.03871	0.00397	0.069	0.0382	0.00452	0.069	0.03666	0.00259	0.069	0.03666	0.00481		0.0648221	0.056	0.335	0.0578768	0.056	0.335	0.0590344	0.056	0.335	0.0613495	0.056	0.335	0.0613495	0.056	0.335	0.0648221	0.056
	0.25926	0.11868	0.0017	0.25926	0.12444	0.00107	0.25926	0.10418	0.00763		17.949	0.57587	17.9528	0.64328	17.9533	0.65029	17.9536	0.65714		0.07	0.03833	0.00345	0.07	0.03678	0.00374	0.07	0.03717	0.00303	0.07	0.03537	0.00467		0.0671371	0.057	0.34	0.0601919	0.057	0.34	0.0613495	0.057	0.34	0.0636645	0.057	0.34	0.0636645	0.057	0.34	0.0648221	0.057
	0.26296	0.1192	0.00118	0.26296	0.12836	0.00459	0.26296	0.10877	0.0042		18.202	0.58292	18.2123	0.65118	18.2126	0.65823	18.2123	0.66513		0.071	0.03781	0.00327	0.071	0.03588	0.00284	0.071	0.03717	0.00349	0.071	0.03537	0.00491		0.0636645	0.058	0.345	0.0601919	0.058	0.345	0.062507	0.058	0.345	0.0636645	0.058	0.345	0.0682947	0.058	0.345	0.0648221	0.058
	0.26667	0.12051	0.000779688	0.26667	0.12765	0.00286	0.26667	0.10971	0.00661		18.461	0.58951	18.4649	0.65861	18.4654	0.66612	18.4656	0.67303		0.072	0.03897	0.00537	0.072	0.03858	0.00265	0.072	0.03563	0.00392	0.072	0.03524	0.00485		0.0682947	0.059	0.35	0.0648221	0.059	0.35	0.0659796	0.059	0.35	0.0636645	0.059	0.35	0.0671371	0.059	0.35	0.0717673	0.059
	0.27037	0.12048	0.00232	0.27037	0.12852	0.000472238	0.27037	0.10722	0.00623		18.7172	0.59641	18.7244	0.66627	18.7246	0.67395	18.7249	0.6809		0.073	0.0391	0.00545	0.073	0.03936	0.00289	0.073	0.03756	0.00384	0.073	0.03614	0.00615		0.0694522	0.06	0.355	0.0659796	0.06	0.355	0.0682947	0.06	0.355	0.0636645	0.06	0.355	0.0648221	0.06	0.355	0.0706097	0.06
	0.27407	0.12573	0.00186	0.27407	0.13053	0.00159	0.27407	0.11401	0.00567		18.9728	0.60321	18.9805	0.67416	18.9808	0.68214	18.981	0.68915		0.074	0.03897	0.00459	0.074	0.04064	0.00349	0.074	0.03923	0.00349	0.074	0.03833	0.00583		0.0682947	0.061	0.36	0.0671371	0.061	0.36	0.0636645	0.061	0.36	0.0648221	0.061	0.36	0.0613495	0.061	0.36	0.0694522	0.061
	0.27778	0.12381	0.00135	0.27778	0.1314	0.000875466	0.27778	0.11181	0.00781		19.2315	0.60991	19.2361	0.68166	19.2356	0.68997	19.2364	0.69692		0.075	0.03807	0.00268	0.075	0.03948	0.00187	0.075	0.03884	0.00232	0.075	0.0373	0.00444		0.0659796	0.061	0.365	0.0648221	0.061	0.365	0.0590344	0.061	0.365	0.0601919	0.061	0.365	0.0636645	0.061	0.365	0.0659796	0.061
	0.28148	0.12639	0.00221	0.28148	0.13317	0.00406	0.28148	0.11231	0.00507		19.4854	0.61697	19.4944	0.68917	19.4946	0.69783	19.4949	0.70473		0.076	0.03781	0.00312	0.076	0.03923	0.00227	0.076	0.03743	0.00252	0.076	0.03717	0.0034		0.0636645	0.062	0.37	0.0613495	0.062	0.37	0.062507	0.062	0.37	0.0613495	0.062	0.37	0.062507	0.062	0.37	0.0659796	0.062
	0.28519	0.12832	0.00156	0.28519	0.13519	0.00208	0.28519	0.1146	0.00869		19.7431	0.62329	19.7485	0.69682	19.7485	0.70574	19.7487	0.71248		0.077	0.03897	0.00278	0.077	0.03833	0.00319	0.077	0.0364	0.00367	0.077	0.0364	0.00418		0.0659796	0.063	0.375	0.0636645	0.063	0.375	0.0648221	0.063	0.375	0.0648221	0.063	0.375	0.0636645	0.063	0.375	0.0671371	0.063
	0.28889	0.12834	0.00215	0.28889	0.13397	0.00172	0.28889	0.11389	0.00765		19.9997	0.63022	20.0062	0.70438	20.0067	0.71339	20.0069	0.72009		0.078	0.04013	0.00322	0.078	0.03936	0.00342	0.078	0.03653	0.00418	0.078	0.03563	0.00321		0.0706097	0.064	0.38	0.0613495	0.064	0.38	0.0671371	0.064	0.38	0.062507	0.064	0.38	0.0659796	0.064	0.38	0.0659796	0.064
	0.29259	0.12833	0.000470288	0.29259	0.13913	0.00124	0.29259	0.11698	0.0069		20.2546	0.63681	20.2626	0.71212	20.2628	0.72129	20.2631	0.72797		0.079	0.0409	0.00366	0.079	0.04013	0.00327	0.079	0.03756	0.00323	0.079	0.03563	0.00416		0.0740824	0.065	0.385	0.062507	0.065	0.385	0.0694522	0.065	0.385	0.062507	0.065	0.385	0.0671371	0.065	0.385	0.0706097	0.065
	0.2963	0.13204	0.00275	0.2963	0.14002	0.00336	0.2963	0.11787	0.00778		20.5131	0.6435	20.5177	0.71945	20.5179	0.72887	20.5182	0.73571		0.08	0.04077	0.00215	0.08	0.04013	0.00317	0.08	0.03884	0.00296	0.08	0.03691	0.006		0.0729248	0.066	0.39	0.0648221	0.066	0.39	0.0671371	0.066	0.39	0.0648221	0.066	0.39	0.0682947	0.066	0.39	0.0717673	0.066
	0.3	0.13138	0.00289	0.3	0.1391	0.00177	0.3	0.1173	0.00755		20.7661	0.65026	20.7764	0.72709	20.7764	0.73686	20.7767	0.7436		0.081	0.04116	0.00318	0.081	0.04039	0.00386	0.081	0.0391	0.00181	0.081	0.03768	0.00452		0.0682947	0.067	0.395	0.0648221	0.067	0.395	0.0636645	0.067	0.395	0.0659796	0.067	0.395	0.0659796	0.067	0.395	0.0682947	0.067
	0.3037	0.13276	0.00243	0.3037	0.13986	0.00404	0.3037	0.12034	0.00828		21.0238	0.65648	21.029	0.73457	21.0295	0.74458	21.03	0.75129		0.082	0.04051	0.00271	0.082	0.03936	0.00284	0.082	0.0382	0.00246	0.082	0.03666	0.00508		0.0682947	0.067	0.4	0.062507	0.067	0.4	0.062507	0.067	0.4	0.0694522	0.067	0.4	0.0648221	0.067	0.4	0.0659796	0.067
	0.30741	0.13699	0.00295	0.30741	0.14448	0.00131	0.30741	0.12333	0.00734		21.2821	0.66307	21.2872	0.74192	21.2869	0.75208	21.2874	0.75883		0.083	0.0391	0.00282	0.083	0.03833	0.00178	0.083	0.03756	0.00362	0.083	0.03666	0.0067		0.0682947	0.068	0.405	0.0648221	0.068	0.405	0.0636645	0.068	0.405	0.0729248	0.068	0.405	0.0636645	0.068	0.405	0.0682947	0.068
	0.31111	0.13612	0.000196463	0.31111	0.14251	0.00213	0.31111	0.11961	0.00782		21.5367	0.66947	21.5451	0.74943	21.5456	0.75974	21.5459	0.76646		0.084	0.03974	0.00357	0.084	0.03987	0.00165	0.084	0.03678	0.00294	0.084	0.03768	0.007		0.0729248	0.069	0.41	0.0659796	0.069	0.41	0.0659796	0.069	0.41	0.0729248	0.069	0.41	0.0682947	0.069	0.41	0.0729248	0.069
	0.31481	0.13733	0.00111	0.31481	0.14715	0.000975116	0.31481	0.12544	0.00448		21.7954	0.67587	21.7997	0.75676	21.7997	0.76728	21.8	0.77382		0.085	0.04013	0.00332	0.085	0.04039	0.00249	0.085	0.03794	0.00294	0.085	0.03846	0.00623		0.0740824	0.07	0.415	0.0671371	0.07	0.415	0.0659796	0.07	0.415	0.0694522	0.07	0.415	0.0706097	0.07	0.415	0.0717673	0.07
	0.31852	0.14091	0.00186	0.31852	0.14914	0.00554	0.31852	0.12656	0.00587		22.0485	0.68242	22.0585	0.76412	22.0587	0.77486	22.059	0.78133		0.086	0.04244	0.00246	0.086	0.0418	0.00319	0.086	0.03923	0.00359	0.086	0.03923	0.00589		0.0740824	0.071	0.42	0.0659796	0.071	0.42	0.0659796	0.071	0.42	0.0682947	0.071	0.42	0.0706097	0.071	0.42	0.0682947	0.071
	0.32222	0.1383	0.00132	0.32222	0.14694	0.00119	0.32222	0.12311	0.00878		22.3072	0.68843	22.3115	0.77148	22.3115	0.78236	22.3118	0.78895		0.087	0.04309	0.00161	0.087	0.04193	0.00356	0.087	0.04026	0.00257	0.087	0.03961	0.00404		0.0729248	0.072	0.425	0.0636645	0.072	0.425	0.0694522	0.072	0.425	0.0648221	0.072	0.425	0.0729248	0.072	0.425	0.0694522	0.072
	0.32593	0.14113	0.00179	0.32593	0.15288	0.00262	0.32593	0.1289	0.00669		22.5638	0.69508	22.5703	0.7786	22.5703	0.78977	22.5708	0.79649		0.088	0.0418	0.00373	0.088	0.04244	0.00388	0.088	0.03974	0.00217	0.088	0.03936	0.00306		0.0694522	0.073	0.43	0.0682947	0.073	0.43	0.0671371	0.073	0.43	0.0659796	0.073	0.43	0.0740824	0.073	0.43	0.0706097	0.073
	0.32963	0.14335	0.00389	0.32963	0.14989	0.00203	0.32963	0.12704	0.00918		22.8182	0.70133	22.8269	0.78602	22.8272	0.79743	22.8274	0.80395		0.089	0.04051	0.00347	0.089	0.04167	0.00209	0.089	0.0391	0.00316	0.089	0.0373	0.00436		0.0717673	0.073	0.435	0.0694522	0.073	0.435	0.0659796	0.073	0.435	0.0706097	0.073	0.435	0.0717673	0.073	0.435	0.0717673	0.073
	0.33333	0.14476	0.00262	0.33333	0.15183	0.00168	0.33333	0.12836	0.00768		23.0774	0.7078	23.0813	0.79299	23.0818	0.80467	23.0818	0.81123		0.09	0.04129	0.00259	0.09	0.04026	0.00404	0.09	0.03846	0.00466	0.09	0.03678	0.00451		0.0717673	0.074	0.44	0.0694522	0.074	0.44	0.0717673	0.074	0.44	0.0706097	0.074	0.44	0.0717673	0.074	0.44	0.0729248	0.074
	0.33704	0.14626	0.00261	0.33704	0.15628	0.00223	0.33704	0.12996	0.00983		23.3308	0.71437	23.3405	0.80026	23.3405	0.8123	23.3408	0.81896		0.091	0.04116	0.0041	0.091	0.04064	0.00298	0.091	0.0382	0.00405	0.091	0.03846	0.00451		0.0682947	0.075	0.445	0.0671371	0.075	0.445	0.0729248	0.075	0.445	0.0729248	0.075	0.445	0.0706097	0.075	0.445	0.0740824	0.075
	0.34074	0.14572	0.000607812	0.34074	0.15337	0.00391	0.34074	0.13572	0.00558		23.5892	0.72066	23.5938	0.80745	23.5941	0.81974	23.5944	0.82633		0.092	0.04129	0.0047	0.092	0.04283	0.00265	0.092	0.03871	0.00498	0.092	0.03987	0.00599		0.0706097	0.076	0.45	0.0682947	0.076	0.45	0.0717673	0.076	0.45	0.0729248	0.076	0.45	0.0717673	0.076	0.45	0.0729248	0.076
	0.34444	0.14846	0.00225	0.34444	0.1555	0.000927457	0.34444	0.13097	0.00416		23.8459	0.72723	23.8526	0.81465	23.8523	0.82708	23.8528	0.83401		0.093	0.04193	0.0037	0.093	0.0427	0.00286	0.093	0.04013	0.00459	0.093	0.04154	0.00597		0.0752399	0.077	0.455	0.0648221	0.077	0.455	0.0682947	0.077	0.455	0.0706097	0.077	0.455	0.0706097	0.077	0.455	0.0694522	0.077
	0.34815	0.15168	0.00487	0.34815	0.1599	0.00191	0.34815	0.13592	0.00978		24.1013	0.73347	24.109	0.82195	24.1092	0.83481	24.1095	0.84172		0.094	0.04334	0.00441	0.094	0.0418	0.00286	0.094	0.04154	0.00394	0.094	0.04129	0.00621		0.0729248	0.078	0.46	0.062507	0.078	0.46	0.0671371	0.078	0.46	0.0706097	0.078	0.46	0.0694522	0.078	0.46	0.0706097	0.078
	0.35185	0.15102	0.00242	0.35185	0.162	0.00248	0.35185	0.13469	0.0057		24.3595	0.73998	24.3638	0.82901	24.3641	0.84212	24.3646	0.84888		0.095	0.04347	0.00253	0.095	0.04154	0.00235	0.095	0.04116	0.00278	0.095	0.04064	0.00516		0.0752399	0.078	0.465	0.0648221	0.078	0.465	0.0636645	0.078	0.465	0.0717673	0.078	0.465	0.0706097	0.078	0.465	0.0717673	0.078
	0.35556	0.14902	0.00207	0.35556	0.16032	0.00266	0.35556	0.13545	0.00754		24.6126	0.74642	24.6223	0.83616	24.6228	0.84945	24.6231	0.85661		0.096	0.04206	0.00289	0.096	0.04167	0.00366	0.096	0.03987	0.00338	0.096	0.03948	0.00368		0.0752399	0.079	0.47	0.0659796	0.079	0.47	0.0682947	0.079	0.47	0.0717673	0.079	0.47	0.0694522	0.079	0.47	0.0740824	0.079
	0.35926	0.15367	0.00126	0.35926	0.16457	0.00193	0.35926	0.14209	0.00523		24.8708	0.75261	24.8756	0.84358	24.8756	0.8571	24.8761	0.86357		0.097	0.04231	0.00348	0.097	0.04206	0.00271	0.097	0.03974	0.00342	0.097	0.03871	0.00318		0.0740824	0.08	0.475	0.0671371	0.08	0.475	0.0752399	0.08	0.475	0.0729248	0.08	0.475	0.0706097	0.08	0.475	0.0787125	0.08
	0.36296	0.1539	0.00302	0.36296	0.16316	0.00209	0.36296	0.13653	0.00702		25.1282	0.75881	25.1336	0.85067	25.1338	0.86494	25.1341	0.87116		0.098	0.04296	0.00309	0.098	0.04219	0.00301	0.098	0.0391	0.00451	0.098	0.03846	0.0036		0.0740824	0.081	0.48	0.0706097	0.081	0.48	0.077555	0.081	0.48	0.0763974	0.081	0.48	0.0729248	0.081	0.48	0.077555	0.081
	0.36667	0.15743	0.00241	0.36667	0.16424	0.00118	0.36667	0.14135	0.00586		25.3828	0.76511	25.3913	0.85794	25.3913	0.87165	25.3915	0.87851		0.099	0.0445	0.0041	0.099	0.0427	0.00268	0.099	0.04026	0.00469	0.099	0.03987	0.00463		0.0729248	0.082	0.485	0.0706097	0.082	0.485	0.0729248	0.082	0.485	0.077555	0.082	0.485	0.0717673	0.082	0.485	0.0787125	0.082
	0.37037	0.15753	0.00318	0.37037	0.1674	0.00024752	0.37037	0.13775	0.00906		25.6415	0.77142	25.6456	0.8651	25.6462	0.87883	25.6461	0.8858		0.1	0.04476	0.00312	0.1	0.04399	0.00366	0.1	0.04141	0.00346	0.1	0.04193	0.00476		0.0740824	0.083	0.49	0.0706097	0.083	0.49	0.0706097	0.083	0.49	0.0752399	0.083	0.49	0.0706097	0.083	0.49	0.077555	0.083
	0.37407	0.15605	0.000753616	0.37407	0.16837	0.000694381	0.37407	0.14326	0.00689		25.8939	0.77784	25.9046	0.8722	25.9046	0.88629	25.9051	0.89304		0.101	0.04373	0.00305	0.101	0.04373	0.0044	0.101	0.04167	0.00357	0.101	0.04193	0.00578		0.0729248	0.084	0.495	0.0706097	0.084	0.495	0.0706097	0.084	0.495	0.0729248	0.084	0.495	0.0740824	0.084	0.495	0.0729248	0.084
	0.37778	0.15884	0.00302	0.37778	0.17007	0.00171	0.37778	0.1401	0.00949		26.1541	0.78397	26.1567	0.87937	26.1572	0.89376	26.1574	0.90018		0.102	0.04231	0.0026	0.102	0.04231	0.00502	0.102	0.04064	0.00386	0.102	0.04026	0.00554		0.0752399	0.084	0.5	0.0729248	0.084	0.5	0.0717673	0.084	0.5	0.0717673	0.084	0.5	0.0763974	0.084	0.5	0.0729248	0.084
	0.38148	0.15954	0.00141	0.38148	0.17462	0.00513	0.38148	0.14335	0.00555		26.41	0.79026	26.4169	0.88621	26.4169	0.90066	26.4174	0.90735		0.103	0.04141	0.00151	0.103	0.04141	0.00321	0.103	0.03987	0.00307	0.103	0.03987	0.00498		0.077555	0.085	0.505	0.0752399	0.085	0.505	0.0740824	0.085	0.505	0.0729248	0.085	0.505	0.077555	0.085	0.505	0.0717673	0.085
	0.38519	0.1609	0.00101	0.38519	0.17246	0.00443	0.38519	0.14666	0.00698		26.6651	0.79635	26.6728	0.89339	26.6733	0.90792	26.6733	0.91465		0.104	0.04283	0.00265	0.104	0.0427	0.00187	0.104	0.04	0.00401	0.104	0.03974	0.00514		0.0845002	0.086	0.51	0.0729248	0.086	0.51	0.0763974	0.086	0.51	0.0752399	0.086	0.51	0.077555	0.086	0.51	0.0763974	0.086
	0.38889	0.16223	0.00231	0.38889	0.17337	0.00143	0.38889	0.14756	0.00796		26.9233	0.80255	26.9279	0.90034	26.9282	0.91497	26.9285	0.92174		0.105	0.04321	0.00301	0.105	0.04373	0.0023	0.105	0.0418	0.00522	0.105	0.0418	0.00544		0.0845002	0.087	0.515	0.0752399	0.087	0.515	0.077555	0.087	0.515	0.0763974	0.087	0.515	0.077555	0.087	0.515	0.0787125	0.087
	0.39259	0.1659	0.00287	0.39259	0.17593	0.00205	0.39259	0.15077	0.0049		27.1777	0.80882	27.1867	0.90739	27.1867	0.9221	27.1869	0.92902		0.106	0.04424	0.00299	0.106	0.04604	0.0023	0.106	0.04129	0.00352	0.106	0.04257	0.00432		0.0810276	0.088	0.52	0.0752399	0.088	0.52	0.0740824	0.088	0.52	0.0763974	0.088	0.52	0.0752399	0.088	0.52	0.0810276	0.088
	0.3963	0.16501	0.00102	0.3963	0.17377	0.00254	0.3963	0.1454	0.00797		27.4354	0.81479	27.4405	0.9142	27.4405	0.92932	27.4408	0.93613		0.107	0.04579	0.00278	0.107	0.04617	0.00262	0.107	0.04309	0.00282	0.107	0.04283	0.00342		0.07987	0.089	0.525	0.0694522	0.089	0.525	0.0694522	0.089	0.525	0.0717673	0.089	0.525	0.0763974	0.089	0.525	0.07987	0.089
	0.4	0.16939	0.000668304	0.4	0.17903	0.00291	0.4	0.15202	0.00668		27.6923	0.8212	27.6985	0.92108	27.6985	0.9363	27.699	0.94312		0.108	0.04527	0.00274	0.108	0.04412	0.00242	0.108	0.04321	0.002	0.108	0.04309	0.0031		0.0740824	0.09	0.53	0.0659796	0.09	0.53	0.0659796	0.09	0.53	0.0729248	0.09	0.53	0.077555	0.09	0.53	0.0729248	0.09
	0.4037	0.17109	0.00277	0.4037	0.17885	0.00348	0.4037	0.15425	0.01072		27.9469	0.82725	27.9554	0.92842	27.9556	0.94359	27.9559	0.95037		0.109	0.04463	0.00175	0.109	0.04206	0.00252	0.109	0.04129	0.00246	0.109	0.04206	0.00429		0.0763974	0.09	0.535	0.0636645	0.09	0.535	0.0706097	0.09	0.535	0.0729248	0.09	0.535	0.0729248	0.09	0.535	0.0729248	0.09
	0.40741	0.16911	0.00222	0.40741	0.17739	0.00145	0.40741	0.15327	0.00965		28.2054	0.83345	28.21	0.93528	28.2103	0.95065	28.2105	0.9574		0.11	0.04502	0.00286	0.11	0.04154	0.00274	0.11	0.04116	0.00278	0.11	0.04129	0.00361		0.077555	0.091	0.54	0.0671371	0.091	0.54	0.0763974	0.091	0.54	0.0740824	0.091	0.54	0.0763974	0.091	0.54	0.0752399	0.091
	0.41111	0.17106	0.00309	0.41111	0.1813	0.00163	0.41111	0.15352	0.01144		28.4587	0.83959	28.4687	0.94217	28.4685	0.95789	28.4687	0.96452		0.111	0.04463	0.00414	0.111	0.04309	0.00222	0.111	0.04206	0.0038	0.111	0.04206	0.00484		0.0787125	0.092	0.545	0.0752399	0.092	0.545	0.0752399	0.092	0.545	0.0740824	0.092	0.545	0.0821851	0.092	0.545	0.0763974	0.092
	0.41481	0.17293	0.00426	0.41481	0.18261	0.00344	0.41481	0.15685	0.00735		28.7167	0.84556	28.7215	0.94894	28.722	0.96511	28.7223	0.97153		0.112	0.04424	0.00404	0.112	0.04463	0.00193	0.112	0.04283	0.00445	0.112	0.04193	0.00542		0.0810276	0.093	0.55	0.07987	0.093	0.55	0.07987	0.093	0.55	0.0821851	0.093	0.55	0.0868153	0.093	0.55	0.0810276	0.093
	0.41852	0.17334	0.00131	0.41852	0.18413	0.000940251	0.41852	0.15558	0.00739		28.9746	0.85177	28.9797	0.9557	28.98	0.97207	28.9803	0.97882		0.113	0.0454	0.00494	0.113	0.04463	0.0026	0.113	0.04347	0.00389	0.113	0.0427	0.006		0.0821851	0.094	0.555	0.0787125	0.094	0.555	0.0821851	0.094	0.555	0.0810276	0.094	0.555	0.0821851	0.094	0.555	0.0821851	0.094
	0.42222	0.17517	0.00233	0.42222	0.18555	0.00232	0.42222	0.15712	0.00509		29.2285	0.85767	29.2377	0.96273	29.238	0.97931	29.2382	0.98603		0.114	0.0472	0.00336	0.114	0.04579	0.00154	0.114	0.04373	0.00356	0.114	0.04334	0.0064		0.0810276	0.095	0.56	0.0717673	0.095	0.56	0.0810276	0.095	0.56	0.0787125	0.095	0.56	0.0763974	0.095	0.56	0.0833427	0.095
	0.42593	0.17633	0.00283	0.42593	0.18991	0.00236	0.42593	0.16186	0.00817		29.488	0.86393	29.4918	0.96958	29.4918	0.98619	29.4918	0.99317		0.115	0.04553	0.00164	0.115	0.04579	0.00348	0.115	0.04437	0.00425	0.115	0.0445	0.00653		0.0740824	0.095	0.565	0.0706097	0.095	0.565	0.0729248	0.095	0.565	0.0763974	0.095	0.565	0.0740824	0.095	0.565	0.0821851	0.095
	0.42963	0.17655	0.00163	0.42963	0.18734	0.00272	0.42963	0.15928	0.00618		29.7398	0.86979	29.751	0.9765	29.7515	0.99324	29.7515	1.0002		0.116	0.04424	0.00257	0.116	0.04502	0.00373	0.116	0.04437	0.00459	0.116	0.04399	0.00467		0.0740824	0.096	0.57	0.0717673	0.096	0.57	0.0752399	0.096	0.57	0.077555	0.096	0.57	0.0752399	0.096	0.57	0.0763974	0.096
	0.43333	0.17993	0.00367	0.43333	0.19164	0.00257	0.43333	0.16386	0.00618		30	0.87568	30.0028	0.98318	30.0031	1.00024	30.0033	1.00722		0.117	0.04424	0.00351	0.117	0.04502	0.00255	0.117	0.04283	0.00463	0.117	0.04193	0.00341		0.0787125	0.097	0.575	0.0752399	0.097	0.575	0.077555	0.097	0.575	0.0763974	0.097	0.575	0.077555	0.097	0.575	0.077555	0.097
	0.43704	0.17756	0.00234	0.43704	0.19339	0.00302	0.43704	0.16053	0.00866		30.2559	0.88176	30.2631	0.98973	30.2633	1.00707	30.2638	1.01416		0.118	0.04502	0.00292	0.118	0.04579	0.00301	0.118	0.04167	0.00549	0.118	0.0409	0.00366		0.0787125	0.098	0.58	0.0763974	0.098	0.58	0.0763974	0.098	0.58	0.0752399	0.098	0.58	0.077555	0.098	0.58	0.0821851	0.098
	0.44074	0.18068	0.00212	0.44074	0.19197	0.0031	0.44074	0.16318	0.00766		30.5115	0.88794	30.519	0.99671	30.5192	1.01435	30.5195	1.02127		0.119	0.04707	0.00284	0.119	0.04553	0.00342	0.119	0.04334	0.00434	0.119	0.04219	0.00318		0.0810276	0.099	0.585	0.0740824	0.099	0.585	0.07987	0.099	0.585	0.077555	0.099	0.585	0.0821851	0.099	0.585	0.0856577	0.099
	0.44444	0.18495	0.000843386	0.44444	0.19511	0.000222768	0.44444	0.16557	0.01013		30.7695	0.89392	30.7746	1.00348	30.7749	1.02106	30.7749	1.02832		0.12	0.04849	0.00407	0.12	0.04823	0.00271	0.12	0.0445	0.00449	0.12	0.04347	0.00481		0.0833427	0.1	0.59	0.0787125	0.1	0.59	0.077555	0.1	0.59	0.0821851	0.1	0.59	0.0833427	0.1	0.59	0.0845002	0.1
	0.44815	0.18283	0.00278	0.44815	0.19572	0.00277	0.44815	0.16537	0.00566		31.0233	0.89998	31.0328	1.01032	31.0328	1.02811	31.0333	1.03531		0.121	0.04759	0.0033	0.121	0.04746	0.00246	0.121	0.04463	0.00389	0.121	0.04257	0.00507		0.0810276	0.101	0.595	0.07987	0.101	0.595	0.077555	0.101	0.595	0.0810276	0.101	0.595	0.0810276	0.101	0.595	0.0821851	0.101
	0.45185	0.18596	0.00207	0.45185	0.19787	0.00322	0.45185	0.16636	0.00643		31.2815	0.90566	31.2864	1.01713	31.2867	1.03492	31.2869	1.04229		0.122	0.04604	0.0023	0.122	0.0454	0.00161	0.122	0.04566	0.0038	0.122	0.04334	0.00552		0.0821851	0.101	0.6	0.0752399	0.101	0.6	0.077555	0.101	0.6	0.0810276	0.101	0.6	0.07987	0.101	0.6	0.0810276	0.101
	0.45556	0.18508	0.00229	0.45556	0.19845	0.00253	0.45556	0.16806	0.00672		31.5382	0.91171	31.5449	1.02379	31.5449	1.04178	31.5451	1.0493		0.123	0.04476	0.00312	0.123	0.04502	0.00168	0.123	0.04437	0.00246	0.123	0.04347	0.00524		0.07987	0.102	0.605	0.0729248	0.102	0.605	0.0752399	0.102	0.605	0.0810276	0.102	0.605	0.07987	0.102	0.605	0.0833427	0.102
	0.45926	0.18866	0.000507869	0.45926	0.1999	0.00289	0.45926	0.17006	0.00744		31.7926	0.91777	31.8013	1.03054	31.8015	1.0488	31.8018	1.05621		0.124	0.04527	0.00325	0.124	0.04604	0.00161	0.124	0.04373	0.0044	0.124	0.04347	0.00474		0.0833427	0.103	0.61	0.0752399	0.103	0.61	0.077555	0.103	0.61	0.0833427	0.103	0.61	0.0810276	0.103	0.61	0.0868153	0.103
	0.46296	0.18752	0.00116	0.46296	0.20028	0.00194	0.46296	0.1686	0.00674		32.0518	0.92389	32.0559	1.03729	32.0564	1.0558	32.0567	1.06303		0.125	0.04566	0.00401	0.125	0.0472	0.0027	0.125	0.0436	0.00409	0.125	0.04489	0.00497		0.0902879	0.104	0.615	0.077555	0.104	0.615	0.0810276	0.104	0.615	0.0845002	0.104	0.615	0.0810276	0.104	0.615	0.0856577	0.104
	0.46667	0.19164	0.00146	0.46667	0.2045	0.00267	0.46667	0.17247	0.00759		32.3051	0.92999	32.3149	1.04425	32.3151	1.0629	32.3154	1.07024		0.126	0.04759	0.00286	0.126	0.04875	0.00354	0.126	0.04463	0.00498	0.126	0.04579	0.00564		0.0879728	0.105	0.62	0.0787125	0.105	0.62	0.0810276	0.105	0.62	0.0810276	0.105	0.62	0.07987	0.105	0.62	0.0833427	0.105
	0.47037	0.19019	0.00281	0.47037	0.20361	0.00172	0.47037	0.17219	0.00685		32.5633	0.93585	32.568	1.05107	32.5682	1.07012	32.5685	1.07721		0.127	0.04965	0.00439	0.127	0.05003	0.00466	0.127	0.04643	0.00556	0.127	0.04604	0.00326		0.0856577	0.106	0.625	0.077555	0.106	0.625	0.0821851	0.106	0.625	0.0787125	0.106	0.625	0.0810276	0.106	0.625	0.0845002	0.106
	0.47407	0.19269	0.00365	0.47407	0.20454	0.000731337	0.47407	0.17506	0.00771		32.8203	0.94193	32.8267	1.0578	32.8269	1.07633	32.8269	1.08404		0.128	0.04952	0.00336	0.128	0.04913	0.00312	0.128	0.04643	0.00411	0.128	0.04514	0.00433		0.0810276	0.107	0.63	0.07987	0.107	0.63	0.0821851	0.107	0.63	0.0810276	0.107	0.63	0.0845002	0.107	0.63	0.0810276	0.107
	0.47778	0.19254	0.00318	0.47778	0.20707	0.000340284	0.47778	0.17286	0.00964		33.0746	0.94783	33.0836	1.06463	33.0838	1.08393	33.0841	1.0912		0.129	0.04887	0.00299	0.129	0.04746	0.00278	0.129	0.0454	0.0042	0.129	0.04347	0.00607		0.07987	0.107	0.635	0.0810276	0.107	0.635	0.07987	0.107	0.635	0.0810276	0.107	0.635	0.0845002	0.107	0.635	0.0787125	0.107
	0.48148	0.19552	0.0024	0.48148	0.2074	0.00118	0.48148	0.1765	0.00834		33.3338	0.95363	33.3377	1.07131	33.3379	1.09045	33.3385	1.09803		0.13	0.04836	0.00387	0.13	0.04604	0.00222	0.13	0.04502	0.00506	0.13	0.04283	0.0057		0.0833427	0.108	0.64	0.0787125	0.108	0.64	0.0787125	0.108	0.64	0.0833427	0.108	0.64	0.0856577	0.108	0.64	0.0833427	0.108
	0.48519	0.1963	0.00348	0.48519	0.20874	0.00262	0.48519	0.17829	0.00875		33.5862	0.9599	33.5969	1.07804	33.5972	1.09785	33.5972	1.10489		0.131	0.0472	0.00392	0.131	0.04604	0.0019	0.131	0.04463	0.00437	0.131	0.04283	0.00714		0.0833427	0.109	0.645	0.0810276	0.109	0.645	0.0787125	0.109	0.645	0.0856577	0.109	0.645	0.0845002	0.109	0.645	0.0856577	0.109
	0.48889	0.19554	0.002	0.48889	0.21161	0.00292	0.48889	0.17972	0.00925		33.8459	0.96572	33.8492	1.08466	33.8495	1.10452	33.8497	1.11197		0.132	0.04784	0.00467	0.132	0.04784	0.00246	0.132	0.04514	0.00317	0.132	0.04566	0.00748		0.0856577	0.11	0.65	0.0810276	0.11	0.65	0.0810276	0.11	0.65	0.0868153	0.11	0.65	0.0833427	0.11	0.65	0.0879728	0.11
	0.49259	0.19793	0.00228	0.49259	0.21038	0.00238	0.49259	0.17963	0.0081		34.1026	0.97196	34.1092	1.09133	34.1095	1.11118	34.1097	1.11854		0.133	0.04875	0.00446	0.133	0.04849	0.00298	0.133	0.04694	0.00422	0.133	0.04694	0.00658		0.0856577	0.111	0.655	0.0821851	0.111	0.655	0.0845002	0.111	0.655	0.0833427	0.111	0.655	0.0845002	0.111	0.655	0.0868153	0.111
	0.4963	0.20018	0.00239	0.4963	0.21346	0.0026	0.4963	0.17942	0.00811		34.3572	0.97779	34.3654	1.09808	34.3659	1.11832	34.3662	1.12562		0.134	0.04875	0.00158	0.134	0.0499	0.00386	0.134	0.04784	0.00445	0.134	0.04746	0.00524		0.0845002	0.112	0.66	0.0810276	0.112	0.66	0.0821851	0.112	0.66	0.0833427	0.112	0.66	0.0856577	0.112	0.66	0.0856577	0.112
	0.5	0.2045	0.00267	0.5	0.21492	0.00134	0.5	0.18405	0.0081		34.6159	0.98361	34.6202	1.10462	34.6205	1.12489	34.621	1.13254		0.135	0.04887	0.00207	0.135	0.04913	0.00397	0.135	0.04733	0.0034	0.135	0.04784	0.00582		0.0856577	0.112	0.665	0.0833427	0.112	0.665	0.0845002	0.112	0.665	0.0810276	0.112	0.665	0.0856577	0.112	0.665	0.0833427	0.112
	0.5037	0.20084	0.00232	0.5037	0.21228	0.00229	0.5037	0.1819	0.00786		34.8695	0.9896	34.8792	1.11134	34.8795	1.13207	34.8797	1.13945		0.136	0.0499	0.00345	0.136	0.04887	0.00282	0.136	0.0463	0.00352	0.136	0.04643	0.00553		0.0868153	0.113	0.67	0.0821851	0.113	0.67	0.0856577	0.113	0.67	0.07987	0.113	0.67	0.0879728	0.113	0.67	0.0833427	0.113
	0.50741	0.20294	0.000470288	0.50741	0.21836	0.000720364	0.50741	0.18491	0.00819		35.1277	0.99527	35.1326	1.11791	35.1328	1.13888	35.1333	1.14627		0.137	0.04952	0.0044	0.137	0.04862	0.00301	0.137	0.04566	0.00384	0.137	0.04553	0.00477		0.0868153	0.114	0.675	0.0810276	0.114	0.675	0.0845002	0.114	0.675	0.0845002	0.114	0.675	0.0902879	0.114	0.675	0.0868153	0.114
	0.51111	0.20506	0.000982315	0.51111	0.21843	0.00438	0.51111	0.18722	0.00646		35.3846	1.00145	35.3908	1.12472	35.3913	1.1457	35.3913	1.15325		0.138	0.04823	0.00265	0.138	0.05029	0.00312	0.138	0.0454	0.00424	0.138	0.04463	0.0046		0.0868153	0.115	0.68	0.0833427	0.115	0.68	0.0845002	0.115	0.68	0.0879728	0.115	0.68	0.0879728	0.115	0.68	0.0891303	0.115
	0.51481	0.20464	0.0016	0.51481	0.2202	0.00336	0.51481	0.18649	0.00822		35.6392	1.0073	35.6477	1.13152	35.648	1.15262	35.6482	1.16039		0.139	0.049	0.00259	0.139	0.05003	0.0027	0.139	0.04579	0.00426	0.139	0.04643	0.00415		0.0868153	0.116	0.685	0.0810276	0.116	0.685	0.0833427	0.116	0.685	0.0891303	0.116	0.685	0.0891303	0.116	0.685	0.0879728	0.116
	0.51852	0.2068	0.00228	0.51852	0.22108	0.000977939	0.51852	0.19238	0.00532		35.8974	1.01329	35.9026	1.13804	35.9028	1.15923	35.9031	1.16722		0.14	0.0508	0.00242	0.14	0.05132	0.00301	0.14	0.04797	0.00467	0.14	0.04746	0.0061		0.0856577	0.117	0.69	0.07987	0.117	0.69	0.0868153	0.117	0.69	0.0879728	0.117	0.69	0.0856577	0.117	0.69	0.0902879	0.117
	0.52222	0.20904	0.00349	0.52222	0.22293	0.00178	0.52222	0.18808	0.00691		36.151	1.01901	36.1605	1.14494	36.1608	1.16635	36.161	1.17407		0.141	0.05106	0.00268	0.141	0.05003	0.00351	0.141	0.04784	0.00498	0.141	0.04784	0.00593		0.0845002	0.118	0.695	0.07987	0.118	0.695	0.0879728	0.118	0.695	0.0821851	0.118	0.695	0.0833427	0.118	0.695	0.0879728	0.118
	0.52593	0.20922	0.00313	0.52593	0.2232	0.00188	0.52593	0.18989	0.00763		36.4092	1.02457	36.4136	1.15124	36.4144	1.1729	36.4146	1.18082		0.142	0.04952	0.00299	0.142	0.04823	0.00295	0.142	0.04669	0.00514	0.142	0.04759	0.00499		0.0891303	0.118	0.7	0.0821851	0.118	0.7	0.0856577	0.118	0.7	0.0833427	0.118	0.7	0.0856577	0.118	0.7	0.0879728	0.118
	0.52963	0.21304	0.00123	0.52963	0.22422	0.0022	0.52963	0.19022	0.00603		36.6664	1.03049	36.672	1.15787	36.6726	1.17948	36.6728	1.1876		0.143	0.04823	0.00332	0.143	0.04797	0.00367	0.143	0.0454	0.00459	0.143	0.04759	0.00513		0.0926029	0.119	0.705	0.0845002	0.119	0.705	0.0833427	0.119	0.705	0.0845002	0.119	0.705	0.0868153	0.119	0.705	0.0879728	0.119
	0.53333	0.21337	0.00241	0.53333	0.22752	0.00118	0.53333	0.19447	0.00936		36.9205	1.03649	36.93	1.16468	36.9303	1.1865	36.9308	1.19438		0.144	0.04862	0.00375	0.144	0.04939	0.00484	0.144	0.04579	0.00272	0.144	0.04669	0.00477		0.094918	0.12	0.71	0.0845002	0.12	0.71	0.0833427	0.12	0.71	0.0902879	0.12	0.71	0.0914454	0.12	0.71	0.0914454	0.12
	0.53704	0.21235	0.00288	0.53704	0.22732	0.00238	0.53704	0.19071	0.00497		37.1808	1.04231	37.1836	1.17128	37.1841	1.19298	37.1841	1.20107		0.145	0.04977	0.00357	0.145	0.05003	0.00374	0.145	0.0481	0.00353	0.145	0.0463	0.0061		0.0926029	0.121	0.715	0.0879728	0.121	0.715	0.0821851	0.121	0.715	0.0891303	0.121	0.715	0.0914454	0.121	0.715	0.094918	0.121
	0.54074	0.21666	0.00232	0.54074	0.23006	0.00201	0.54074	0.19447	0.0091		37.4326	1.04811	37.4436	1.17757	37.4438	1.19983	37.4441	1.20786		0.146	0.05145	0.00217	0.146	0.05157	0.0041	0.146	0.04849	0.00335	0.146	0.0472	0.0059		0.0891303	0.122	0.72	0.0868153	0.122	0.72	0.0810276	0.122	0.72	0.0902879	0.122	0.72	0.0868153	0.122	0.72	0.0937605	0.122
	0.54444	0.21436	0.00206	0.54444	0.22945	0.00169	0.54444	0.19434	0.00977		37.6923	1.05375	37.6957	1.18419	37.6959	1.20661	37.6962	1.21477		0.147	0.0526	0.00239	0.147	0.05273	0.00323	0.147	0.04862	0.00284	0.147	0.04849	0.00493		0.0902879	0.123	0.725	0.0810276	0.123	0.725	0.0856577	0.123	0.725	0.0856577	0.123	0.725	0.0833427	0.123	0.725	0.0914454	0.123
	0.54815	0.21676	0.00147	0.54815	0.23299	0.00123	0.54815	0.19481	0.00684		37.9485	1.05987	37.9551	1.19077	37.9556	1.21322	37.9554	1.2215		0.148	0.05222	0.00335	0.148	0.05222	0.00298	0.148	0.0481	0.00534	0.148	0.0499	0.0058		0.0891303	0.124	0.73	0.0821851	0.124	0.73	0.0879728	0.124	0.73	0.0856577	0.124	0.73	0.0856577	0.124	0.73	0.0879728	0.124
	0.55185	0.22086	0.00249	0.55185	0.23425	0.00109	0.55185	0.2024	0.00827		38.2036	1.06548	38.2115	1.19737	38.2118	1.22018	38.212	1.22839		0.149	0.05132	0.00289	0.149	0.05055	0.00306	0.149	0.04694	0.00471	0.149	0.04772	0.00487		0.0902879	0.124	0.735	0.0856577	0.124	0.735	0.0833427	0.124	0.735	0.0868153	0.124	0.735	0.0879728	0.124	0.735	0.0902879	0.124
	0.55556	0.21796	0.00205	0.55556	0.23369	0.00257	0.55556	0.19867	0.0073		38.4618	1.07146	38.4667	1.20383	38.4672	1.22666	38.4669	1.23505		0.15	0.0508	0.00419	0.15	0.05016	0.00278	0.15	0.04566	0.00449	0.15	0.04759	0.00399		0.0914454	0.125	0.74	0.0845002	0.125	0.74	0.0868153	0.125	0.74	0.0879728	0.125	0.74	0.0914454	0.125	0.74	0.0926029	0.125
	0.55926	0.22032	0.000829377	0.55926	0.23572	0.00194	0.55926	0.2023	0.00737		38.7159	1.07726	38.7249	1.21029	38.7251	1.23369	38.7254	1.24183		0.151	0.0517	0.00301	0.151	0.05016	0.00295	0.151	0.04566	0.00471	0.151	0.04887	0.00374		0.0902879	0.126	0.745	0.0845002	0.126	0.745	0.0879728	0.126	0.745	0.0891303	0.126	0.745	0.0902879	0.126	0.745	0.0937605	0.126
	0.56296	0.22449	0.00196	0.56296	0.23767	0.00234	0.56296	0.20225	0.00761		38.9741	1.08301	38.9787	1.21701	38.9792	1.24032	38.979	1.24861		0.152	0.05235	0.00351	0.152	0.05003	0.00244	0.152	0.04694	0.0054	0.152	0.04862	0.0053		0.0926029	0.127	0.75	0.0891303	0.127	0.75	0.0891303	0.127	0.75	0.0926029	0.127	0.75	0.0914454	0.127	0.75	0.0972331	0.127
	0.56667	0.22392	0.0029	0.56667	0.23858	0.00325	0.56667	0.20443	0.00737		39.2305	1.08897	39.2369	1.22355	39.2374	1.24696	39.2377	1.25549		0.153	0.05222	0.00386	0.153	0.05042	0.00117	0.153	0.04952	0.00432	0.153	0.04965	0.00509		0.0914454	0.128	0.755	0.0902879	0.128	0.755	0.0891303	0.128	0.755	0.0902879	0.128	0.755	0.0891303	0.128	0.755	0.0960756	0.128
	0.57037	0.22383	0.0013	0.57037	0.23772	0.00311	0.57037	0.20214	0.0107		39.4854	1.0946	39.4933	1.23017	39.4933	1.2539	39.4936	1.26232		0.154	0.05145	0.00338	0.154	0.0526	0.00165	0.154	0.0499	0.00513	0.154	0.0499	0.00461		0.0902879	0.129	0.76	0.0856577	0.129	0.76	0.0821851	0.129	0.76	0.0879728	0.129	0.76	0.0879728	0.129	0.76	0.0902879	0.129
	0.57407	0.22679	0.00193	0.57407	0.24151	0.00352	0.57407	0.20728	0.00903		39.7444	1.10047	39.7482	1.23672	39.7487	1.26034	39.7487	1.269		0.155	0.05067	0.00351	0.155	0.05338	0.00242	0.155	0.04913	0.00534	0.155	0.04875	0.0055		0.0914454	0.129	0.765	0.0856577	0.129	0.765	0.0821851	0.129	0.765	0.0821851	0.129	0.765	0.0879728	0.129	0.765	0.0879728	0.129
	0.57778	0.22816	0.000560621	0.57778	0.2421	0.00161	0.57778	0.20698	0.00704		39.9969	1.10635	40.0074	1.24332	40.0072	1.26723	40.0077	1.2759		0.156	0.05132	0.00289	0.156	0.05286	0.00224	0.156	0.04875	0.00553	0.156	0.04849	0.00544		0.0914454	0.13	0.77	0.0879728	0.13	0.77	0.0833427	0.13	0.77	0.0891303	0.13	0.77	0.0891303	0.13	0.77	0.0902879	0.13
	0.58148	0.22691	0.00459	0.58148	0.2435	0.00219	0.58148	0.20794	0.00637		40.2556	1.11214	40.26	1.24985	40.2605	1.27383	40.2608	1.28266		0.157	0.05132	0.00271	0.157	0.05376	0.00225	0.157	0.049	0.00459	0.157	0.04849	0.00693		0.0902879	0.131	0.775	0.0902879	0.131	0.775	0.0845002	0.131	0.775	0.0926029	0.131	0.775	0.0937605	0.131	0.775	0.0960756	0.131
	0.58519	0.22871	0.00132	0.58519	0.24534	0.002	0.58519	0.21064	0.0089		40.5133	1.11813	40.5187	1.25621	40.519	1.28057	40.519	1.28928		0.158	0.05235	0.00282	0.158	0.05415	0.00326	0.158	0.04939	0.00366	0.158	0.04836	0.00606		0.0914454	0.132	0.78	0.0902879	0.132	0.78	0.0902879	0.132	0.78	0.0926029	0.132	0.78	0.0972331	0.132	0.78	0.0983906	0.132
	0.58889	0.23086	0.00282	0.58889	0.24566	0.00343	0.58889	0.20887	0.01055		40.7669	1.12385	40.7762	1.26285	40.7767	1.28745	40.7767	1.29584		0.159	0.05389	0.00201	0.159	0.05312	0.00227	0.159	0.05042	0.00452	0.159	0.05029	0.00582		0.0937605	0.133	0.785	0.0891303	0.133	0.785	0.0926029	0.133	0.785	0.0960756	0.133	0.785	0.0937605	0.133	0.785	0.0983906	0.133
	0.59259	0.23489	0.00247	0.59259	0.24848	0.00435	0.59259	0.21222	0.00996		41.0262	1.1297	41.03	1.26946	41.0297	1.2938	41.0303	1.30281		0.16	0.05389	0.00239	0.16	0.05299	0.00282	0.16	0.05145	0.00567	0.16	0.05055	0.00655		0.094918	0.134	0.79	0.0914454	0.134	0.79	0.0914454	0.134	0.79	0.0960756	0.134	0.79	0.094918	0.134	0.79	0.0995482	0.134
	0.5963	0.23162	0.000792064	0.5963	0.24941	0.00158	0.5963	0.2102	0.00681		41.2787	1.13554	41.2895	1.27598	41.2895	1.30064	41.29	1.30946		0.161	0.05466	0.00199	0.161	0.05183	0.00199	0.161	0.05132	0.00521	0.161	0.05029	0.00471		0.0937605	0.135	0.795	0.0879728	0.135	0.795	0.0868153	0.135	0.795	0.094918	0.135	0.795	0.0926029	0.135	0.795	0.100706	0.135
	0.6	0.2344	0.00265	0.6	0.24926	0.00167	0.6	0.21202	0.00624		41.5387	1.14134	41.5415	1.28264	41.5418	1.30739	41.5421	1.31627		0.162	0.05286	0.00322	0.162	0.05106	0.0022	0.162	0.0526	0.00434	0.162	0.05119	0.00557		0.0937605	0.135	0.8	0.0868153	0.135	0.8	0.0879728	0.135	0.8	0.0937605	0.135	0.8	0.0902879	0.135	0.8	0.0995482	0.135
	0.6037	0.23637	0.000615823	0.6037	0.25246	0.00151	0.6037	0.2141	0.00863		41.7946	1.1474	41.8015	1.28918	41.8018	1.31404	41.8018	1.3228		0.163	0.05093	0.00347	0.163	0.05055	0.00271	0.163	0.05042	0.00343	0.163	0.05093	0.00567		0.0926029	0.136	0.805	0.0914454	0.136	0.805	0.0879728	0.136	0.805	0.0914454	0.136	0.805	0.0902879	0.136	0.805	0.0960756	0.136
	0.60741	0.23675	0.0027	0.60741	0.2539	0.00444	0.60741	0.21902	0.00866		42.05	1.153	42.0579	1.2959	42.0577	1.321	42.0579	1.32962		0.164	0.05196	0.00274	0.164	0.05196	0.00335	0.164	0.0499	0.0033	0.164	0.05132	0.00549		0.0960756	0.137	0.81	0.0914454	0.137	0.81	0.0926029	0.137	0.81	0.0926029	0.137	0.81	0.0902879	0.137	0.81	0.0972331	0.137
	0.61111	0.23614	0.000782336	0.61111	0.25269	0.00353	0.61111	0.21457	0.00721		42.3082	1.1588	42.3128	1.30239	42.3131	1.32741	42.3136	1.33653		0.165	0.05338	0.00268	0.165	0.05325	0.00209	0.165	0.05016	0.00366	0.165	0.0508	0.00496		0.094918	0.138	0.815	0.0902879	0.138	0.815	0.094918	0.138	0.815	0.0914454	0.138	0.815	0.0960756	0.138	0.815	0.0972331	0.138
	0.61481	0.23975	0.00189	0.61481	0.25694	0.00466	0.61481	0.21905	0.00805		42.561	1.16474	42.5715	1.30919	42.5715	1.33431	42.5718	1.34325		0.166	0.05415	0.00251	0.166	0.05556	0.00357	0.166	0.05067	0.00356	0.166	0.04952	0.00466		0.0960756	0.139	0.82	0.0914454	0.139	0.82	0.0926029	0.139	0.82	0.0937605	0.139	0.82	0.0926029	0.139	0.82	0.0995482	0.139
	0.61852	0.2402	0.00198	0.61852	0.25527	0.00111	0.61852	0.21922	0.00689		42.8203	1.17046	42.8241	1.31551	42.8246	1.34097	42.8246	1.34985		0.167	0.05428	0.0022	0.167	0.05492	0.00246	0.167	0.05299	0.00548	0.167	0.05055	0.00388		0.0972331	0.14	0.825	0.0879728	0.14	0.825	0.0914454	0.14	0.825	0.100706	0.14	0.825	0.0937605	0.14	0.825	0.0995482	0.14
	0.62222	0.23927	0.00344	0.62222	0.2562	0.00266	0.62222	0.21676	0.00861		43.0764	1.17655	43.0833	1.32227	43.0833	1.3476	43.0838	1.35672		0.168	0.05363	0.00278	0.168	0.05466	0.00288	0.168	0.05286	0.00585	0.168	0.05119	0.00459		0.094918	0.141	0.83	0.0879728	0.141	0.83	0.0868153	0.141	0.83	0.0902879	0.141	0.83	0.0972331	0.141	0.83	0.0995482	0.141
	0.62593	0.24594	0.000704889	0.62593	0.2608	0.0024	0.62593	0.22385	0.00858		43.3315	1.18235	43.3395	1.32914	43.34	1.35444	43.3403	1.36362		0.169	0.05235	0.00257	0.169	0.05453	0.00286	0.169	0.05183	0.00476	0.169	0.049	0.00576		0.094918	0.141	0.835	0.0845002	0.141	0.835	0.0845002	0.141	0.835	0.0891303	0.141	0.835	0.0995482	0.141	0.835	0.0960756	0.141
	0.62963	0.2431	0.00024752	0.62963	0.2602	0.00176	0.62963	0.22109	0.00874		43.59	1.18838	43.5946	1.33544	43.5946	1.36101	43.5949	1.37029		0.17	0.0526	0.00312	0.17	0.05286	0.00289	0.17	0.05145	0.00515	0.17	0.04849	0.00559		0.0960756	0.142	0.84	0.0845002	0.142	0.84	0.0926029	0.142	0.84	0.0983906	0.142	0.84	0.0983906	0.142	0.84	0.0972331	0.142
	0.63333	0.24598	0.00335	0.63333	0.26128	0.00156	0.63333	0.22411	0.00707		43.8433	1.19418	43.8531	1.34243	43.8536	1.36782	43.8536	1.37715		0.171	0.05338	0.00325	0.171	0.05286	0.00183	0.171	0.05042	0.00471	0.171	0.0499	0.00622		0.0937605	0.143	0.845	0.0879728	0.143	0.845	0.0926029	0.143	0.845	0.101863	0.143	0.845	0.0995482	0.143	0.845	0.0983906	0.143
	0.63704	0.24537	0.00116	0.63704	0.2605	0.00402	0.63704	0.22383	0.00564		44.101	1.19986	44.1067	1.34884	44.1067	1.37456	44.1067	1.38404		0.172	0.05376	0.00401	0.172	0.05505	0.00225	0.172	0.0517	0.00498	0.172	0.0508	0.00547		0.0995482	0.144	0.85	0.0914454	0.144	0.85	0.0937605	0.144	0.85	0.0960756	0.144	0.85	0.0983906	0.144	0.85	0.101863	0.144
	0.64074	0.2476	0.00224	0.64074	0.26509	0.00228	0.64074	0.22596	0.00561		44.3595	1.20584	44.3641	1.3553	44.3646	1.38127	44.3651	1.3909		0.173	0.05595	0.00448	0.173	0.05633	0.00153	0.173	0.05338	0.00499	0.173	0.05299	0.00514		0.101863	0.145	0.855	0.0972331	0.145	0.855	0.0972331	0.145	0.855	0.0926029	0.145	0.855	0.0983906	0.145	0.855	0.103021	0.145
	0.64444	0.24763	0.00082688	0.64444	0.26383	0.00229	0.64444	0.22559	0.00592		44.6128	1.21169	44.6221	1.36201	44.6223	1.38805	44.6226	1.39766		0.174	0.05672	0.00352	0.174	0.05711	0.00306	0.174	0.05209	0.00417	0.174	0.05428	0.00472		0.100706	0.146	0.86	0.094918	0.146	0.86	0.094918	0.146	0.86	0.101863	0.146	0.86	0.0972331	0.146	0.86	0.104178	0.146
	0.64815	0.253	0.00329	0.64815	0.27036	0.00133	0.64815	0.23022	0.00576		44.8728	1.21758	44.8762	1.36835	44.8764	1.39465	44.8767	1.40428		0.175	0.05595	0.00265	0.175	0.05633	0.00183	0.175	0.05235	0.00336	0.175	0.05338	0.00457		0.0983906	0.146	0.865	0.0926029	0.146	0.865	0.0937605	0.146	0.865	0.0995482	0.146	0.865	0.0926029	0.146	0.865	0.103021	0.146
	0.65185	0.2525	0.00148	0.65185	0.26811	0.00285	0.65185	0.23092	0.00759		45.1246	1.22359	45.1362	1.37511	45.1364	1.40131	45.1364	1.41109		0.176	0.05505	0.00201	0.176	0.05569	0.00292	0.176	0.05209	0.00361	0.176	0.0517	0.0054		0.0983906	0.147	0.87	0.0926029	0.147	0.87	0.0914454	0.147	0.87	0.0960756	0.147	0.87	0.0926029	0.147	0.87	0.100706	0.147
	0.65556	0.25256	0.00171	0.65556	0.26752	0.0029	0.65556	0.22709	0.0082		45.3846	1.22904	45.3879	1.38148	45.3882	1.40805	45.3885	1.41791		0.177	0.05518	0.00142	0.177	0.05505	0.00463	0.177	0.05235	0.00462	0.177	0.05029	0.00528		0.101863	0.148	0.875	0.094918	0.148	0.875	0.0926029	0.148	0.875	0.0972331	0.148	0.875	0.0972331	0.148	0.875	0.103021	0.148
	0.65926	0.25447	0.00135	0.65926	0.27226	0.00447	0.65926	0.23332	0.0077		45.6405	1.23499	45.6477	1.38802	45.6477	1.41462	45.648	1.42469		0.178	0.05723	0.00131	0.178	0.05505	0.00357	0.178	0.05248	0.00459	0.178	0.05055	0.00488		0.101863	0.149	0.88	0.0983906	0.149	0.88	0.0972331	0.149	0.88	0.101863	0.149	0.88	0.0972331	0.149	0.88	0.104178	0.149
	0.66296	0.25265	0.00474	0.66296	0.2716	0.00163	0.66296	0.23181	0.00988		45.8959	1.24072	45.9036	1.39447	45.9038	1.42149	45.9041	1.43132		0.179	0.05685	0.00262	0.179	0.05492	0.00193	0.179	0.05235	0.005	0.179	0.05222	0.00427		0.0983906	0.15	0.885	0.0960756	0.15	0.885	0.100706	0.15	0.885	0.0995482	0.15	0.885	0.0972331	0.15	0.885	0.101863	0.15
	0.66667	0.25697	0.00278	0.66667	0.27395	0.00316	0.66667	0.23472	0.00535		46.1541	1.24666	46.159	1.40095	46.159	1.42803	46.1592	1.43809		0.18	0.05672	0.00327	0.18	0.05685	0.0022	0.18	0.05196	0.00446	0.18	0.05402	0.00501		0.0960756	0.151	0.89	0.0937605	0.151	0.89	0.0995482	0.151	0.89	0.0972331	0.151	0.89	0.0995482	0.151	0.89	0.104178	0.151
	0.67037	0.25803	0.00292	0.67037	0.27558	0.000898263	0.67037	0.23344	0.0048		46.4072	1.25265	46.4174	1.40768	46.4177	1.43476	46.4177	1.44495		0.181	0.05608	0.00253	0.181	0.05749	0.00217	0.181	0.05286	0.00417	0.181	0.05453	0.00513		0.0995482	0.152	0.895	0.0926029	0.152	0.895	0.094918	0.152	0.895	0.0960756	0.152	0.895	0.101863	0.152	0.895	0.103021	0.152
	0.67407	0.2575	0.00187	0.67407	0.27514	0.00242	0.67407	0.23581	0.00866		46.6662	1.25835	46.6705	1.41411	46.6705	1.44141	46.6708	1.45163		0.182	0.05492	0.00338	0.182	0.05505	0.00246	0.182	0.05376	0.00445	0.182	0.05338	0.00423		0.100706	0.152	0.9	0.0914454	0.152	0.9	0.0960756	0.152	0.9	0.0995482	0.152	0.9	0.103021	0.152	0.9	0.105336	0.152
	0.67778	0.26083	0.00315	0.67778	0.27751	0.00162	0.67778	0.23644	0.00732		46.9226	1.26424	46.9295	1.42067	46.9297	1.44819	46.93	1.45839		0.183	0.0544	0.00217	0.183	0.05518	0.00174	0.183	0.0526	0.00401	0.183	0.05248	0.00573		0.100706	0.153	0.905	0.094918	0.153	0.905	0.0926029	0.153	0.905	0.0972331	0.153	0.905	0.101863	0.153	0.905	0.107651	0.153
	0.68148	0.26372	0.00281	0.68148	0.27997	0.00242	0.68148	0.23732	0.00741		47.178	1.26997	47.1859	1.42739	47.1859	1.45512	47.1859	1.46523		0.184	0.0553	0.00356	0.184	0.05569	0.0034	0.184	0.05209	0.00413	0.184	0.05106	0.00635		0.106493	0.154	0.91	0.0960756	0.154	0.91	0.0960756	0.154	0.91	0.100706	0.154	0.91	0.103021	0.154	0.91	0.109966	0.154
	0.68519	0.26215	0.00217	0.68519	0.27681	0.00351	0.68519	0.2387	0.00611		47.4361	1.27598	47.4405	1.43395	47.4408	1.4617	47.4415	1.47199		0.185	0.0562	0.00284	0.185	0.05813	0.00351	0.185	0.05235	0.0044	0.185	0.05106	0.00544		0.104178	0.155	0.915	0.100706	0.155	0.915	0.100706	0.155	0.915	0.103021	0.155	0.915	0.103021	0.155	0.915	0.105336	0.155
	0.68889	0.26049	0.00187	0.68889	0.28132	0.000708357	0.68889	0.23944	0.00811		47.6895	1.28192	47.699	1.44068	47.6992	1.46839	47.6995	1.47902		0.186	0.05762	0.00294	0.186	0.05826	0.00265	0.186	0.05325	0.00561	0.186	0.05248	0.00437		0.0995482	0.156	0.92	0.0995482	0.156	0.92	0.0983906	0.156	0.92	0.103021	0.156	0.92	0.0995482	0.156	0.92	0.101863	0.156
	0.69259	0.2656	0.0043	0.69259	0.28388	0.000838286	0.69259	0.24258	0.00608		47.9479	1.28766	47.9528	1.44709	47.9531	1.47515	47.9531	1.48581		0.187	0.05826	0.00271	0.187	0.05801	0.00242	0.187	0.05492	0.00543	0.187	0.0544	0.00498		0.100706	0.157	0.925	0.0914454	0.157	0.925	0.0926029	0.157	0.925	0.103021	0.157	0.925	0.100706	0.157	0.925	0.100706	0.157
	0.6963	0.26296	0.00249	0.6963	0.2826	0.000594564	0.6963	0.24125	0.00869		48.2054	1.29361	48.211	1.4537	48.2108	1.48187	48.2113	1.49245		0.188	0.05852	0.0021	0.188	0.05852	0.0026	0.188	0.05543	0.0055	0.188	0.05505	0.00537		0.100706	0.158	0.93	0.0914454	0.158	0.93	0.0937605	0.158	0.93	0.104178	0.158	0.93	0.100706	0.158	0.93	0.0995482	0.158
	0.7	0.27202	0.00347	0.7	0.28591	0.00306	0.7	0.2454	0.01029		48.4595	1.2994	48.4682	1.46041	48.4687	1.48857	48.4692	1.49933		0.189	0.05762	0.00282	0.189	0.05775	0.00187	0.189	0.0544	0.00537	0.189	0.05479	0.00567		0.100706	0.158	0.935	0.0972331	0.158	0.935	0.094918	0.158	0.935	0.108808	0.158	0.935	0.103021	0.158	0.935	0.105336	0.158
	0.7037	0.26655	0.00314	0.7037	0.28534	0.00422	0.7037	0.24274	0.00772		48.7187	1.30527	48.7223	1.46685	48.7223	1.49517	48.7228	1.50617		0.19	0.05723	0.00328	0.19	0.05723	0.00193	0.19	0.05299	0.00563	0.19	0.05363	0.00501		0.103021	0.159	0.94	0.0960756	0.159	0.94	0.0972331	0.159	0.94	0.106493	0.159	0.94	0.105336	0.159	0.94	0.108808	0.159
	0.70741	0.26836	0.00207	0.70741	0.28645	0.003	0.70741	0.24515	0.00775		48.9703	1.31108	48.9818	1.4736	48.9821	1.502	48.9821	1.51291		0.191	0.05698	0.00365	0.191	0.05711	0.00239	0.191	0.05325	0.00534	0.191	0.0535	0.00566		0.100706	0.16	0.945	0.0972331	0.16	0.945	0.0983906	0.16	0.945	0.105336	0.16	0.945	0.103021	0.16	0.945	0.108808	0.16
	0.71111	0.27091	0.00135	0.71111	0.28694	0.00328	0.71111	0.25037	0.00661		49.2305	1.31698	49.2336	1.48022	49.2338	1.50872	49.2341	1.51967		0.192	0.05775	0.00314	0.192	0.05878	0.00331	0.192	0.05428	0.00603	0.192	0.0535	0.00554		0.101863	0.161	0.95	0.101863	0.161	0.95	0.103021	0.161	0.95	0.108808	0.161	0.95	0.100706	0.161	0.95	0.109966	0.161
	0.71481	0.27191	0.00174	0.71481	0.29173	0.00218	0.71481	0.2482	0.0087		49.4864	1.32299	49.4936	1.48667	49.4944	1.51525	49.4944	1.52642		0.193	0.05852	0.00301	0.193	0.05929	0.004	0.193	0.05428	0.00509	0.193	0.0544	0.00534		0.104178	0.162	0.955	0.0995482	0.162	0.955	0.101863	0.162	0.955	0.103021	0.162	0.955	0.100706	0.162	0.955	0.107651	0.162
	0.71852	0.27256	0.00177	0.71852	0.29096	0.00111	0.71852	0.24807	0.01057		49.742	1.32862	49.75	1.49334	49.75	1.52207	49.7505	1.53328		0.194	0.05903	0.00284	0.194	0.05903	0.00301	0.194	0.05543	0.00568	0.194	0.05479	0.00448		0.104178	0.163	0.96	0.094918	0.163	0.96	0.0972331	0.163	0.96	0.100706	0.163	0.96	0.104178	0.163	0.96	0.107651	0.163
	0.72222	0.27541	0.00273	0.72222	0.28673	0.00803	0.72222	0.2529	0.00816		50.0005	1.33455	50.0051	1.49983	50.0054	1.52875	50.0054	1.54021		0.195	0.06032	0.00319	0.195	0.05826	0.00289	0.195	0.0553	0.00536	0.195	0.05466	0.0031		0.104178	0.163	0.965	0.0972331	0.163	0.965	0.100706	0.163	0.965	0.100706	0.163	0.965	0.100706	0.163	0.965	0.107651	0.163
	0.72593	0.27508	0.00187	0.72593	0.28981	0.00451	0.72593	0.25144	0.00748		50.2536	1.34046	50.2636	1.50654	50.2638	1.53538	50.2641	1.54706		0.196	0.05891	0.00204	0.196	0.05788	0.00259	0.196	0.05518	0.00521	0.196	0.05492	0.00452		0.104178	0.164	0.97	0.0960756	0.164	0.97	0.100706	0.164	0.97	0.105336	0.164	0.97	0.0995482	0.164	0.97	0.107651	0.164
	0.72963	0.27422	0.00271	0.72963	0.29169	0.00127	0.72963	0.24979	0.00941		50.5123	1.3463	50.5167	1.51297	50.5169	1.5421	50.5172	1.55381		0.197	0.05736	0.00239	0.197	0.05711	0.00352	0.197	0.05466	0.00494	0.197	0.05389	0.00441		0.106493	0.165	0.975	0.0972331	0.165	0.975	0.100706	0.165	0.975	0.107651	0.165	0.975	0.105336	0.165	0.975	0.106493	0.165
	0.73333	0.28051	0.00215	0.73333	0.29697	0.00182	0.73333	0.258	0.00691		50.7687	1.35243	50.7756	1.5196	50.7759	1.5486	50.7759	1.56046		0.198	0.05672	0.00246	0.198	0.05698	0.00294	0.198	0.05312	0.00622	0.198	0.05453	0.00499		0.104178	0.166	0.98	0.101863	0.166	0.98	0.104178	0.166	0.98	0.105336	0.166	0.98	0.106493	0.166	0.98	0.107651	0.166
	0.73704	0.27448	0.00303	0.73704	0.29607	0.00447	0.73704	0.25246	0.0054		51.0239	1.35835	51.0315	1.52664	51.032	1.55596	51.0323	1.56752		0.199	0.05698	0.00365	0.199	0.05801	0.00249	0.199	0.05466	0.00557	0.199	0.05543	0.00516		0.103021	0.167	0.985	0.107651	0.167	0.985	0.107651	0.167	0.985	0.106493	0.167	0.985	0.106493	0.167	0.985	0.109966	0.167
	0.74074	0.28137	0.00344	0.74074	0.30113	0.000898263	0.74074	0.25446	0.00707		51.282	1.36428	51.2867	1.5332	51.2872	1.56234	51.2874	1.57443		0.2	0.05839	0.00312	0.2	0.06071	0.00217	0.2	0.05659	0.00541	0.2	0.05698	0.00633		0.101863	0.168	0.99	0.105336	0.168	0.99	0.105336	0.168	0.99	0.107651	0.168	0.99	0.105336	0.168	0.99	0.111124	0.168
	0.74444	0.28227	0.00175	0.74444	0.30057	0.00334	0.74444	0.25873	0.00711		51.5356	1.37009	51.5454	1.53989	51.5456	1.56935	51.5459	1.58129		0.201	0.05903	0.00278	0.201	0.06148	0.00249	0.201	0.05749	0.00409	0.201	0.05659	0.00733		0.101863	0.169	0.995	0.0983906	0.169	0.995	0.0995482	0.169	0.995	0.104178	0.169	0.995	0.104178	0.169	0.995	0.109966	0.169
	0.74815	0.28201	0.00446	0.74815	0.298	0.00156	0.74815	0.25703	0.00966		51.7938	1.37585	51.7985	1.54648	51.7987	1.57579	51.799	1.58817		0.202	0.05942	0.00271	0.202	0.06006	0.00268	0.202	0.05698	0.00379	0.202	0.05556	0.00587		0.105336	0.169	1	0.0960756	0.169	1	0.100706	0.169	1	0.105336	0.169	1	0.103021	0.169	1	0.109966	0.169
	0.75185	0.28493	0.00768	0.75185	0.30482	0.0063	0.75185	0.26003	0.00725		52.0513	1.38177	52.0569	1.55308	52.0572	1.58298	52.0577	1.59484		0.203	0.05813	0.00305	0.203	0.05762	0.0023	0.203	0.05608	0.00449	0.203	0.05466	0.0052		0.106493	0.17	1.005	0.0995482	0.17	1.005	0.101863	0.17	1.005	0.109966	0.17	1.005	0.106493	0.17	1.005	0.108808	0.17
	0.75556	0.28531	0.00566	0.75556	0.30653	0.00117	0.75556	0.25937	0.007		52.3054	1.38753	52.3144	1.55965	52.3146	1.58933	52.3149	1.60167		0.204	0.05878	0.004	0.204	0.05775	0.00268	0.204	0.05543	0.00538	0.204	0.05505	0.00348		0.107651	0.171	1.01	0.103021	0.171	1.01	0.101863	0.171	1.01	0.108808	0.171	1.01	0.107651	0.171	1.01	0.107651	0.171
	0.75926	0.28505	0.00249	0.75926	0.30392	0.000309152	0.75926	0.26033	0.00743		52.5649	1.39351	52.5685	1.56617	52.5687	1.59625	52.569	1.60853		0.205	0.05981	0.00421	0.205	0.05929	0.00251	0.205	0.05466	0.00487	0.205	0.05569	0.00486		0.108808	0.172	1.015	0.105336	0.172	1.015	0.103021	0.172	1.015	0.105336	0.172	1.015	0.109966	0.172	1.015	0.107651	0.172
	0.76296	0.28858	0.00624	0.76296	0.30336	0.00236	0.76296	0.26199	0.0066		52.8172	1.39943	52.828	1.5729	52.8282	1.60308	52.8285	1.61525		0.206	0.06071	0.00389	0.206	0.06096	0.00327	0.206	0.05672	0.00677	0.206	0.05646	0.00542		0.113439	0.173	1.02	0.106493	0.173	1.02	0.105336	0.173	1.02	0.105336	0.173	1.02	0.107651	0.173	1.02	0.111124	0.173
	0.76667	0.29067	0.0035	0.76667	0.31099	0.0027	0.76667	0.26533	0.00671		53.0769	1.40517	53.0803	1.57934	53.0808	1.60967	53.081	1.6221		0.207	0.06161	0.00436	0.207	0.06161	0.00305	0.207	0.05916	0.00708	0.207	0.05711	0.00521		0.114596	0.174	1.025	0.0995482	0.174	1.025	0.0995482	0.174	1.025	0.106493	0.174	1.025	0.106493	0.174	1.025	0.113439	0.174
	0.77037	0.28585	0.00248	0.77037	0.30748	0.00135	0.77037	0.26182	0.00678		53.3328	1.41121	53.34	1.58609	53.3403	1.61663	53.3403	1.62873		0.208	0.06083	0.00384	0.208	0.06122	0.00314	0.208	0.05826	0.00615	0.208	0.05813	0.00483		0.112281	0.175	1.03	0.0983906	0.175	1.03	0.104178	0.175	1.03	0.107651	0.175	1.03	0.105336	0.175	1.03	0.109966	0.175
	0.77407	0.29354	0.00383	0.77407	0.31429	0.00282	0.77407	0.26763	0.0084		53.5879	1.41682	53.5962	1.59298	53.5964	1.62304	53.5967	1.63554		0.209	0.05891	0.00303	0.209	0.05981	0.00347	0.209	0.05711	0.00452	0.209	0.0553	0.00587		0.109966	0.175	1.035	0.104178	0.175	1.035	0.104178	0.175	1.035	0.105336	0.175	1.035	0.106493	0.175	1.035	0.107651	0.175
	0.77778	0.29037	0.00317	0.77778	0.31228	0.00392	0.77778	0.26653	0.00713		53.8464	1.42287	53.851	1.59947	53.8515	1.63016	53.8515	1.64231		0.21	0.05813	0.00326	0.21	0.05968	0.00239	0.21	0.05659	0.00465	0.21	0.05582	0.00548		0.112281	0.176	1.04	0.105336	0.176	1.04	0.106493	0.176	1.04	0.106493	0.176	1.04	0.108808	0.176	1.04	0.114596	0.176
	0.78148	0.29147	0.00246	0.78148	0.31122	0.00217	0.78148	0.26462	0.00688		54.1005	1.42884	54.1095	1.60622	54.1097	1.63681	54.1103	1.64917		0.211	0.05788	0.00332	0.211	0.06006	0.0022	0.211	0.05518	0.00463	0.211	0.05646	0.0048		0.108808	0.177	1.045	0.106493	0.177	1.045	0.108808	0.177	1.045	0.112281	0.177	1.045	0.108808	0.177	1.045	0.116911	0.177
	0.78519	0.2952	0.00369	0.78519	0.31659	0.00294	0.78519	0.27161	0.00756		54.3587	1.43466	54.3636	1.61294	54.3636	1.64331	54.3641	1.65628		0.212	0.06071	0.00406	0.212	0.06083	0.00318	0.212	0.05633	0.00534	0.212	0.05749	0.00397		0.108808	0.178	1.05	0.107651	0.178	1.05	0.111124	0.178	1.05	0.112281	0.178	1.05	0.108808	0.178	1.05	0.119226	0.178
	0.78889	0.29226	0.00224	0.78889	0.31481	0.00382	0.78889	0.26748	0.00647		54.6149	1.44069	54.6215	1.61948	54.6218	1.65038	54.6221	1.66301		0.213	0.06186	0.00338	0.213	0.06174	0.00252	0.213	0.05891	0.0045	0.213	0.05903	0.00445		0.111124	0.179	1.055	0.108808	0.179	1.055	0.109966	0.179	1.055	0.109966	0.179	1.055	0.109966	0.179	1.055	0.115754	0.179
	0.79259	0.29596	0.00344	0.79259	0.31632	0.00086632	0.79259	0.27108	0.00988		54.8703	1.44646	54.8779	1.62637	54.8785	1.65705	54.8787	1.6701		0.214	0.06212	0.00239	0.214	0.06289	0.00317	0.214	0.05955	0.00445	0.214	0.05903	0.00518		0.112281	0.18	1.06	0.103021	0.18	1.06	0.103021	0.18	1.06	0.109966	0.18	1.06	0.112281	0.18	1.06	0.111124	0.18
	0.7963	0.29953	0.00309	0.7963	0.31868	0.00257	0.7963	0.27291	0.00857		55.1282	1.45258	55.1331	1.63289	55.1333	1.6642	55.1336	1.67695		0.215	0.06135	0.00174	0.215	0.06251	0.00239	0.215	0.05839	0.00481	0.215	0.05878	0.00517		0.107651	0.18	1.065	0.0995482	0.18	1.065	0.103021	0.18	1.065	0.108808	0.18	1.065	0.112281	0.18	1.065	0.115754	0.18
	0.8	0.2971	0.000668304	0.8	0.32102	0.000668304	0.8	0.27356	0.00438		55.3815	1.4587	55.3913	1.63984	55.3915	1.67091	55.3918	1.6839		0.216	0.06122	0.00377	0.216	0.06071	0.00225	0.216	0.05801	0.00611	0.216	0.05762	0.00554		0.108808	0.181	1.07	0.0995482	0.181	1.07	0.104178	0.181	1.07	0.107651	0.181	1.07	0.113439	0.181	1.07	0.114596	0.181
	0.8037	0.29888	0.00153	0.8037	0.31837	0.00298	0.8037	0.27332	0.00816		55.6397	1.46466	55.6449	1.64646	55.6451	1.6776	55.6454	1.69113		0.217	0.06174	0.00388	0.217	0.05942	0.00259	0.217	0.05723	0.0069	0.217	0.05646	0.00487		0.109966	0.182	1.075	0.105336	0.182	1.075	0.108808	0.182	1.075	0.109966	0.182	1.075	0.113439	0.182	1.075	0.114596	0.182
	0.80741	0.30265	0.00639	0.80741	0.32387	0.00173	0.80741	0.27837	0.00868		55.8977	1.47096	55.9026	1.65329	55.9031	1.68465	55.9033	1.69822		0.218	0.06122	0.00556	0.218	0.05968	0.00239	0.218	0.05826	0.00685	0.218	0.05698	0.00533		0.112281	0.183	1.08	0.109966	0.183	1.08	0.111124	0.183	1.08	0.108808	0.183	1.08	0.112281	0.183	1.08	0.116911	0.183
	0.81111	0.2974	0.00236	0.81111	0.32102	0.000222768	0.81111	0.27164	0.0038		56.1515	1.47661	56.1605	1.65999	56.1608	1.69123	56.161	1.70529		0.219	0.06251	0.00397	0.219	0.06083	0.00201	0.219	0.05826	0.00579	0.219	0.05839	0.00555		0.112281	0.184	1.085	0.105336	0.184	1.085	0.109966	0.184	1.085	0.114596	0.184	1.085	0.112281	0.184	1.085	0.115754	0.184
	0.81481	0.30427	0.00454	0.81481	0.32315	0.00207	0.81481	0.27635	0.00702		56.4105	1.48277	56.4144	1.66655	56.4149	1.69828	56.4149	1.71221		0.22	0.06392	0.00264	0.22	0.06251	0.002	0.22	0.05929	0.00533	0.22	0.06122	0.00698		0.109966	0.185	1.09	0.105336	0.185	1.09	0.109966	0.185	1.09	0.113439	0.185	1.09	0.113439	0.185	1.09	0.115754	0.185
	0.81852	0.30699	0.000656278	0.81852	0.32761	0.00305	0.81852	0.28094	0.00682		56.6631	1.48874	56.6741	1.67356	56.6744	1.70508	56.6744	1.71928		0.221	0.06392	0.0037	0.221	0.06276	0.0019	0.221	0.06032	0.00532	0.221	0.06045	0.00672		0.109966	0.186	1.095	0.106493	0.186	1.095	0.112281	0.186	1.095	0.112281	0.186	1.095	0.113439	0.186	1.095	0.116911	0.186
	0.82222	0.30165	0.00216	0.82222	0.32484	0.00238	0.82222	0.27738	0.00632		56.9231	1.49463	56.9261	1.68041	56.9267	1.71198	56.9272	1.72625		0.222	0.06225	0.00379	0.222	0.06212	0.00306	0.222	0.05968	0.00414	0.222	0.05723	0.00546		0.113439	0.186	1.1	0.106493	0.186	1.1	0.112281	0.186	1.1	0.109966	0.186	1.1	0.114596	0.186	1.1	0.115754	0.186
	0.82593	0.31225	0.00607	0.82593	0.32948	0.00145	0.82593	0.28285	0.00758		57.179	1.50083	57.1861	1.68725	57.1862	1.71901	57.1867	1.73328		0.223	0.06071	0.00348	0.223	0.06122	0.0034	0.223	0.05801	0.00468	0.223	0.05659	0.00472		0.114596	0.187	1.105	0.109966	0.187	1.105	0.109966	0.187	1.105	0.109966	0.187	1.105	0.112281	0.187	1.105	0.116911	0.187
	0.82963	0.30782	0.00332	0.82963	0.33101	0.00301	0.82963	0.28114	0.00729		57.4341	1.50688	57.4421	1.69404	57.4423	1.72581	57.4428	1.74056		0.224	0.06109	0.00408	0.224	0.06212	0.00327	0.224	0.05801	0.0063	0.224	0.05813	0.00396		0.115754	0.188	1.11	0.109966	0.188	1.11	0.111124	0.188	1.11	0.113439	0.188	1.11	0.116911	0.188	1.11	0.115754	0.188
	0.83333	0.30559	0.00235	0.83333	0.33054	0.0019	0.83333	0.27987	0.00777		57.6933	1.51313	57.6974	1.70071	57.6974	1.73315	57.6979	1.74769		0.225	0.06238	0.00349	0.225	0.06379	0.00368	0.225	0.05852	0.00716	0.225	0.05891	0.00479		0.114596	0.189	1.115	0.111124	0.189	1.115	0.114596	0.189	1.115	0.113439	0.189	1.115	0.120384	0.189	1.115	0.116911	0.189
	0.83704	0.311	0.00176	0.83704	0.3303	0.00173	0.83704	0.28398	0.0077		57.9467	1.5191	57.9562	1.70769	57.9567	1.73991	57.9569	1.75482		0.226	0.06431	0.00307	0.226	0.06482	0.00289	0.226	0.05955	0.00735	0.226	0.05993	0.00473		0.113439	0.19	1.12	0.113439	0.19	1.12	0.112281	0.19	1.12	0.113439	0.19	1.12	0.115754	0.19	1.12	0.118069	0.19
	0.84074	0.31049	0.00225	0.84074	0.33807	0.000440001	0.84074	0.28291	0.00661		58.2046	1.52513	58.2097	1.7145	58.2103	1.74704	58.2103	1.76204		0.227	0.06495	0.00196	0.227	0.06328	0.00322	0.227	0.06122	0.00568	0.227	0.06174	0.00456		0.116911	0.191	1.125	0.111124	0.191	1.125	0.112281	0.191	1.125	0.116911	0.191	1.125	0.112281	0.191	1.125	0.121541	0.191
	0.84444	0.31039	0.00202	0.84444	0.33095	0.00253	0.84444	0.28548	0.00614		58.461	1.53143	58.4677	1.7214	58.4682	1.75384	58.468	1.7691		0.228	0.06418	0.00272	0.228	0.06238	0.0028	0.228	0.06006	0.00577	0.228	0.06212	0.00634		0.114596	0.192	1.13	0.106493	0.192	1.13	0.113439	0.192	1.13	0.113439	0.192	1.13	0.114596	0.192	1.13	0.119226	0.192
	0.84815	0.31576	0.00495	0.84815	0.33623	0.000840476	0.84815	0.2868	0.00659		58.7161	1.53741	58.7246	1.72822	58.7249	1.76088	58.7246	1.77624		0.229	0.06379	0.00303	0.229	0.06161	0.00282	0.229	0.05839	0.0065	0.229	0.05929	0.00587		0.116911	0.192	1.135	0.107651	0.192	1.135	0.112281	0.192	1.135	0.113439	0.192	1.135	0.115754	0.192	1.135	0.120384	0.192
	0.85185	0.31549	0.00316	0.85185	0.3377	0.00234	0.85185	0.28848	0.00708		58.9746	1.54376	58.979	1.73512	58.9795	1.7681	58.98	1.78327		0.23	0.06238	0.00373	0.23	0.06225	0.00321	0.23	0.05852	0.00616	0.23	0.05878	0.00595		0.115754	0.193	1.14	0.109966	0.193	1.14	0.111124	0.193	1.14	0.119226	0.193	1.14	0.116911	0.193	1.14	0.121541	0.193
	0.85556	0.31284	0.000930425	0.85556	0.33556	0.00228	0.85556	0.286	0.00776		59.2277	1.54981	59.2377	1.74246	59.2379	1.77498	59.2382	1.79049		0.231	0.06251	0.00357	0.231	0.06431	0.00343	0.231	0.05852	0.00573	0.231	0.05878	0.00554		0.116911	0.194	1.145	0.113439	0.194	1.145	0.112281	0.194	1.145	0.107651	0.194	1.145	0.116911	0.194	1.145	0.121541	0.194
	0.85926	0.32161	0.0056	0.85926	0.34236	0.00374	0.85926	0.29371	0.00702		59.4854	1.55602	59.4908	1.7492	59.4913	1.78198	59.4915	1.79776		0.232	0.06379	0.00394	0.232	0.06598	0.00209	0.232	0.06083	0.00505	0.232	0.06058	0.00409		0.118069	0.195	1.15	0.114596	0.195	1.15	0.109966	0.195	1.15	0.116911	0.195	1.15	0.118069	0.195	1.15	0.125014	0.195
	0.86296	0.31365	0.00308	0.86296	0.34216	0.00358	0.86296	0.28893	0.0087		59.7436	1.56238	59.7485	1.75612	59.749	1.78895	59.7487	1.80509		0.233	0.06495	0.0033	0.233	0.06598	0.00239	0.233	0.06276	0.00451	0.233	0.06148	0.00553		0.114596	0.196	1.155	0.113439	0.196	1.155	0.111124	0.196	1.155	0.115754	0.196	1.155	0.114596	0.196	1.155	0.120384	0.196
	0.86667	0.31999	0.00328	0.86667	0.34019	0.000222768	0.86667	0.2917	0.00594		59.998	1.56839	60.0067	1.7631	60.0069	1.79609	60.0072	1.8125		0.234	0.06611	0.00255	0.234	0.06727	0.00345	0.234	0.06289	0.00514	0.234	0.06186	0.00485		0.114596	0.197	1.16	0.108808	0.197	1.16	0.108808	0.197	1.16	0.121541	0.197	1.16	0.118069	0.197	1.16	0.122699	0.197
	0.87037	0.32078	0.00275	0.87037	0.34482	0.00284	0.87037	0.29304	0.00973		60.2572	1.57453	60.261	1.77007	60.261	1.80335	60.2615	1.81976		0.235	0.06366	0.00224	0.235	0.06611	0.00354	0.235	0.06225	0.00696	0.235	0.06148	0.00407		0.114596	0.197	1.165	0.108808	0.197	1.165	0.109966	0.197	1.165	0.120384	0.197	1.165	0.119226	0.197	1.165	0.123856	0.197
	0.87407	0.3212	0.00177	0.87407	0.34625	0.00126	0.87407	0.29171	0.00762		60.5102	1.58084	60.52	1.77722	60.5205	1.8104	60.5208	1.8267		0.236	0.06328	0.00271	0.236	0.06521	0.00452	0.236	0.06096	0.00779	0.236	0.06045	0.00392		0.118069	0.198	1.17	0.108808	0.198	1.17	0.113439	0.198	1.17	0.113439	0.198	1.17	0.115754	0.198	1.17	0.125014	0.198
	0.87778	0.32237	0.00338	0.87778	0.34064	0.0028	0.87778	0.29659	0.00808		60.7685	1.58708	60.7733	1.78413	60.7733	1.81757	60.7738	1.83408		0.237	0.06444	0.00284	0.237	0.06366	0.00388	0.237	0.06174	0.0073	0.237	0.06186	0.00534		0.119226	0.199	1.175	0.107651	0.199	1.175	0.118069	0.199	1.175	0.120384	0.199	1.175	0.116911	0.199	1.175	0.123856	0.199
	0.88148	0.32541	0.00414	0.88148	0.34862	0.00205	0.88148	0.29802	0.00931		61.0254	1.59334	61.0315	1.79111	61.0321	1.82441	61.0323	1.84125		0.238	0.06572	0.00282	0.238	0.06354	0.0034	0.238	0.06071	0.00564	0.238	0.06122	0.00541		0.119226	0.2	1.18	0.111124	0.2	1.18	0.121541	0.2	1.18	0.118069	0.2	1.18	0.116911	0.2	1.18	0.126172	0.2
	0.88519	0.32292	0.00229	0.88519	0.34658	0.004	0.88519	0.2962	0.00342		61.28	1.59944	61.2885	1.79822	61.289	1.83171	61.289	1.84851		0.239	0.06662	0.00338	0.239	0.06392	0.00387	0.239	0.06071	0.00524	0.239	0.06186	0.00626		0.121541	0.201	1.185	0.114596	0.201	1.185	0.116911	0.201	1.185	0.111124	0.201	1.185	0.116911	0.201	1.185	0.126172	0.201
	0.88889	0.32574	0.00319	0.88889	0.34529	0.00161	0.88889	0.29732	0.00502		61.5387	1.60595	61.5431	1.80519	61.5436	1.83906	61.5433	1.85575		0.24	0.06534	0.00232	0.24	0.06469	0.00319	0.24	0.06238	0.00619	0.24	0.06366	0.0068		0.116911	0.202	1.19	0.113439	0.202	1.19	0.113439	0.202	1.19	0.116911	0.202	1.19	0.115754	0.202	1.19	0.125014	0.202
	0.89259	0.3278	0.0029	0.89259	0.35295	0.00325	0.89259	0.30316	0.00641		61.7923	1.61216	61.8023	1.81243	61.8021	1.84609	61.8023	1.86325		0.241	0.06521	0.00259	0.241	0.06649	0.00323	0.241	0.06276	0.00483	0.241	0.06276	0.00578		0.114596	0.203	1.195	0.111124	0.203	1.195	0.112281	0.203	1.195	0.118069	0.203	1.195	0.113439	0.203	1.195	0.119226	0.203
	0.8963	0.32603	0.00353	0.8963	0.35018	0.000751173	0.8963	0.29486	0.00617		62.0508	1.61833	62.0556	1.81943	62.0559	1.85332	62.0562	1.87059		0.242	0.06495	0.00242	0.242	0.06739	0.00127	0.242	0.06251	0.00491	0.242	0.06225	0.00517		0.118069	0.203	1.2	0.111124	0.203	1.2	0.112281	0.203	1.2	0.123856	0.203	1.2	0.121541	0.203	1.2	0.118069	0.203
	0.9	0.33106	0.00505	0.9	0.35729	0.00134	0.9	0.30675	0.0081		62.3074	1.62478	62.3139	1.8266	62.3144	1.86059	62.3141	1.87778		0.243	0.06392	0.00251	0.243	0.06611	0.00204	0.243	0.06174	0.00459	0.243	0.06096	0.00429		0.119226	0.204	1.205	0.115754	0.204	1.205	0.113439	0.204	1.205	0.121541	0.204	1.205	0.119226	0.204	1.205	0.121541	0.204
	0.9037	0.3311	0.00277	0.9037	0.35611	0.00215	0.9037	0.30212	0.00435		62.5623	1.63107	62.5705	1.83374	62.5708	1.86789	62.571	1.88528		0.244	0.06482	0.00429	0.244	0.06444	0.00239	0.244	0.06174	0.00573	0.244	0.05993	0.00428		0.121541	0.205	1.21	0.116911	0.205	1.21	0.115754	0.205	1.21	0.122699	0.205	1.21	0.119226	0.205	1.21	0.122699	0.205
	0.90741	0.32805	0.00161	0.90741	0.35289	0.00119	0.90741	0.30336	0.00796		62.8213	1.63748	62.8254	1.84062	62.8256	1.87516	62.8259	1.8927		0.245	0.06585	0.00314	0.245	0.06534	0.00333	0.245	0.06225	0.00664	0.245	0.05993	0.00476		0.125014	0.206	1.215	0.116911	0.206	1.215	0.121541	0.206	1.215	0.122699	0.206	1.215	0.122699	0.206	1.215	0.123856	0.206
	0.91111	0.33335	0.00405	0.91111	0.3565	0.00303	0.91111	0.30484	0.00567		63.0741	1.64362	63.0841	1.84797	63.0846	1.88251	63.0849	1.90017		0.246	0.06804	0.00199	0.246	0.06572	0.004	0.246	0.06238	0.0063	0.246	0.06148	0.00499		0.121541	0.207	1.22	0.118069	0.207	1.22	0.120384	0.207	1.22	0.120384	0.207	1.22	0.120384	0.207	1.22	0.126172	0.207
	0.91481	0.33584	0.00183	0.91481	0.35901	0.00306	0.91481	0.3059	0.00593		63.3318	1.64979	63.3369	1.85512	63.3372	1.88961	63.3377	1.90755		0.247	0.06829	0.00337	0.247	0.06701	0.00292	0.247	0.06392	0.00572	0.247	0.06341	0.00572		0.121541	0.208	1.225	0.112281	0.208	1.225	0.115754	0.208	1.225	0.118069	0.208	1.225	0.119226	0.208	1.225	0.127329	0.208
	0.91852	0.33416	0.00248	0.91852	0.35459	0.000541017	0.91852	0.30616	0.00674		63.5898	1.6563	63.5946	1.86225	63.5951	1.89666	63.5954	1.91486		0.248	0.06714	0.00405	0.248	0.06649	0.00284	0.248	0.06366	0.00521	0.248	0.06354	0.00568		0.119226	0.209	1.23	0.108808	0.209	1.23	0.114596	0.209	1.23	0.118069	0.209	1.23	0.119226	0.209	1.23	0.125014	0.209
	0.92222	0.33569	0.00479	0.92222	0.36115	0.00448	0.92222	0.30966	0.00723		63.8439	1.66267	63.8531	1.86946	63.8533	1.90389	63.8533	1.92241		0.249	0.06649	0.00393	0.249	0.06534	0.00266	0.249	0.06251	0.00564	0.249	0.06289	0.00629		0.119226	0.209	1.235	0.113439	0.209	1.235	0.114596	0.209	1.235	0.120384	0.209	1.235	0.121541	0.209	1.235	0.121541	0.209
	0.92593	0.33733	0.00534	0.92593	0.36191	0.00108	0.92593	0.31092	0.00769		64.1031	1.66915	64.1072	1.8766	64.1074	1.91132	64.108	1.92982		0.25	0.06534	0.0026	0.25	0.06534	0.00239	0.25	0.06225	0.00572	0.25	0.06251	0.00631		0.119226	0.21	1.24	0.118069	0.21	1.24	0.119226	0.21	1.24	0.120384	0.21	1.24	0.120384	0.21	1.24	0.125014	0.21
	0.92963	0.33519	0.00186	0.92963	0.35845	0.00216	0.92963	0.30423	0.00822		64.3556	1.67547	64.3659	1.88407	64.3662	1.91848	64.3664	1.93728		0.251	0.06585	0.00373	0.251	0.06649	0.00246	0.251	0.06174	0.00607	0.251	0.06238	0.00611		0.120384	0.211	1.245	0.120384	0.211	1.245	0.120384	0.211	1.245	0.121541	0.211	1.245	0.125014	0.211	1.245	0.122699	0.211
	0.93333	0.3425	0.00451	0.93333	0.36642	0.000589389	0.93333	0.31575	0.00656		64.6151	1.68168	64.6187	1.89106	64.619	1.92582	64.619	1.94456		0.252	0.06585	0.00399	0.252	0.06829	0.00295	0.252	0.06251	0.00518	0.252	0.06354	0.00756		0.122699	0.212	1.25	0.119226	0.212	1.25	0.118069	0.212	1.25	0.125014	0.212	1.25	0.127329	0.212	1.25	0.126172	0.212
	0.93704	0.34042	0.00301	0.93704	0.36362	0.00109	0.93704	0.31411	0.00775		64.871	1.68814	64.8782	1.89805	64.8787	1.93301	64.8787	1.95184		0.253	0.06701	0.00411	0.253	0.06997	0.00154	0.253	0.06276	0.0042	0.253	0.06418	0.00534		0.121541	0.213	1.255	0.119226	0.213	1.255	0.121541	0.213	1.255	0.125014	0.213	1.255	0.123856	0.213	1.255	0.126172	0.213
	0.94074	0.34059	0.00478	0.94074	0.36485	0.00152	0.94074	0.31038	0.00512		65.1269	1.69436	65.1341	1.90521	65.1346	1.94058	65.1349	1.95951		0.254	0.06829	0.00278	0.254	0.07074	0.00158	0.254	0.06341	0.00592	0.254	0.06611	0.00431		0.122699	0.214	1.26	0.115754	0.214	1.26	0.120384	0.214	1.26	0.125014	0.214	1.26	0.121541	0.214	1.26	0.126172	0.214
	0.94444	0.34323	0.00474	0.94444	0.36818	0.0013	0.94444	0.31498	0.00702		65.3849	1.70081	65.3898	1.91225	65.3898	1.94773	65.3903	1.96675		0.255	0.06804	0.00207	0.255	0.06945	0.00265	0.255	0.06418	0.00596	0.255	0.06456	0.00424		0.121541	0.214	1.265	0.115754	0.214	1.265	0.121541	0.214	1.265	0.116911	0.214	1.265	0.119226	0.214	1.265	0.127329	0.214
	0.94815	0.34485	0.00402	0.94815	0.36773	0.002	0.94815	0.31502	0.00694		65.639	1.70722	65.6479	1.91966	65.6485	1.95484	65.649	1.97422		0.256	0.06765	0.00338	0.256	0.06842	0.00147	0.256	0.06276	0.00575	0.256	0.06354	0.00589		0.123856	0.215	1.27	0.115754	0.215	1.27	0.120384	0.215	1.27	0.119226	0.215	1.27	0.121541	0.215	1.27	0.126172	0.215
	0.95185	0.34347	0.00388	0.95185	0.36673	0.00404	0.95185	0.31597	0.00858		65.8972	1.71359	65.9021	1.9269	65.9021	1.96244	65.9023	1.98189		0.257	0.06739	0.00365	0.257	0.06598	0.00164	0.257	0.06289	0.0059	0.257	0.06302	0.00613		0.123856	0.216	1.275	0.118069	0.216	1.275	0.116911	0.216	1.275	0.120384	0.216	1.275	0.127329	0.216	1.275	0.126172	0.216
	0.95556	0.34803	0.00514	0.95556	0.37414	0.00299	0.95556	0.31751	0.00289		66.1539	1.72013	66.16	1.93389	66.1603	1.96962	66.1605	1.9894		0.258	0.06675	0.00508	0.258	0.06534	0.00284	0.258	0.06392	0.00636	0.258	0.06418	0.00555		0.122699	0.217	1.28	0.120384	0.217	1.28	0.116911	0.217	1.28	0.122699	0.217	1.28	0.127329	0.217	1.28	0.129644	0.217
	0.95926	0.34449	0.00247	0.95926	0.36928	0.00049504	0.95926	0.31787	0.00811		66.4085	1.72672	66.4169	1.94102	66.4172	1.97712	66.4169	1.99718		0.259	0.06829	0.00552	0.259	0.06727	0.00204	0.259	0.06482	0.00787	0.259	0.06598	0.00631		0.122699	0.218	1.285	0.120384	0.218	1.285	0.120384	0.218	1.285	0.127329	0.218	1.285	0.130802	0.218	1.285	0.130802	0.218
	0.96296	0.34722	0.00196	0.96296	0.36848	0.00122	0.96296	0.31864	0.00811		66.6669	1.73298	66.6715	1.94764	66.6718	1.98446	66.6723	2.00467		0.26	0.06971	0.00356	0.26	0.06971	0.00321	0.26	0.06572	0.00672	0.26	0.06727	0.00535		0.125014	0.219	1.29	0.120384	0.219	1.29	0.123856	0.219	1.29	0.129644	0.219	1.29	0.127329	0.219	1.29	0.131959	0.219
	0.96667	0.35292	0.00425	0.96667	0.3762	0.00168	0.96667	0.32295	0.00638		66.9203	1.73978	66.9303	1.95502	66.9303	1.99184	66.9305	2.01232		0.261	0.06919	0.00222	0.261	0.07087	0.0023	0.261	0.06598	0.00405	0.261	0.06714	0.00623		0.122699	0.22	1.295	0.123856	0.22	1.295	0.122699	0.22	1.295	0.123856	0.22	1.295	0.122699	0.22	1.295	0.128487	0.22
	0.97037	0.34818	0.0027	0.97037	0.3733	0.00217	0.97037	0.31686	0.00575		67.1782	1.74622	67.1831	1.96227	67.1836	1.99946	67.1841	2.0199		0.262	0.06739	0.00282	0.262	0.06971	0.0023	0.262	0.06431	0.00474	0.262	0.06456	0.0059		0.125014	0.22	1.3	0.119226	0.22	1.3	0.123856	0.22	1.3	0.123856	0.22	1.3	0.123856	0.22	1.3	0.128487	0.22
	0.97407	0.34962	0.00273	0.97407	0.37493	0.00149	0.97407	0.32097	0.00653		67.4356	1.75274	67.4415	1.96969	67.4418	2.00683	67.442	2.02746		0.263	0.06855	0.00374	0.263	0.06778	0.00333	0.263	0.06251	0.00613	0.263	0.06418	0.00518		0.122699	0.221	1.305	0.120384	0.221	1.305	0.121541	0.221	1.305	0.123856	0.221	1.305	0.127329	0.221	1.305	0.127329	0.221
	0.97778	0.35296	0.00146	0.97778	0.3807	0.00297	0.97778	0.32643	0.00813		67.6905	1.75941	67.699	1.97758	67.6995	2.01445	67.6995	2.03542		0.264	0.06881	0.00307	0.264	0.06791	0.00224	0.264	0.06379	0.00661	0.264	0.06405	0.00425		0.126172	0.222	1.31	0.121541	0.222	1.31	0.120384	0.222	1.31	0.123856	0.222	1.31	0.127329	0.222	1.31	0.130802	0.222
	0.98148	0.34993	0.00172	0.98148	0.37524	0.00122	0.98148	0.32251	0.00779		67.9495	1.76558	67.9533	1.98493	67.9536	2.02195	67.9536	2.0429		0.265	0.06919	0.00264	0.265	0.06868	0.00284	0.265	0.06482	0.00728	0.265	0.06469	0.00486		0.126172	0.223	1.315	0.123856	0.223	1.315	0.122699	0.223	1.315	0.128487	0.223	1.315	0.129644	0.223	1.315	0.130802	0.223
	0.98519	0.35711	0.00433	0.98519	0.38152	0.00154	0.98519	0.3289	0.00827		68.2013	1.77233	68.2126	1.99244	68.2126	2.0294	68.2131	2.05053		0.266	0.07035	0.00244	0.266	0.07022	0.00224	0.266	0.06662	0.00688	0.266	0.06598	0.00546		0.128487	0.224	1.32	0.123856	0.224	1.32	0.123856	0.224	1.32	0.130802	0.224	1.32	0.129644	0.224	1.32	0.129644	0.224
	0.98889	0.35691	0.00304	0.98889	0.38164	0.00112	0.98889	0.32673	0.00769		68.4615	1.77882	68.4643	2.00017	68.4646	2.037	68.4646	2.05844		0.267	0.06945	0.00337	0.267	0.07087	0.0019	0.267	0.06881	0.00783	0.267	0.06765	0.00599		0.130802	0.225	1.325	0.119226	0.225	1.325	0.123856	0.225	1.325	0.129644	0.225	1.325	0.128487	0.225	1.325	0.133117	0.225
	0.99259	0.35589	0.00293	0.99259	0.37936	0.00323	0.99259	0.32564	0.00795		68.7177	1.78559	68.7246	2.00744	68.7251	2.04436	68.7251	2.06612		0.268	0.071	0.00337	0.268	0.07151	0.00321	0.268	0.06598	0.00682	0.268	0.06778	0.0064		0.128487	0.226	1.33	0.121541	0.226	1.33	0.122699	0.226	1.33	0.127329	0.226	1.33	0.128487	0.226	1.33	0.134274	0.226
	0.9963	0.35748	0.00229	0.9963	0.38257	0.00262	0.9963	0.32898	0.00633		68.9731	1.79218	68.9805	2.01462	68.9808	2.05207	68.9808	2.07417		0.269	0.06984	0.00295	0.269	0.06881	0.00232	0.269	0.06366	0.00518	0.269	0.06752	0.0053		0.127329	0.226	1.335	0.122699	0.226	1.335	0.125014	0.226	1.335	0.128487	0.226	1.335	0.128487	0.226	1.335	0.130802	0.226
	1	0.35961	0.00407	1	0.38623	0.00134	1	0.33028	0.00837		69.231	1.79885	69.2364	2.02239	69.2364	2.05962	69.2364	2.08192		0.27	0.06881	0.00406	0.27	0.06829	0.00174	0.27	0.06379	0.00349	0.27	0.06791	0.00527		0.128487	0.227	1.34	0.123856	0.227	1.34	0.126172	0.227	1.34	0.128487	0.227	1.34	0.130802	0.227	1.34	0.130802	0.227
	1.0037	0.35944	0.00366	1.0037	0.3823	0.00133	1.0037	0.32804	0.00881		69.4851	1.80556	69.4944	2.02993	69.4946	2.06729	69.4946	2.08989		0.271	0.06932	0.00325	0.271	0.06958	0.00298	0.271	0.06508	0.00451	0.271	0.06637	0.00429		0.126172	0.228	1.345	0.122699	0.228	1.345	0.122699	0.228	1.345	0.129644	0.228	1.345	0.133117	0.228	1.345	0.134274	0.228
	1.00741	0.36144	0.00231	1.00741	0.39152	0.0015	1.00741	0.3321	0.00735		69.7433	1.812	69.7477	2.03762	69.7482	2.07507	69.7487	2.09769		0.272	0.06984	0.00401	0.272	0.07202	0.00264	0.272	0.06714	0.00682	0.272	0.06598	0.00393		0.128487	0.229	1.35	0.121541	0.229	1.35	0.122699	0.229	1.35	0.129644	0.229	1.35	0.130802	0.229	1.35	0.134274	0.229
	1.01111	0.36321	0.00337	1.01111	0.38773	0.000519792	1.01111	0.33256	0.00515		70	1.81869	70.0064	2.04511	70.0062	2.08265	70.0064	2.10534		0.273	0.07087	0.00404	0.273	0.07318	0.00288	0.273	0.06804	0.00715	0.273	0.06649	0.00422		0.128487	0.23	1.355	0.127329	0.23	1.355	0.122699	0.23	1.355	0.127329	0.23	1.355	0.126172	0.23	1.355	0.130802	0.23
	1.01481	0.36165	0.00136	1.01481	0.38708	0.000951263	1.01481	0.33152	0.00799		70.2546	1.82562	70.2628	2.05274	70.2633	2.09042	70.2633	2.11327		0.274	0.06971	0.00237	0.274	0.07447	0.00327	0.274	0.06894	0.00735	0.274	0.06675	0.00417		0.129644	0.231	1.36	0.125014	0.231	1.36	0.119226	0.231	1.36	0.127329	0.231	1.36	0.129644	0.231	1.36	0.128487	0.231
	1.01852	0.36618	0.00464	1.01852	0.39396	0.00239	1.01852	0.33922	0.00555		70.5133	1.83245	70.5177	2.06043	70.5182	2.09804	70.5182	2.12113		0.275	0.07061	0.00252	0.275	0.07305	0.00262	0.275	0.06778	0.00723	0.275	0.06662	0.00422		0.128487	0.231	1.365	0.122699	0.232	1.365	0.120384	0.232	1.365	0.125014	0.231	1.365	0.129644	0.231	1.365	0.133117	0.232
	1.02222	0.36265	0.00377	1.02222	0.39078	0.00196	1.02222	0.33414	0.00618		70.7664	1.83952	70.7762	2.0681	70.7767	2.10585	70.7769	2.12932		0.276	0.06971	0.00282	0.276	0.07048	0.00314	0.276	0.06572	0.00787	0.276	0.06637	0.00642		0.128487	0.232	1.37	0.122699	0.232	1.37	0.125014	0.232	1.37	0.123856	0.232	1.37	0.130802	0.232	1.37	0.131959	0.232
	1.02593	0.3662	0.00086632	1.02593	0.39092	0.00225	1.02593	0.33731	0.00686		71.0249	1.84625	71.0298	2.0758	71.0295	2.11373	71.0303	2.13761		0.277	0.06997	0.00338	0.277	0.06945	0.00289	0.277	0.06585	0.00646	0.277	0.06649	0.00685		0.131959	0.233	1.375	0.122699	0.233	1.375	0.130802	0.233	1.375	0.130802	0.233	1.375	0.131959	0.233	1.375	0.136589	0.233
	1.02963	0.36945	0.00476	1.02963	0.39593	0.00143	1.02963	0.33932	0.00945		71.2818	1.85299	71.2879	2.0835	71.2879	2.12144	71.2882	2.14573		0.278	0.0701	0.00426	0.278	0.06958	0.00309	0.278	0.06817	0.006	0.278	0.06829	0.00567		0.131959	0.234	1.38	0.123856	0.234	1.38	0.129644	0.234	1.38	0.135432	0.234	1.38	0.134274	0.234	1.38	0.138904	0.234
	1.03333	0.36771	0.00309	1.03333	0.39433	0.000385846	1.03333	0.33929	0.0085		71.5359	1.85986	71.5449	2.09147	71.5454	2.12929	71.5459	2.15394		0.279	0.07035	0.00341	0.279	0.07087	0.00294	0.279	0.06829	0.00587	0.279	0.06932	0.00594		0.129644	0.235	1.385	0.121541	0.235	1.385	0.128487	0.235	1.385	0.137747	0.235	1.385	0.134274	0.235	1.385	0.135432	0.235
	1.03704	0.36753	0.0021	1.03704	0.39192	0.00101	1.03704	0.33771	0.00674		71.7954	1.86657	71.7995	2.09909	71.7992	2.13703	71.7997	2.16206		0.28	0.07164	0.00423	0.28	0.07318	0.00237	0.28	0.06855	0.00628	0.28	0.0701	0.00508		0.128487	0.236	1.39	0.121541	0.236	1.39	0.126172	0.236	1.39	0.137747	0.236	1.39	0.130802	0.236	1.39	0.130802	0.236
	1.04074	0.37351	0.00218	1.04074	0.40108	0.00276	1.04074	0.34445	0.00848		72.0477	1.87356	72.0585	2.1068	72.059	2.14494	72.0587	2.17007		0.281	0.07241	0.00437	0.281	0.07318	0.00346	0.281	0.06855	0.00601	0.281	0.07074	0.00565		0.129644	0.237	1.395	0.125014	0.237	1.395	0.122699	0.237	1.395	0.135432	0.237	1.395	0.130802	0.237	1.395	0.131959	0.237
	1.04444	0.37037	0.00397	1.04444	0.39575	0.00248	1.04444	0.3419	0.0073		72.3074	1.8803	72.311	2.11454	72.3113	2.15292	72.3115	2.17816		0.282	0.07215	0.00259	0.282	0.07267	0.00321	0.282	0.06727	0.00516	0.282	0.06894	0.00596		0.131959	0.237	1.4	0.122699	0.237	1.4	0.125014	0.237	1.4	0.129644	0.237	1.4	0.131959	0.237	1.4	0.134274	0.237
	1.04815	0.37223	0.00294	1.04815	0.40132	0.00266	1.04815	0.34035	0.00855		72.5639	1.88704	72.5703	2.12198	72.5708	2.16065	72.5708	2.18604		0.283	0.07228	0.00253	0.283	0.07267	0.00365	0.283	0.06778	0.00549	0.283	0.06881	0.00518		0.130802	0.238	1.405	0.125014	0.238	1.405	0.123856	0.238	1.405	0.120384	0.238	1.405	0.134274	0.238	1.405	0.135432	0.238
	1.05185	0.37498	0.00493	1.05185	0.40387	0.000261951	1.05185	0.34779	0.00814		72.819	1.89402	72.8269	2.12983	72.8272	2.16866	72.8274	2.19434		0.284	0.0719	0.0033	0.284	0.07254	0.00312	0.284	0.06804	0.00752	0.284	0.06804	0.00554		0.134274	0.239	1.41	0.125014	0.239	1.41	0.127329	0.239	1.41	0.133117	0.239	1.41	0.130802	0.239	1.41	0.137747	0.239
	1.05556	0.37376	0.00245	1.05556	0.39922	0.00482	1.05556	0.34152	0.00676		73.0769	1.90078	73.0818	2.13746	73.0823	2.17662	73.0826	2.20245		0.285	0.07305	0.00262	0.285	0.07292	0.00384	0.285	0.06868	0.00675	0.285	0.06919	0.00514		0.133117	0.24	1.415	0.122699	0.24	1.415	0.133117	0.24	1.415	0.140062	0.24	1.415	0.135432	0.24	1.415	0.136589	0.24
	1.05926	0.37743	0.000816066	1.05926	0.40434	0.000261951	1.05926	0.3465	0.00734		73.331	1.90785	73.3405	2.14548	73.3405	2.1844	73.341	2.21051		0.286	0.0737	0.00192	0.286	0.07331	0.00284	0.286	0.06842	0.00838	0.286	0.07164	0.00708		0.135432	0.241	1.42	0.125014	0.241	1.42	0.131959	0.241	1.42	0.136589	0.241	1.42	0.135432	0.241	1.42	0.137747	0.241
	1.06296	0.3773	0.00303	1.06296	0.40578	0.00549	1.06296	0.34985	0.00526		73.5892	1.91463	73.5944	2.15322	73.5944	2.19245	73.5946	2.21864		0.287	0.07408	0.00284	0.287	0.07421	0.00158	0.287	0.06765	0.00766	0.287	0.071	0.00672		0.133117	0.242	1.425	0.125014	0.242	1.425	0.127329	0.242	1.425	0.137747	0.242	1.425	0.133117	0.242	1.425	0.137747	0.242
	1.06667	0.378	0.00337	1.06667	0.40321	0.00204	1.06667	0.3497	0.00766		73.8459	1.92172	73.8523	2.16127	73.8526	2.20047	73.8528	2.22677		0.288	0.07241	0.00338	0.288	0.0755	0.00207	0.288	0.06739	0.00584	0.288	0.07151	0.00689		0.133117	0.243	1.43	0.123856	0.243	1.43	0.126172	0.243	1.43	0.137747	0.243	1.43	0.133117	0.243	1.43	0.135432	0.243
	1.07037	0.37887	0.00219	1.07037	0.40534	0.000832786	1.07037	0.34745	0.00906		74.101	1.92894	74.1092	2.16952	74.1095	2.20856	74.1095	2.23525		0.289	0.07215	0.00401	0.289	0.07292	0.00224	0.289	0.06752	0.00543	0.289	0.06932	0.00627		0.131959	0.243	1.435	0.123856	0.243	1.435	0.125014	0.243	1.435	0.137747	0.243	1.435	0.134274	0.243	1.435	0.138904	0.243
	1.07407	0.38284	0.000673782	1.07407	0.41173	0.00256	1.07407	0.35112	0.00914		74.3592	1.93595	74.3641	2.17725	74.3649	2.2164	74.3646	2.24336		0.29	0.07215	0.00452	0.29	0.07241	0.00307	0.29	0.06907	0.00543	0.29	0.06714	0.00573		0.133117	0.244	1.44	0.129644	0.244	1.44	0.128487	0.244	1.44	0.131959	0.244	1.44	0.134274	0.244	1.44	0.141219	0.244
	1.07778	0.3792	0.0028	1.07778	0.406	0.00361	1.07778	0.35035	0.0088		74.6123	1.94304	74.6221	2.18554	74.6226	2.22471	74.6228	2.25177		0.291	0.07164	0.00461	0.291	0.07292	0.00312	0.291	0.06971	0.00523	0.291	0.06765	0.00518		0.135432	0.245	1.445	0.131959	0.245	1.445	0.129644	0.245	1.445	0.130802	0.245	1.445	0.135432	0.245	1.445	0.140062	0.245
	1.08148	0.38516	0.00371	1.08148	0.41194	0.00251	1.08148	0.35238	0.00668		74.871	1.95002	74.8756	2.1932	74.8759	2.23281	74.8762	2.25999		0.292	0.07228	0.00521	0.292	0.07434	0.00392	0.292	0.06945	0.00582	0.292	0.06958	0.00394		0.136589	0.246	1.45	0.131959	0.246	1.45	0.130802	0.246	1.45	0.138904	0.246	1.45	0.140062	0.246	1.45	0.141219	0.246
	1.08519	0.38466	0.00414	1.08519	0.41247	0.0022	1.08519	0.35502	0.01036		75.1285	1.95706	75.1341	2.20143	75.1341	2.24085	75.1346	2.26804		0.293	0.07408	0.00393	0.293	0.07511	0.00368	0.293	0.06997	0.00576	0.293	0.071	0.00429		0.134274	0.247	1.455	0.134274	0.247	1.455	0.134274	0.247	1.455	0.137747	0.247	1.455	0.137747	0.247	1.455	0.137747	0.247
	1.08889	0.38257	0.00215	1.08889	0.41069	0.00214	1.08889	0.35091	0.00616		75.3821	1.96427	75.3915	2.20953	75.392	2.24894	75.392	2.27647		0.294	0.07524	0.00271	0.294	0.07537	0.00319	0.294	0.071	0.00752	0.294	0.07061	0.00433		0.130802	0.248	1.46	0.131959	0.248	1.46	0.130802	0.248	1.46	0.130802	0.248	1.46	0.133117	0.248	1.46	0.135432	0.248
	1.09259	0.38667	0.0012	1.09259	0.41526	0.00165	1.09259	0.35762	0.00849		75.642	1.97121	75.6451	2.21744	75.6456	2.25708	75.6459	2.28497		0.295	0.07511	0.00345	0.295	0.07383	0.00237	0.295	0.07048	0.00715	0.295	0.0719	0.00661		0.129644	0.249	1.465	0.130802	0.249	1.465	0.127329	0.249	1.465	0.137747	0.249	1.465	0.130802	0.249	1.465	0.137747	0.249
	1.0963	0.38692	0.00407	1.0963	0.41748	0.00208	1.0963	0.35308	0.0095		75.8944	1.97851	75.9051	2.22563	75.9054	2.26534	75.9056	2.29344		0.296	0.0746	0.00389	0.296	0.07292	0.00337	0.296	0.06855	0.00654	0.296	0.071	0.00652		0.133117	0.249	1.47	0.129644	0.249	1.47	0.128487	0.249	1.47	0.136589	0.249	1.47	0.136589	0.249	1.47	0.140062	0.249
	1.1	0.38816	0.00438	1.1	0.41517	0.00407	1.1	0.35459	0.00698		76.1536	1.98532	76.1569	2.23348	76.1574	2.27352	76.1579	2.30201		0.297	0.07601	0.00327	0.297	0.07228	0.0038	0.297	0.07022	0.00561	0.297	0.07087	0.00517		0.133117	0.25	1.475	0.130802	0.25	1.475	0.133117	0.25	1.475	0.141219	0.25	1.475	0.138904	0.25	1.475	0.140062	0.25
	1.1037	0.39113	0.00613	1.1037	0.41883	0.00153	1.1037	0.35984	0.00921		76.4098	1.99258	76.4169	2.2416	76.4172	2.28152	76.4174	2.3102		0.298	0.07485	0.00361	0.298	0.07241	0.00367	0.298	0.07061	0.00665	0.298	0.07138	0.00621		0.133117	0.251	1.48	0.135432	0.251	1.48	0.133117	0.251	1.48	0.134274	0.251	1.48	0.137747	0.251	1.48	0.143535	0.251
	1.10741	0.38902	0.00294	1.10741	0.42044	0.00407	1.10741	0.35855	0.00643		76.6654	1.9996	76.6726	2.24981	76.6733	2.28976	76.6736	2.31856		0.299	0.07408	0.00384	0.299	0.07395	0.00268	0.299	0.06971	0.00752	0.299	0.07125	0.00576		0.136589	0.252	1.485	0.134274	0.252	1.485	0.128487	0.252	1.485	0.136589	0.252	1.485	0.142377	0.252	1.485	0.140062	0.252
	1.11111	0.39039	0.00423	1.11111	0.41573	0.00129	1.11111	0.35746	0.00754		76.9233	2.00673	76.9282	2.25785	76.9285	2.29788	76.9292	2.32707		0.3	0.07473	0.00397	0.3	0.0764	0.00375	0.3	0.07048	0.00786	0.3	0.07318	0.00612		0.138904	0.253	1.49	0.133117	0.253	1.49	0.130802	0.253	1.49	0.140062	0.253	1.49	0.141219	0.253	1.49	0.142377	0.253
	1.11481	0.39342	0.00696	1.11481	0.42089	0.00432	1.11481	0.3633	0.00714		77.1771	2.01396	77.1864	2.26607	77.1866	2.30637	77.1869	2.33565		0.301	0.07318	0.00351	0.301	0.07537	0.00309	0.301	0.07035	0.00725	0.301	0.07241	0.00488		0.136589	0.254	1.495	0.129644	0.254	1.495	0.131959	0.254	1.495	0.135432	0.254	1.495	0.135432	0.254	1.495	0.143535	0.254
	1.11852	0.39133	0.00155	1.11852	0.42223	0.00179	1.11852	0.35967	0.00524		77.4356	2.02099	77.4405	2.27394	77.4408	2.31476	77.4411	2.34425		0.302	0.07357	0.00239	0.302	0.0764	0.00312	0.302	0.07112	0.00621	0.302	0.07087	0.00244		0.135432	0.254	1.5	0.129644	0.254	1.5	0.133117	0.254	1.5	0.138904	0.254	1.5	0.140062	0.254	1.5	0.142377	0.254
	1.12222	0.39309	0.00287	1.12222	0.42205	0.00184	1.12222	0.36154	0.0051		77.6921	2.02824	77.6985	2.28221	77.6987	2.32224	77.6992	2.3526		0.303	0.07318	0.00316	0.303	0.07653	0.00249	0.303	0.07087	0.00641	0.303	0.06945	0.00366		0.133117	0.255	1.505	0.133117	0.255	1.505	0.133117	0.255	1.505	0.144692	0.255	1.505	0.140062	0.255	1.505	0.142377	0.255
	1.12593	0.39962	0.00339	1.12593	0.42765	0.00457	1.12593	0.369	0.00896		77.9467	2.03543	77.9546	2.29067	77.9551	2.33113	77.9557	2.36112		0.304	0.07408	0.0047	0.304	0.07614	0.00237	0.304	0.06945	0.00704	0.304	0.06997	0.00485		0.136589	0.256	1.51	0.135432	0.256	1.51	0.133117	0.256	1.51	0.14585	0.256	1.51	0.140062	0.256	1.51	0.14585	0.256
	1.12963	0.39565	0.00311	1.12963	0.42329	0.00197	1.12963	0.36438	0.00784		78.2056	2.04263	78.2098	2.29875	78.21	2.3392	78.2105	2.36954		0.305	0.07537	0.00407	0.305	0.07665	0.00294	0.305	0.0701	0.00794	0.305	0.07164	0.00544		0.138904	0.257	1.515	0.136589	0.257	1.515	0.137747	0.257	1.515	0.138904	0.257	1.515	0.136589	0.257	1.515	0.143535	0.257
	1.13333	0.39716	0.00236	1.13333	0.42597	0.00306	1.13333	0.36552	0.00662		78.4585	2.0501	78.4687	2.30733	78.4693	2.3479	78.4697	2.37816		0.306	0.07691	0.00253	0.306	0.07678	0.00347	0.306	0.07138	0.00743	0.306	0.07344	0.00629		0.142377	0.258	1.52	0.135432	0.258	1.52	0.137747	0.258	1.52	0.138904	0.258	1.52	0.136589	0.258	1.52	0.143535	0.258
	1.13704	0.40201	0.00271	1.13704	0.43015	0.00171	1.13704	0.37031	0.00419		78.7172	2.05726	78.7218	2.31572	78.722	2.35631	78.7226	2.38683		0.307	0.07704	0.00418	0.307	0.07781	0.00171	0.307	0.07164	0.00656	0.307	0.07447	0.0065		0.141219	0.259	1.525	0.134274	0.259	1.525	0.136589	0.259	1.525	0.138904	0.259	1.525	0.138904	0.259	1.525	0.14585	0.259
	1.14074	0.40051	0.00419	1.14074	0.42597	0.00248	1.14074	0.36417	0.00336		78.9749	2.06471	78.98	2.32396	78.9808	2.36469	78.9805	2.39542		0.308	0.07614	0.00346	0.308	0.07704	0.00175	0.308	0.07151	0.00706	0.308	0.07434	0.0053		0.140062	0.26	1.53	0.129644	0.26	1.53	0.136589	0.26	1.53	0.141219	0.26	1.53	0.140062	0.26	1.53	0.142377	0.26
	1.14444	0.4007	0.0019	1.14444	0.42953	0.00186	1.14444	0.37097	0.01093		79.2285	2.07206	79.2377	2.33244	79.2379	2.37339	79.2382	2.40421		0.309	0.07524	0.00312	0.309	0.07563	0.00183	0.309	0.07061	0.00621	0.309	0.07357	0.00518		0.140062	0.26	1.535	0.129644	0.26	1.535	0.135432	0.26	1.535	0.142377	0.26	1.535	0.142377	0.26	1.535	0.143535	0.26
	1.14815	0.40387	0.00256	1.14815	0.43496	0.00605	1.14815	0.37081	0.00647		79.4879	2.07919	79.4915	2.34078	79.4916	2.3816	79.4921	2.41282		0.31	0.07421	0.00262	0.31	0.07614	0.0023	0.31	0.07138	0.00593	0.31	0.07202	0.0042		0.138904	0.261	1.54	0.131959	0.261	1.54	0.135432	0.261	1.54	0.140062	0.261	1.54	0.141219	0.261	1.54	0.144692	0.261
	1.15185	0.40244	0.00149	1.15185	0.43179	0.00386	1.15185	0.36985	0.00685		79.7402	2.08666	79.751	2.34916	79.7513	2.39005	79.7513	2.42151		0.311	0.07447	0.00265	0.311	0.0773	0.00383	0.311	0.07087	0.00718	0.311	0.07305	0.00399		0.138904	0.262	1.545	0.136589	0.262	1.545	0.134274	0.262	1.545	0.143535	0.262	1.545	0.137747	0.262	1.545	0.144692	0.262
	1.15556	0.40344	0.00287	1.15556	0.4336	0.00258	1.15556	0.37283	0.00572		80	2.09386	80.0031	2.3574	80.0036	2.39842	80.0038	2.43042		0.312	0.07511	0.00314	0.312	0.07987	0.00474	0.312	0.07112	0.00768	0.312	0.07434	0.00444		0.140062	0.263	1.55	0.136589	0.263	1.55	0.135432	0.263	1.55	0.148165	0.263	1.55	0.140062	0.263	1.55	0.148165	0.263
	1.15926	0.40688	0.00174	1.15926	0.43526	0.0039	1.15926	0.37287	0.00519		80.2564	2.10144	80.2631	2.36563	80.2633	2.4068	80.2636	2.43932		0.313	0.07653	0.00325	0.313	0.07987	0.00327	0.313	0.0719	0.00875	0.313	0.07395	0.00442		0.138904	0.264	1.555	0.136589	0.264	1.555	0.136589	0.264	1.555	0.141219	0.264	1.555	0.141219	0.264	1.555	0.147007	0.264
	1.16296	0.40358	0.00369	1.16296	0.42955	0.00192	1.16296	0.3724	0.00687		80.511	2.10887	80.5195	2.37421	80.5197	2.41561	80.5197	2.44805		0.314	0.07743	0.00359	0.314	0.07961	0.00244	0.314	0.07421	0.00877	0.314	0.07383	0.0049		0.141219	0.265	1.56	0.134274	0.265	1.56	0.138904	0.265	1.56	0.135432	0.265	1.56	0.141219	0.265	1.56	0.14585	0.265
	1.16667	0.41028	0.0035	1.16667	0.43819	0.00309	1.16667	0.3762	0.00658		80.7702	2.11617	80.7741	2.38263	80.7743	2.42406	80.7746	2.45691		0.315	0.07678	0.00456	0.315	0.07743	0.00168	0.315	0.07563	0.00761	0.315	0.07383	0.00578		0.140062	0.266	1.565	0.136589	0.266	1.565	0.137747	0.266	1.565	0.136589	0.266	1.565	0.143535	0.266	1.565	0.144692	0.266
	1.17037	0.41018	0.00036462	1.17037	0.43745	0.00211	1.17037	0.37584	0.00581		81.0231	2.12344	81.0333	2.39122	81.0333	2.43282	81.0336	2.46587		0.316	0.07691	0.00333	0.316	0.07743	0.0022	0.316	0.07331	0.00687	0.316	0.07344	0.00632		0.141219	0.266	1.57	0.136589	0.266	1.57	0.136589	0.266	1.57	0.141219	0.266	1.57	0.14585	0.266	1.57	0.14585	0.266
	1.17407	0.41048	0.00359	1.17407	0.43915	0.00407	1.17407	0.37408	0.00705		81.2818	2.13078	81.2856	2.39978	81.2862	2.44148	81.2864	2.47465		0.317	0.07588	0.00253	0.317	0.07704	0.00312	0.317	0.07331	0.00665	0.317	0.07408	0.00629		0.142377	0.267	1.575	0.136589	0.267	1.575	0.137747	0.267	1.575	0.143535	0.267	1.575	0.148165	0.267	1.575	0.144692	0.267
	1.17778	0.41245	0.00327	1.17778	0.44149	0.00287	1.17778	0.38122	0.00771		81.5379	2.13843	81.5444	2.40805	81.5446	2.45008	81.5449	2.48344		0.318	0.07588	0.00232	0.318	0.07601	0.002	0.318	0.07202	0.00722	0.318	0.07473	0.00618		0.142377	0.268	1.58	0.138904	0.268	1.58	0.142377	0.268	1.58	0.144692	0.268	1.58	0.147007	0.268	1.58	0.151637	0.268
	1.18148	0.41205	0.00202	1.18148	0.44176	0.00318	1.18148	0.37927	0.00672		81.7939	2.14608	81.801	2.41699	81.8013	2.45909	81.8015	2.49252		0.319	0.0773	0.00316	0.319	0.0773	0.00244	0.319	0.07331	0.00768	0.319	0.07473	0.00543		0.142377	0.269	1.585	0.138904	0.269	1.585	0.141219	0.269	1.585	0.147007	0.269	1.585	0.144692	0.269	1.585	0.152795	0.269
	1.18519	0.41223	0.00291	1.18519	0.43969	0.00226	1.18519	0.37943	0.00364		82.0513	2.15384	82.0564	2.42559	82.0566	2.4678	82.0569	2.50163		0.32	0.07961	0.00326	0.32	0.07871	0.00284	0.32	0.0746	0.00702	0.32	0.07563	0.00474		0.138904	0.27	1.59	0.137747	0.27	1.59	0.140062	0.27	1.59	0.143535	0.27	1.59	0.144692	0.27	1.59	0.149322	0.27
	1.18889	0.41753	0.00537	1.18889	0.44377	0.00188	1.18889	0.38302	0.00489		82.3051	2.16164	82.3144	2.43399	82.3146	2.47684	82.3151	2.51085		0.321	0.07884	0.00354	0.321	0.07923	0.0029	0.321	0.07408	0.0061	0.321	0.07485	0.00596		0.140062	0.271	1.595	0.136589	0.271	1.595	0.136589	0.271	1.595	0.142377	0.271	1.595	0.143535	0.271	1.595	0.148165	0.271
	1.19259	0.41638	0.00354	1.19259	0.44369	0.0057	1.19259	0.38352	0.00535		82.5628	2.16917	82.5682	2.44325	82.5682	2.48556	82.5684	2.52007		0.322	0.07768	0.00377	0.322	0.0791	0.00284	0.322	0.0728	0.00597	0.322	0.07498	0.0052		0.143535	0.271	1.6	0.135432	0.271	1.6	0.136589	0.271	1.6	0.142377	0.271	1.6	0.14585	0.271	1.6	0.147007	0.271
	1.1963	0.41374	0.00221	1.1963	0.44299	0.00306	1.1963	0.38167	0.00677		82.8205	2.17701	82.8261	2.45134	82.8259	2.4944	82.8264	2.52911		0.323	0.0782	0.0043	0.323	0.07743	0.00345	0.323	0.07241	0.00653	0.323	0.07537	0.00591		0.141219	0.272	1.605	0.141219	0.272	1.605	0.137747	0.272	1.605	0.142377	0.272	1.605	0.143535	0.272	1.605	0.147007	0.272
	1.2	0.41941	0.00334	1.2	0.45491	0.00613	1.2	0.38585	0.00837		83.0746	2.18467	83.0836	2.46102	83.0841	2.50348	83.0841	2.53826		0.324	0.07807	0.00434	0.324	0.07781	0.00257	0.324	0.07318	0.0077	0.324	0.07485	0.00448		0.142377	0.273	1.61	0.141219	0.273	1.61	0.140062	0.273	1.61	0.14585	0.273	1.61	0.143535	0.273	1.61	0.15048	0.273
	1.2037	0.41791	0.0015	1.2037	0.44547	0.00307	1.2037	0.38566	0.00729		83.3346	2.19246	83.3375	2.46966	83.3377	2.51242	83.3382	2.54752		0.325	0.07871	0.00352	0.325	0.07794	0.00271	0.325	0.07267	0.00736	0.325	0.07498	0.00575		0.14585	0.274	1.615	0.142377	0.274	1.615	0.143535	0.274	1.615	0.14585	0.274	1.615	0.148165	0.274	1.615	0.148165	0.274
	1.20741	0.41913	0.00236	1.20741	0.4484	0.00293	1.20741	0.38435	0.00755		83.5864	2.20028	83.5977	2.47879	83.5977	2.52167	83.5977	2.55681		0.326	0.08	0.00309	0.326	0.07923	0.00193	0.326	0.07408	0.00728	0.326	0.07653	0.00475		0.143535	0.275	1.62	0.142377	0.275	1.62	0.143535	0.275	1.62	0.149322	0.275	1.62	0.14585	0.275	1.62	0.151637	0.275
	1.21111	0.42179	0.00432	1.21111	0.45294	0.00406	1.21111	0.39005	0.00529		83.8461	2.20788	83.8495	2.48753	83.8495	2.53062	83.85	2.56595		0.327	0.07884	0.00255	0.327	0.08013	0.00207	0.327	0.0746	0.00678	0.327	0.07653	0.00541		0.144692	0.276	1.625	0.140062	0.276	1.625	0.138904	0.276	1.625	0.147007	0.276	1.625	0.147007	0.276	1.625	0.149322	0.276
	1.21481	0.41811	0.0025	1.21481	0.45171	0.00168	1.21481	0.38749	0.00869		84.1021	2.21585	84.1092	2.49611	84.1093	2.5394	84.1097	2.5751		0.328	0.0782	0.00246	0.328	0.08038	0.00239	0.328	0.07485	0.00582	0.328	0.07653	0.00591		0.142377	0.277	1.63	0.136589	0.277	1.63	0.140062	0.277	1.63	0.142377	0.277	1.63	0.149322	0.277	1.63	0.149322	0.277
	1.21852	0.42156	0.000708682	1.21852	0.45434	0.00072132	1.21852	0.39188	0.00893		84.3575	2.22357	84.3651	2.50533	84.3654	2.54852	84.3659	2.58441		0.329	0.07768	0.00349	0.329	0.07781	0.00222	0.329	0.07524	0.00623	0.329	0.07511	0.00503		0.144692	0.277	1.635	0.135432	0.277	1.635	0.143535	0.277	1.635	0.14585	0.277	1.635	0.148165	0.277	1.635	0.151637	0.277
	1.22222	0.42636	0.0054	1.22222	0.4547	0.00149	1.22222	0.39459	0.00947		84.6156	2.23149	84.6202	2.51367	84.6205	2.55763	84.6207	2.59366		0.33	0.07743	0.00513	0.33	0.07768	0.0033	0.33	0.07202	0.00649	0.33	0.07395	0.00661		0.144692	0.278	1.64	0.141219	0.278	1.64	0.141219	0.278	1.64	0.14585	0.278	1.64	0.148165	0.278	1.64	0.151637	0.278
	1.22593	0.42453	0.00285	1.22593	0.45584	0.00236	1.22593	0.39206	0.00879		84.8687	2.23932	84.879	2.52295	84.8793	2.56688	84.8797	2.60313		0.331	0.07743	0.00411	0.331	0.07923	0.00397	0.331	0.07267	0.00795	0.331	0.07447	0.00463		0.147007	0.279	1.645	0.143535	0.279	1.645	0.138904	0.279	1.645	0.147007	0.279	1.645	0.14585	0.279	1.645	0.152795	0.279
	1.22963	0.42446	0.00254	1.22963	0.45268	0.00492	1.22963	0.38799	0.00594		85.1282	2.2471	85.1318	2.532	85.1318	2.57586	85.1321	2.61255		0.332	0.07884	0.00407	0.332	0.07987	0.00246	0.332	0.07408	0.00921	0.332	0.07653	0.00616		0.147007	0.28	1.65	0.144692	0.28	1.65	0.140062	0.28	1.65	0.152795	0.28	1.65	0.144692	0.28	1.65	0.157425	0.28
	1.23333	0.43112	0.00388	1.23333	0.4625	0.00388	1.23333	0.39613	0.00328		85.3838	2.2551	85.391	2.54086	85.3916	2.58497	85.3918	2.62197		0.333	0.08154	0.00323	0.333	0.07974	0.00303	0.333	0.0746	0.0087	0.333	0.07653	0.00544		0.14585	0.281	1.655	0.14585	0.281	1.655	0.143535	0.281	1.655	0.152795	0.281	1.655	0.144692	0.281	1.655	0.157425	0.281
	1.23704	0.42683	0.00168	1.23704	0.45663	0.00177	1.23704	0.38953	0.00538		85.6392	2.26325	85.6469	2.55019	85.647	2.59435	85.6472	2.63166		0.334	0.08283	0.00376	0.334	0.07987	0.00317	0.334	0.07614	0.00868	0.334	0.07704	0.00596		0.14585	0.282	1.66	0.142377	0.282	1.66	0.143535	0.282	1.66	0.148165	0.282	1.66	0.144692	0.282	1.66	0.152795	0.282
	1.24074	0.42907	0.00445	1.24074	0.4599	0.00291	1.24074	0.39438	0.00638		85.8977	2.27129	85.9018	2.55908	85.9023	2.60344	85.9028	2.64128		0.335	0.08064	0.00375	0.335	0.07923	0.00348	0.335	0.07665	0.00834	0.335	0.07704	0.00543		0.143535	0.283	1.665	0.140062	0.283	1.665	0.138904	0.283	1.665	0.144692	0.283	1.665	0.144692	0.283	1.665	0.151637	0.283
	1.24444	0.43078	0.00376	1.24444	0.46284	0.00216	1.24444	0.39832	0.00524		86.1513	2.27933	86.161	2.56858	86.161	2.61309	86.1613	2.65078		0.336	0.07961	0.00326	0.336	0.08026	0.00448	0.336	0.07447	0.0069	0.336	0.0755	0.0056		0.149322	0.283	1.67	0.140062	0.283	1.67	0.135432	0.283	1.67	0.14585	0.283	1.67	0.147007	0.283	1.67	0.151637	0.283
	1.24815	0.42802	0.00215	1.24815	0.45664	0.00523	1.24815	0.39391	0.00346		86.4092	2.28724	86.4144	2.57763	86.4146	2.62239	86.4146	2.66046		0.337	0.07961	0.00171	0.337	0.07897	0.0023	0.337	0.07421	0.006	0.337	0.07781	0.00674		0.148165	0.284	1.675	0.140062	0.284	1.675	0.141219	0.284	1.675	0.147007	0.284	1.675	0.152795	0.284	1.675	0.151637	0.284
	1.25185	0.43335	0.00169	1.25185	0.46374	0.00328	1.25185	0.4006	0.00583		86.6669	2.2953	86.6725	2.58666	86.6723	2.63173	86.6726	2.67011		0.338	0.08	0.00354	0.338	0.07897	0.00215	0.338	0.07511	0.00643	0.338	0.07653	0.00571		0.148165	0.285	1.68	0.144692	0.285	1.68	0.14585	0.285	1.68	0.148165	0.285	1.68	0.153952	0.285	1.68	0.153952	0.285
	1.25556	0.43451	0.00483	1.25556	0.46237	0.00182	1.25556	0.39785	0.00728		86.9205	2.30329	86.9305	2.59623	86.9303	2.64131	86.9307	2.67978		0.339	0.08116	0.00381	0.339	0.08077	0.00257	0.339	0.07447	0.00613	0.339	0.07704	0.00718		0.15048	0.286	1.685	0.14585	0.286	1.685	0.14585	0.286	1.685	0.15048	0.286	1.685	0.152795	0.286	1.685	0.15511	0.286
	1.25926	0.43542	0.00334	1.25926	0.4636	0.00259	1.25926	0.39868	0.00624		87.18	2.31131	87.1836	2.60517	87.1839	2.65043	87.1844	2.68938		0.34	0.08219	0.00417	0.34	0.08219	0.00217	0.34	0.07563	0.00655	0.34	0.0791	0.00639		0.151637	0.287	1.69	0.147007	0.287	1.69	0.14585	0.287	1.69	0.151637	0.287	1.69	0.15048	0.287	1.69	0.153952	0.287
	1.26296	0.43382	0.00418	1.26296	0.46714	0.00053604	1.26296	0.40172	0.01045		87.4321	2.31935	87.4433	2.61445	87.4433	2.65975	87.4434	2.69892		0.341	0.08219	0.00371	0.341	0.08347	0.00227	0.341	0.0764	0.0065	0.341	0.07897	0.00569		0.148165	0.288	1.695	0.14585	0.288	1.695	0.142377	0.288	1.695	0.152795	0.288	1.695	0.15048	0.288	1.695	0.15511	0.288
	1.26667	0.43716	0.00438	1.26667	0.47009	0.00198	1.26667	0.40282	0.00502		87.6923	2.32721	87.6954	2.62355	87.6954	2.66901	87.6957	2.7085		0.342	0.08103	0.00357	0.342	0.08283	0.00266	0.342	0.07601	0.00702	0.342	0.07833	0.00552		0.148165	0.288	1.7	0.141219	0.288	1.7	0.14585	0.288	1.7	0.15048	0.288	1.7	0.149322	0.288	1.7	0.151637	0.288
	1.27037	0.43416	0.000732592	1.27037	0.46629	0.00386	1.27037	0.40094	0.00689		87.9482	2.33538	87.9554	2.63253	87.9556	2.67829	87.9557	2.718		0.343	0.08077	0.00341	0.343	0.0818	0.00239	0.343	0.07627	0.00726	0.343	0.07743	0.00565		0.148165	0.289	1.705	0.144692	0.289	1.705	0.147007	0.289	1.705	0.15048	0.289	1.705	0.148165	0.289	1.705	0.153952	0.289
	1.27407	0.44181	0.00338	1.27407	0.47117	0.00168	1.27407	0.40608	0.01054		88.2036	2.34348	88.2113	2.64205	88.2113	2.68791	88.2118	2.72773		0.344	0.08064	0.00317	0.344	0.08244	0.0036	0.344	0.07524	0.00887	0.344	0.07833	0.008		0.15048	0.29	1.71	0.148165	0.29	1.71	0.147007	0.29	1.71	0.152795	0.29	1.71	0.149322	0.29	1.71	0.156267	0.29
	1.27778	0.43948	0.000900306	1.27778	0.47253	0.00442	1.27778	0.40561	0.007		88.4625	2.3514	88.4664	2.65094	88.4666	2.6972	88.4669	2.73724		0.345	0.08128	0.00305	0.345	0.08141	0.00405	0.345	0.0764	0.00866	0.345	0.07794	0.00655		0.151637	0.291	1.715	0.147007	0.291	1.715	0.14585	0.291	1.715	0.15511	0.291	1.715	0.15511	0.291	1.715	0.153952	0.291
	1.28148	0.43892	0.000340284	1.28148	0.46879	0.0046	1.28148	0.40401	0.00753		88.7151	2.35947	88.7256	2.6604	88.7256	2.70659	88.7259	2.74697		0.346	0.08257	0.00375	0.346	0.08296	0.00452	0.346	0.07755	0.0091	0.346	0.07923	0.00688		0.15048	0.292	1.72	0.144692	0.292	1.72	0.143535	0.292	1.72	0.15511	0.292	1.72	0.157425	0.292	1.72	0.15511	0.292
	1.28519	0.44389	0.00576	1.28519	0.47535	0.00377	1.28519	0.41068	0.00726		88.9741	2.36741	88.9782	2.66965	88.9782	2.71611	88.979	2.75659		0.347	0.08296	0.00456	0.347	0.08257	0.00259	0.347	0.07871	0.0067	0.347	0.07871	0.00484		0.15048	0.293	1.725	0.143535	0.293	1.725	0.14585	0.293	1.725	0.152795	0.293	1.725	0.156267	0.293	1.725	0.15974	0.293
	1.28889	0.44244	0.00148	1.28889	0.47365	0.00157	1.28889	0.40732	0.00615		89.2302	2.37543	89.2371	2.67875	89.2372	2.72555	89.2374	2.76602		0.348	0.08309	0.00331	0.348	0.0827	0.00338	0.348	0.0791	0.00657	0.348	0.08013	0.00412		0.15048	0.294	1.73	0.144692	0.294	1.73	0.147007	0.294	1.73	0.15511	0.294	1.73	0.156267	0.294	1.73	0.163213	0.294
	1.29259	0.44318	0.00475	1.29259	0.4736	0.00275	1.29259	0.40822	0.00487		89.4854	2.38369	89.4931	2.68835	89.4933	2.7351	89.4938	2.77565		0.349	0.08206	0.00363	0.349	0.08231	0.00363	0.349	0.07948	0.0067	0.349	0.07884	0.00482		0.151637	0.294	1.735	0.144692	0.294	1.735	0.147007	0.294	1.735	0.156267	0.294	1.735	0.157425	0.294	1.735	0.158583	0.294
	1.2963	0.44617	0.00312	1.2963	0.47656	0.00377	1.2963	0.41118	0.00698		89.7438	2.39193	89.7482	2.69747	89.7482	2.74463	89.7487	2.78538		0.35	0.08141	0.00421	0.35	0.08283	0.00318	0.35	0.07691	0.00755	0.35	0.07807	0.00441		0.15048	0.295	1.74	0.15048	0.295	1.74	0.148165	0.295	1.74	0.156267	0.295	1.74	0.153952	0.295	1.74	0.157425	0.295
	1.3	0.44604	0.00241	1.3	0.47729	0.00482	1.3	0.41208	0.00601		89.9975	2.40014	90.0067	2.70699	90.007	2.7544	90.0072	2.79497		0.351	0.08128	0.00473	0.351	0.08193	0.00257	0.351	0.07717	0.00791	0.351	0.07678	0.0057		0.152795	0.296	1.745	0.152795	0.296	1.745	0.147007	0.296	1.745	0.158583	0.296	1.745	0.153952	0.296	1.745	0.157425	0.296
	1.3037	0.44458	0.00315	1.3037	0.47638	0.00197	1.3037	0.4119	0.0079		90.2552	2.40834	90.2602	2.71633	90.2605	2.76396	90.2607	2.80448		0.352	0.08219	0.00342	0.352	0.08334	0.00252	0.352	0.07897	0.00772	0.352	0.07781	0.00575		0.151637	0.297	1.75	0.148165	0.297	1.75	0.14585	0.297	1.75	0.15974	0.297	1.75	0.153952	0.297	1.75	0.15974	0.297
	1.30741	0.45028	0.00623	1.30741	0.48025	0.00176	1.30741	0.41634	0.00624		90.5129	2.41646	90.5185	2.72537	90.5185	2.77349	90.5187	2.81434		0.353	0.0836	0.00282	0.353	0.08553	0.00335	0.353	0.07974	0.00744	0.353	0.07987	0.00618		0.151637	0.298	1.755	0.147007	0.298	1.755	0.149322	0.298	1.755	0.156267	0.298	1.755	0.157425	0.298	1.755	0.160898	0.298
	1.31111	0.44771	0.00359	1.31111	0.47961	0.00201	1.31111	0.41641	0.00956		90.7669	2.42479	90.7759	2.73475	90.7759	2.78317	90.7764	2.82401		0.354	0.08424	0.00316	0.354	0.08514	0.00333	0.354	0.07974	0.00882	0.354	0.08026	0.0066		0.15048	0.299	1.76	0.147007	0.299	1.76	0.15511	0.299	1.76	0.15511	0.299	1.76	0.15974	0.299	1.76	0.160898	0.299
	1.31481	0.44535	0.00256	1.31481	0.47885	0.00301	1.31481	0.41346	0.00892		91.0262	2.43287	91.03	2.74414	91.0305	2.79284	91.0305	2.83371		0.355	0.08347	0.00303	0.355	0.0845	0.00289	0.355	0.07833	0.00928	0.355	0.07936	0.00732		0.148165	0.3	1.765	0.14585	0.3	1.765	0.152795	0.3	1.765	0.153952	0.3	1.765	0.153952	0.3	1.765	0.160898	0.3
	1.31852	0.45225	0.00429	1.31852	0.48351	0.00299	1.31852	0.41886	0.00698		91.2787	2.44115	91.2898	2.75376	91.2897	2.80249	91.2903	2.8436		0.356	0.08283	0.00333	0.356	0.08244	0.00305	0.356	0.07807	0.00967	0.356	0.07833	0.00732		0.152795	0.3	1.77	0.149322	0.3	1.77	0.148165	0.3	1.77	0.15511	0.3	1.77	0.152795	0.3	1.77	0.15974	0.3
	1.32222	0.44938	0.00202	1.32222	0.48235	0.00423	1.32222	0.41543	0.00807		91.5382	2.44914	91.5418	2.76328	91.5423	2.81218	91.5423	2.85339		0.357	0.08309	0.0031	0.357	0.08116	0.00187	0.357	0.07833	0.00878	0.357	0.07807	0.00761		0.157425	0.301	1.775	0.151637	0.301	1.775	0.151637	0.301	1.775	0.15974	0.301	1.775	0.157425	0.301	1.775	0.162055	0.301
	1.32593	0.45226	0.00404	1.32593	0.48614	0.00279	1.32593	0.41799	0.00882		91.7944	2.45743	91.8015	2.77258	91.8016	2.82178	91.8018	2.86343		0.358	0.08321	0.00479	0.358	0.08167	0.00296	0.358	0.0773	0.00727	0.358	0.07858	0.00658		0.158583	0.302	1.78	0.15511	0.302	1.78	0.15048	0.302	1.78	0.160898	0.302	1.78	0.156267	0.302	1.78	0.165528	0.302
	1.32963	0.45487	0.00469	1.32963	0.49027	0.00314	1.32963	0.4213	0.00692		92.0495	2.46579	92.0579	2.78212	92.0582	2.83143	92.0584	2.87341		0.359	0.0836	0.00396	0.359	0.08424	0.00294	0.359	0.07781	0.00649	0.359	0.07936	0.00534		0.15511	0.303	1.785	0.151637	0.303	1.785	0.151637	0.303	1.785	0.160898	0.303	1.785	0.151637	0.303	1.785	0.162055	0.303
	1.33333	0.4544	0.00356	1.33333	0.48539	0.00232	1.33333	0.41929	0.00578		92.3082	2.47394	92.3123	2.79133	92.3128	2.84085	92.3134	2.88291		0.36	0.08591	0.00455	0.36	0.0872	0.00352	0.36	0.07936	0.00827	0.36	0.08167	0.00434		0.151637	0.304	1.79	0.147007	0.304	1.79	0.151637	0.304	1.79	0.158583	0.304	1.79	0.152795	0.304	1.79	0.157425	0.304
	1.33704	0.45576	0.00238	1.33704	0.48827	0.00354	1.33704	0.42016	0.00519		92.5621	2.4824	92.5713	2.80109	92.5713	2.85058	92.5715	2.89334		0.361	0.0854	0.00392	0.361	0.0872	0.00352	0.361	0.07961	0.00761	0.361	0.08257	0.00587		0.15511	0.305	1.795	0.149322	0.305	1.795	0.149322	0.305	1.795	0.157425	0.305	1.795	0.152795	0.305	1.795	0.158583	0.305
	1.34074	0.45694	0.00402	1.34074	0.49298	0.00273	1.34074	0.42462	0.00811		92.82	2.49064	92.8251	2.81065	92.8254	2.86054	92.8257	2.90305		0.362	0.08424	0.00326	0.362	0.0863	0.00343	0.362	0.07936	0.00823	0.362	0.08167	0.00552		0.156267	0.305	1.8	0.149322	0.305	1.8	0.152795	0.305	1.8	0.153952	0.305	1.8	0.15511	0.305	1.8	0.160898	0.305
	1.34444	0.4559	0.00116	1.34444	0.48818	0.00285	1.34444	0.41971	0.00861		93.0764	2.49915	93.0828	2.82019	93.0833	2.87028	93.0836	2.91347		0.363	0.08309	0.00408	0.363	0.0845	0.00352	0.363	0.07897	0.00818	0.363	0.08103	0.00552		0.157425	0.306	1.805	0.15048	0.306	1.805	0.15048	0.306	1.805	0.15511	0.306	1.805	0.15511	0.306	1.805	0.15974	0.306
	1.34815	0.45919	0.00384	1.34815	0.49195	0.00133	1.34815	0.42297	0.00825		93.3318	2.50739	93.3392	2.83003	93.3395	2.88029	93.34	2.92332		0.364	0.0836	0.0037	0.364	0.0836	0.00264	0.364	0.07858	0.00851	0.364	0.08038	0.00653		0.156267	0.307	1.81	0.153952	0.307	1.81	0.152795	0.307	1.81	0.158583	0.307	1.81	0.160898	0.307	1.81	0.162055	0.307
	1.35185	0.46173	0.00299	1.35185	0.4953	0.00372	1.35185	0.42476	0.00576		93.5898	2.51608	93.5946	2.83977	93.5949	2.89016	93.5951	2.93347		0.365	0.08476	0.00387	0.365	0.08386	0.00333	0.365	0.08128	0.00778	0.365	0.08154	0.00804		0.15511	0.308	1.815	0.158583	0.308	1.815	0.15511	0.308	1.815	0.16437	0.308	1.815	0.15974	0.308	1.815	0.16437	0.308
	1.35556	0.45706	0.00285	1.35556	0.49075	0.00201	1.35556	0.4234	0.00692		93.8431	2.52464	93.8531	2.84954	93.8531	2.90033	93.853	2.94401		0.366	0.08643	0.00405	0.366	0.0845	0.00232	0.366	0.08219	0.00737	0.366	0.0818	0.00819		0.15974	0.309	1.82	0.157425	0.309	1.82	0.157425	0.309	1.82	0.165528	0.309	1.82	0.15511	0.309	1.82	0.162055	0.309
	1.35926	0.46444	0.00455	1.35926	0.49919	0.00354	1.35926	0.42732	0.00469		94.1018	2.53329	94.1061	2.85934	94.1064	2.91043	94.1069	2.95408		0.367	0.08617	0.0038	0.367	0.08591	0.0019	0.367	0.08283	0.0075	0.367	0.0818	0.0068		0.15974	0.31	1.825	0.152795	0.31	1.825	0.156267	0.31	1.825	0.15974	0.31	1.825	0.151637	0.31	1.825	0.15974	0.31
	1.36296	0.4652	0.00341	1.36296	0.49724	0.00132	1.36296	0.42867	0.00837		94.359	2.54205	94.3644	2.86915	94.3649	2.92057	94.3649	2.96415		0.368	0.08514	0.00343	0.368	0.08772	0.00305	0.368	0.08064	0.00728	0.368	0.08309	0.0053		0.158583	0.311	1.83	0.15048	0.311	1.83	0.152795	0.311	1.83	0.157425	0.311	1.83	0.15511	0.311	1.83	0.15974	0.311
	1.36667	0.4643	0.00156	1.36667	0.49311	0.00139	1.36667	0.42546	0.00925		94.6131	2.55073	94.6221	2.87902	94.6223	2.93092	94.6226	2.97475		0.369	0.08244	0.00288	0.369	0.08604	0.00192	0.369	0.07948	0.00752	0.369	0.0818	0.00634		0.158583	0.311	1.835	0.152795	0.311	1.835	0.151637	0.311	1.835	0.157425	0.311	1.835	0.157425	0.311	1.835	0.167843	0.311
	1.37037	0.46509	0.00403	1.37037	0.49788	0.00222	1.37037	0.43202	0.00628		94.8725	2.55906	94.8756	2.88892	94.8759	2.94114	94.8764	2.98489		0.37	0.08193	0.00392	0.37	0.08617	0.00367	0.37	0.07858	0.00771	0.37	0.08103	0.00582		0.156267	0.312	1.84	0.156267	0.312	1.84	0.152795	0.312	1.84	0.15974	0.312	1.84	0.158583	0.312	1.84	0.167843	0.312
	1.37407	0.4677	0.00516	1.37407	0.49951	0.0055	1.37407	0.43262	0.00807		95.1246	2.56767	95.1356	2.89876	95.1356	2.95128	95.1361	2.99534		0.371	0.08334	0.00327	0.371	0.0854	0.00316	0.371	0.08013	0.00842	0.371	0.08116	0.00625		0.157425	0.313	1.845	0.15511	0.313	1.845	0.153952	0.313	1.845	0.163213	0.313	1.845	0.15974	0.313	1.845	0.167843	0.313
	1.37778	0.46524	0.0036	1.37778	0.49787	0.00102	1.37778	0.42915	0.0078		95.3844	2.57641	95.3877	2.9083	95.3882	2.96137	95.3882	3.00547		0.372	0.08604	0.00405	0.372	0.0872	0.00317	0.372	0.08064	0.00963	0.372	0.08103	0.00711		0.15974	0.314	1.85	0.152795	0.314	1.85	0.158583	0.314	1.85	0.16437	0.314	1.85	0.163213	0.314	1.85	0.166685	0.314
	1.38148	0.46951	0.00335	1.38148	0.50457	0.00446	1.38148	0.43338	0.00796		95.6405	2.58517	95.6471	2.91788	95.6479	2.97137	95.648	3.01562		0.373	0.08759	0.00401	0.373	0.08849	0.00426	0.373	0.08141	0.00855	0.373	0.08283	0.00915		0.158583	0.315	1.855	0.152795	0.315	1.855	0.153952	0.315	1.855	0.162055	0.315	1.855	0.162055	0.315	1.855	0.167843	0.315
	1.38519	0.46906	0.00291	1.38519	0.50311	0.00459	1.38519	0.43248	0.00347		95.8959	2.59413	95.9036	2.9276	95.9039	2.98171	95.9041	3.02628		0.374	0.0881	0.00381	0.374	0.08746	0.00239	0.374	0.08193	0.00834	0.374	0.08399	0.00884		0.15974	0.316	1.86	0.148165	0.316	1.86	0.153952	0.316	1.86	0.165528	0.316	1.86	0.15974	0.316	1.86	0.167843	0.316
	1.38889	0.46906	0.00396	1.38889	0.49984	0.00324	1.38889	0.43067	0.00496		96.1544	2.60302	96.1587	2.93733	96.1595	2.9919	96.1597	3.03673		0.375	0.08733	0.00393	0.375	0.08553	0.0028	0.375	0.08051	0.00723	0.375	0.08411	0.00692		0.157425	0.317	1.865	0.149322	0.317	1.865	0.153952	0.317	1.865	0.158583	0.317	1.865	0.15974	0.317	1.865	0.16437	0.317
	1.39259	0.4745	0.00587	1.39259	0.50799	0.000463729	1.39259	0.43646	0.00967		96.4082	2.61186	96.4177	2.94729	96.418	3.0022	96.418	3.04747		0.376	0.08501	0.00389	0.376	0.08501	0.00272	0.376	0.07884	0.00735	0.376	0.08437	0.00493		0.156267	0.317	1.87	0.152795	0.317	1.87	0.152795	0.317	1.87	0.141219	0.317	1.87	0.162055	0.317	1.87	0.16437	0.317
	1.3963	0.47053	0.00155	1.3963	0.50386	0.00222	1.3963	0.43712	0.00815		96.6662	2.62055	96.6715	2.95736	96.6718	3.01265	96.672	3.05789		0.377	0.08489	0.00421	0.377	0.0863	0.0029	0.377	0.08051	0.00716	0.377	0.08347	0.00454		0.15974	0.318	1.875	0.153952	0.318	1.875	0.157425	0.318	1.875	0.171315	0.318	1.875	0.160898	0.318	1.875	0.165528	0.318
	1.4	0.47228	0.00401	1.4	0.50507	0.00594	1.4	0.43485	0.00678		96.9225	2.62951	96.9292	2.96722	96.9295	3.0231	96.93	3.06847		0.378	0.0863	0.00333	0.378	0.08579	0.0028	0.378	0.0818	0.00714	0.378	0.08386	0.00515		0.16437	0.319	1.88	0.157425	0.319	1.88	0.160898	0.319	1.88	0.169	0.319	1.88	0.15974	0.319	1.88	0.170158	0.319
	1.4037	0.47459	0.00695	1.4037	0.50954	0.00205	1.4037	0.43991	0.00605		97.1777	2.63858	97.1859	2.97714	97.1859	3.0338	97.1864	3.07925		0.379	0.08784	0.00354	0.379	0.08759	0.00312	0.379	0.0827	0.00721	0.379	0.08399	0.00452		0.162055	0.32	1.885	0.158583	0.32	1.885	0.162055	0.32	1.885	0.158583	0.32	1.885	0.16437	0.32	1.885	0.172473	0.32
	1.40741	0.47546	0.00106	1.40741	0.50926	0.0018	1.40741	0.43709	0.00634		97.4364	2.64752	97.4408	2.98705	97.4413	3.04444	97.4413	3.08964		0.38	0.08823	0.0042	0.38	0.0908	0.00357	0.38	0.08437	0.00851	0.38	0.08566	0.00484		0.162055	0.321	1.89	0.157425	0.321	1.89	0.157425	0.321	1.89	0.182891	0.321	1.89	0.166685	0.321	1.89	0.171315	0.321
	1.41111	0.47498	0.00526	1.41111	0.50889	0.00163	1.41111	0.44094	0.00806		97.6892	2.6564	97.6992	2.99683	97.6997	3.05526	97.7	3.10062		0.381	0.08746	0.0043	0.381	0.08977	0.00348	0.381	0.0836	0.00872	0.381	0.0854	0.00533		0.15974	0.322	1.895	0.15511	0.322	1.895	0.153952	0.322	1.895	0.165528	0.322	1.895	0.162055	0.322	1.895	0.169	0.322
	1.41481	0.48045	0.00274	1.41481	0.51359	0.00178	1.41481	0.44351	0.0071		97.9469	2.66525	97.9523	3.00605	97.9526	3.06613	97.9528	3.11122		0.382	0.08643	0.00347	0.382	0.08797	0.00371	0.382	0.0827	0.00777	0.382	0.08501	0.00564		0.162055	0.322	1.9	0.15511	0.322	1.9	0.151637	0.322	1.9	0.162055	0.322	1.9	0.162055	0.322	1.9	0.166685	0.322
	1.41852	0.47921	0.00613	1.41852	0.5113	0.002	1.41852	0.44092	0.00787		98.2054	2.6742	98.2102	3.01378	98.2108	3.07665	98.2107	3.12187		0.383	0.08579	0.00319	0.383	0.08604	0.00322	0.383	0.08154	0.00711	0.383	0.08411	0.00546		0.15974	0.323	1.905	0.157425	0.323	1.905	0.153952	0.323	1.905	0.15974	0.323	1.905	0.160898	0.323	1.905	0.16437	0.323
	1.42222	0.47744	0.00202	1.42222	0.51253	0.0032	1.42222	0.44171	0.00686		98.4598	2.68318	98.4682	2.9613	98.469	3.08724	98.469	3.13258		0.384	0.08669	0.00386	0.384	0.08669	0.00268	0.384	0.08219	0.00714	0.384	0.0845	0.00618		0.160898	0.324	1.91	0.15974	0.324	1.91	0.156267	0.324	1.91	0.156267	0.324	1.91	0.165528	0.324	1.91	0.16437	0.324
	1.42593	0.48365	0.00297	1.42593	0.51758	0.00238	1.42593	0.44705	0.00352		98.7185	2.6921	98.7225	1.53559	98.7231	3.09792	98.7234	3.14321		0.385	0.08862	0.00328	0.385	0.08772	0.00282	0.385	0.08283	0.00794	0.385	0.08476	0.00548		0.160898	0.325	1.915	0.158583	0.325	1.915	0.15511	0.325	1.915	0.174788	0.325	1.915	0.171315	0.325	1.915	0.166685	0.325
	1.42963	0.47982	0.0018	1.42963	0.51163	0.00165	1.42963	0.44455	0.00907		98.9718	2.70116	98.9754	0.06826	98.9818	3.10844	98.9823	3.15415		0.386	0.08952	0.00413	0.386	0.08913	0.00174	0.386	0.08347	0.0091	0.386	0.0854	0.00572		0.165528	0.326	1.92	0.156267	0.326	1.92	0.156267	0.326	1.92	0.170158	0.326	1.92	0.169	0.326	1.92	0.170158	0.326
	1.43333	0.48295	0.00198	1.43333	0.51961	0.00251	1.43333	0.44488	0.00638		99.23	2.71029	98.9839	0.00406	99.2354	3.11918	99.2357	3.16481		0.387	0.08939	0.00299	0.387	0.08939	0.00199	0.387	0.08347	0.00809	0.387	0.08527	0.00521		0.160898	0.327	1.925	0.156267	0.327	1.925	0.157425	0.327	1.925	0.167843	0.327	1.925	0.166685	0.327	1.925	0.170158	0.327
	1.43704	0.48644	0.00525	1.43704	0.51892	0.00074256	1.43704	0.44917	0.00822		99.4871	2.71925			99.4936	3.12952	99.4936	3.17557		0.388	0.08836	0.00317	0.388	0.08964	0.00278	0.388	0.08219	0.00779	0.388	0.08566	0.00481		0.162055	0.328	1.93	0.156267	0.328	1.93	0.157425	0.328	1.93	0.166685	0.328	1.93	0.163213	0.328	1.93	0.166685	0.328
	1.44074	0.48471	0.00493	1.44074	0.51682	0.00152	1.44074	0.44582	0.00619		99.7418	2.72827			99.7505	3.1403	99.7503	3.18647		0.389	0.08669	0.00373	0.389	0.08913	0.00192	0.389	0.08257	0.00682	0.389	0.08579	0.00519		0.163213	0.328	1.935	0.15974	0.328	1.935	0.160898	0.328	1.935	0.162055	0.328	1.935	0.165528	0.328	1.935	0.166685	0.328
	1.44444	0.48505	0.00393	1.44444	0.51969	0.00416	1.44444	0.44792	0.00747		100	2.73742			100.005	3.15101	100.005	3.19738		0.39	0.08566	0.00357	0.39	0.09029	0.00239	0.39	0.08193	0.00767	0.39	0.08514	0.00613		0.160898	0.329	1.94	0.15974	0.329	1.94	0.160898	0.329	1.94	0.169	0.329	1.94	0.167843	0.329	1.94	0.166685	0.329
	1.44815	0.48881	0.00358	1.44815	0.52535	0.00281	1.44815	0.4515	0.01023		100.254	2.74664			100.264	3.16195	100.264	3.20843		0.391	0.08746	0.00485	0.391	0.0899	0.00183	0.391	0.08424	0.00892	0.391	0.08411	0.00558		0.160898	0.33	1.945	0.162055	0.33	1.945	0.163213	0.33	1.945	0.165528	0.33	1.945	0.165528	0.33	1.945	0.167843	0.33
	1.45185	0.48672	0.00335	1.45185	0.52055	0.00281	1.45185	0.44945	0.00666		100.512	2.75569			100.517	3.17296	100.518	3.21951		0.392	0.08874	0.00537	0.392	0.09029	0.00217	0.392	0.08373	0.00958	0.392	0.08553	0.00574		0.162055	0.331	1.95	0.160898	0.331	1.95	0.163213	0.331	1.95	0.170158	0.331	1.95	0.170158	0.331	1.95	0.167843	0.331
	1.45556	0.48874	0.00359	1.45556	0.52486	0.00296	1.45556	0.4527	0.00725		100.769	2.76494			100.775	3.18395	100.776	3.23065		0.393	0.09042	0.00325	0.393	0.09196	0.0021	0.393	0.08386	0.00891	0.393	0.08553	0.00683		0.163213	0.332	1.955	0.162055	0.332	1.955	0.163213	0.332	1.955	0.173631	0.332	1.955	0.167843	0.332	1.955	0.16437	0.332
	1.45926	0.49312	0.00191	1.45926	0.52795	0.00444	1.45926	0.45531	0.00846		101.024	2.77432			101.033	3.19507	101.033	3.24186		0.394	0.09042	0.00212	0.394	0.09209	0.00434	0.394	0.08501	0.0088	0.394	0.08694	0.007		0.16437	0.333	1.96	0.162055	0.333	1.96	0.16437	0.333	1.96	0.169	0.333	1.96	0.167843	0.333	1.96	0.169	0.333
	1.46296	0.48633	0.00203	1.46296	0.52212	0.00337	1.46296	0.45189	0.00631		101.283	2.78351			101.287	3.20606	101.287	3.253		0.395	0.09093	0.0029	0.395	0.09106	0.00317	0.395	0.0845	0.00798	0.395	0.08617	0.008		0.160898	0.334	1.965	0.160898	0.334	1.965	0.162055	0.334	1.965	0.166685	0.334	1.965	0.16437	0.334	1.965	0.171315	0.334
	1.46667	0.49517	0.00498	1.46667	0.53054	0.00177	1.46667	0.45427	0.00425		101.536	2.7928			101.546	3.21717	101.546	3.26416		0.396	0.08952	0.00352	0.396	0.08887	0.00299	0.396	0.08411	0.00796	0.396	0.08553	0.00731		0.165528	0.334	1.97	0.158583	0.334	1.97	0.160898	0.334	1.97	0.170158	0.334	1.97	0.165528	0.334	1.97	0.177103	0.334
	1.47037	0.49145	0.00457	1.47037	0.52878	0.00178	1.47037	0.4561	0.00656		101.794	2.80211			101.799	3.2279	101.799	3.27512		0.397	0.08862	0.00353	0.397	0.0881	0.00187	0.397	0.08373	0.00835	0.397	0.08476	0.00729		0.167843	0.335	1.975	0.156267	0.335	1.975	0.165528	0.335	1.975	0.173631	0.335	1.975	0.171315	0.335	1.975	0.173631	0.335
	1.47407	0.48995	0.0033	1.47407	0.52562	0.00152	1.47407	0.45373	0.00632		102.052	2.81159			102.057	3.2389	102.057	3.28611		0.398	0.08849	0.00414	0.398	0.08926	0.00147	0.398	0.08463	0.00903	0.398	0.0854	0.0059		0.169	0.336	1.98	0.160898	0.336	1.98	0.166685	0.336	1.98	0.174788	0.336	1.98	0.173631	0.336	1.98	0.175946	0.336
	1.47778	0.49478	0.00478	1.47778	0.53182	0.00102	1.47778	0.45997	0.00807		102.306	2.82082			102.314	3.24999	102.315	3.29719		0.399	0.0899	0.00441	0.399	0.09067	0.00232	0.399	0.08579	0.00801	0.399	0.08604	0.00459		0.166685	0.337	1.985	0.160898	0.337	1.985	0.165528	0.337	1.985	0.169	0.337	1.985	0.172473	0.337	1.985	0.178261	0.337
	1.48148	0.49776	0.00414	1.48148	0.53242	0.00201	1.48148	0.45933	0.00715		102.565	2.82998			102.569	3.26126	102.569	3.30843		0.4	0.09093	0.00434	0.4	0.09286	0.00207	0.4	0.0872	0.00986	0.4	0.08874	0.00537		0.167843	0.338	1.99	0.163213	0.338	1.99	0.16437	0.338	1.99	0.172473	0.338	1.99	0.171315	0.338	1.99	0.177103	0.338
	1.48519	0.49547	0.00235	1.48519	0.52871	0.00207	1.48519	0.4574	0.00599		102.817	2.83927			102.828	3.27228	102.828	3.3198		0.401	0.09016	0.00403	0.401	0.09106	0.00252	0.401	0.08579	0.0103	0.401	0.08913	0.00505		0.16437	0.339	1.995	0.165528	0.339	1.995	0.162055	0.339	1.995	0.170158	0.339	1.995	0.169	0.339	1.995	0.177103	0.339
	1.48889	0.49864	0.00312	1.48889	0.53688	0.00233	1.48889	0.46456	0.00659		103.077	2.84856			103.08	3.28323	103.081	3.33056		0.402	0.09016	0.00345	0.402	0.0908	0.00333	0.402	0.08463	0.00957	0.402	0.0881	0.00532		0.16437	0.339	2	0.15974	0.339	2	0.160898	0.339	2	0.167843	0.339	2	0.169	0.339	2	0.173631	0.339
	1.49259	0.49887	0.00223	1.49259	0.5354	0.00268	1.49259	0.4623	0.0044		103.333	2.85756			103.34	3.29411	103.341	3.34137		0.403	0.0908	0.00323	0.403	0.08952	0.00271	0.403	0.08399	0.00737	0.403	0.08669	0.00594		0.165528	0.34	2.005	0.157425	0.34	2.005	0.160898	0.34	2.005	0.171315	0.34	2.005	0.165528	0.34	2.005	0.172473	0.34
	1.4963	0.49806	0.00276	1.4963	0.53287	0.00277	1.4963	0.46094	0.00562		103.588	2.86671			103.596	3.30522	103.596	3.35233		0.404	0.09055	0.00451	0.404	0.09209	0.0021	0.404	0.08296	0.00802	0.404	0.08694	0.00616		0.167843	0.341	2.01	0.163213	0.341	2.01	0.163213	0.341	2.01	0.172473	0.341	2.01	0.165528	0.341	2.01	0.173631	0.341
	1.5	0.50237	0.0053	1.5	0.53941	0.00306	1.5	0.46764	0.00347		103.847	2.87617			103.851	3.31623	103.851	3.36353		0.405	0.09106	0.00433	0.405	0.09003	0.0036	0.405	0.08579	0.0074	0.405	0.08694	0.00749		0.169	0.342	2.015	0.167843	0.342	2.015	0.163213	0.342	2.015	0.173631	0.342	2.015	0.169	0.342	2.015	0.173631	0.342
	1.5037	0.50199	0.00377	1.5037	0.53727	0.00399	1.5037	0.46306	0.0065		104.101	2.88558			104.11	3.32751	104.11	3.37467		0.406	0.09119	0.00346	0.406	0.09067	0.00217	0.406	0.08591	0.00761	0.406	0.08733	0.00764		0.172473	0.343	2.02	0.165528	0.343	2.02	0.162055	0.343	2.02	0.175946	0.343	2.02	0.173631	0.343	2.02	0.174788	0.343
	1.50741	0.5039	0.00276	1.50741	0.53924	0.00328	1.50741	0.46537	0.00717		104.358	2.8946			104.364	3.33879	104.364	3.38607		0.407	0.09093	0.00348	0.407	0.09145	0.00306	0.407	0.08669	0.01049	0.407	0.08862	0.00508		0.170158	0.344	2.025	0.163213	0.344	2.025	0.166685	0.344	2.025	0.171315	0.344	2.025	0.172473	0.344	2.025	0.173631	0.344
	1.51111	0.50413	0.00458	1.51111	0.5416	0.000782336	1.51111	0.46777	0.00212		104.615	2.90408			104.622	3.34999	104.622	3.39746		0.408	0.09106	0.00388	0.408	0.09325	0.00348	0.408	0.08694	0.01087	0.408	0.08939	0.00507		0.171315	0.345	2.03	0.160898	0.345	2.03	0.166685	0.345	2.03	0.170158	0.345	2.03	0.167843	0.345	2.03	0.174788	0.345
	1.51481	0.50553	0.0018	1.51481	0.53927	0.00376	1.51481	0.46837	0.00448		104.87	2.91325			104.878	3.3611	104.879	3.40903		0.409	0.09106	0.00429	0.409	0.09325	0.00312	0.409	0.08579	0.00907	0.409	0.08797	0.00491		0.170158	0.345	2.035	0.162055	0.345	2.035	0.167843	0.345	2.035	0.173631	0.345	2.035	0.170158	0.345	2.035	0.178261	0.345
	1.51852	0.50726	0.00334	1.51852	0.54181	0.00247	1.51852	0.46806	0.00624		105.128	2.92252			105.134	3.37216	105.134	3.42049		0.41	0.09029	0.00384	0.41	0.09299	0.00306	0.41	0.08604	0.00812	0.41	0.08682	0.00618		0.169	0.346	2.04	0.163213	0.346	2.04	0.167843	0.346	2.04	0.171315	0.346	2.04	0.171315	0.346	2.04	0.180576	0.346
	1.52222	0.50722	0.00437	1.52222	0.54323	0.00546	1.52222	0.4718	0.00784		105.382	2.93132			105.392	3.38335	105.392	3.43193		0.411	0.09003	0.00383	0.411	0.09376	0.00417	0.411	0.08566	0.00814	0.411	0.08682	0.00687		0.169	0.347	2.045	0.166685	0.347	2.045	0.172473	0.347	2.045	0.172473	0.347	2.045	0.171315	0.347	2.045	0.178261	0.347
	1.52593	0.5067	0.003	1.52593	0.54188	0.00159	1.52593	0.4696	0.00789		105.64	2.93998			105.645	3.39475	105.645	3.44358		0.412	0.09119	0.0044	0.412	0.09427	0.00246	0.412	0.08553	0.00925	0.412	0.08874	0.0065		0.169	0.348	2.05	0.167843	0.348	2.05	0.173631	0.348	2.05	0.177103	0.348	2.05	0.174788	0.348	2.05	0.179418	0.348
	1.52963	0.508	0.00179	1.52963	0.54489	0.00331	1.52963	0.47217	0.00524		105.898	2.94806			105.903	3.40606	105.903	3.45529		0.413	0.0935	0.00336	0.413	0.09466	0.0049	0.413	0.08746	0.00996	0.413	0.08977	0.00618		0.167843	0.349	2.055	0.167843	0.349	2.055	0.167843	0.349	2.055	0.175946	0.349	2.055	0.171315	0.349	2.055	0.179418	0.349
	1.53333	0.51035	0.00257	1.53333	0.5488	0.00233	1.53333	0.47266	0.00686		106.152	2.95488			106.161	3.41758	106.161	3.46677		0.414	0.09376	0.00284	0.414	0.09556	0.00481	0.414	0.08836	0.00882	0.414	0.09145	0.00585		0.169	0.35	2.06	0.16437	0.35	2.06	0.167843	0.35	2.06	0.172473	0.35	2.06	0.172473	0.35	2.06	0.177103	0.35
	1.53704	0.51005	0.00472	1.53704	0.54261	0.00168	1.53704	0.4746	0.00609		106.411	2.94542			106.415	3.4291	106.415	3.47845		0.415	0.09286	0.00539	0.415	0.09312	0.00201	0.415	0.0872	0.00862	0.415	0.09183	0.00621		0.170158	0.351	2.065	0.162055	0.351	2.065	0.169	0.351	2.065	0.170158	0.351	2.065	0.172473	0.351	2.065	0.175946	0.351
	1.54074	0.51197	0.00421	1.54074	0.55064	0.000988842	1.54074	0.47763	0.00591		106.663	1.98958			106.674	3.44044	106.675	3.4899		0.416	0.09145	0.00441	0.416	0.0926	0.00224	0.416	0.08643	0.00791	0.416	0.09016	0.00461		0.171315	0.351	2.07	0.165528	0.351	2.07	0.169	0.351	2.07	0.174788	0.351	2.07	0.173631	0.351	2.07	0.178261	0.351
	1.54444	0.51377	0.00265	1.54444	0.54914	0.000660002	1.54444	0.47472	0.00581		106.923	0.15262			106.926	3.45192	106.926	3.50148		0.417	0.09119	0.00436	0.417	0.0917	0.0023	0.417	0.08694	0.00782	0.417	0.08964	0.00528		0.171315	0.352	2.075	0.166685	0.352	2.075	0.170158	0.352	2.075	0.180576	0.352	2.075	0.179418	0.352	2.075	0.179418	0.352
	1.54815	0.5129	0.00262	1.54815	0.54817	0.00378	1.54815	0.47465	0.00816		106.971	-0.03386			107.186	3.4632	107.187	3.51306		0.418	0.09209	0.00384	0.418	0.09337	0.00239	0.418	0.0881	0.00974	0.418	0.08874	0.00601		0.172473	0.353	2.08	0.166685	0.353	2.08	0.173631	0.353	2.08	0.179418	0.353	2.08	0.179418	0.353	2.08	0.182891	0.353
	1.55185	0.51653	0.00316	1.55185	0.55325	0.00207	1.55185	0.47696	0.00606		106.971	0.03906			107.442	3.4747	107.443	3.52482		0.419	0.09376	0.00366	0.419	0.0962	0.00309	0.419	0.0881	0.00981	0.419	0.0899	0.00634		0.172473	0.354	2.085	0.165528	0.354	2.085	0.173631	0.354	2.085	0.181733	0.354	2.085	0.177103	0.354	2.085	0.184048	0.354
	1.55556	0.5136	0.00475	1.55556	0.5539	0.00332	1.55556	0.47845	0.00664						107.698	3.48636	107.698	3.53661		0.42	0.09479	0.00465	0.42	0.09723	0.00317	0.42	0.08874	0.0098	0.42	0.09119	0.00718		0.172473	0.355	2.09	0.15974	0.355	2.09	0.166685	0.355	2.09	0.182891	0.355	2.09	0.177103	0.355	2.09	0.180576	0.355
	1.55926	0.51682	0.00302	1.55926	0.55379	0.00367	1.55926	0.47875	0.00736						107.956	3.49811	107.956	3.54834		0.421	0.09376	0.00306	0.421	0.09569	0.00477	0.421	0.0899	0.00802	0.421	0.09145	0.00662		0.172473	0.356	2.095	0.16437	0.356	2.095	0.16437	0.356	2.095	0.175946	0.356	2.095	0.173631	0.356	2.095	0.177103	0.356
	1.56296	0.51961	0.00236	1.56296	0.55597	0.00172	1.56296	0.47739	0.00928						108.21	3.50972	108.21	3.56043		0.422	0.0917	0.0036	0.422	0.09337	0.00375	0.422	0.08939	0.00906	0.422	0.09093	0.00692		0.173631	0.356	2.1	0.166685	0.356	2.1	0.165528	0.356	2.1	0.173631	0.356	2.1	0.174788	0.356	2.1	0.174788	0.356
	1.56667	0.51896	0.00445	1.56667	0.56038	0.00365	1.56667	0.47909	0.0081						108.468	3.52094	108.468	3.57254		0.423	0.09055	0.00554	0.423	0.09209	0.00371	0.423	0.08694	0.00969	0.423	0.08874	0.00579		0.175946	0.357	2.105	0.169	0.357	2.105	0.165528	0.357	2.105	0.175946	0.357	2.105	0.173631	0.357	2.105	0.177103	0.357
	1.57037	0.51732	0.00306	1.57037	0.55797	0.00135	1.57037	0.48204	0.00593						108.725	3.53245	108.725	3.58454		0.424	0.09299	0.00514	0.424	0.0926	0.00271	0.424	0.0854	0.01015	0.424	0.08823	0.00612		0.174788	0.358	2.11	0.169	0.358	2.11	0.170158	0.358	2.11	0.180576	0.358	2.11	0.178261	0.358	2.11	0.182891	0.358
	1.57407	0.52316	0.00606	1.57407	0.56055	0.00367	1.57407	0.48421	0.00854						108.979	3.54366	108.98	3.59664		0.425	0.09505	0.00335	0.425	0.0944	0.00232	0.425	0.08733	0.00924	0.425	0.08913	0.00607		0.177103	0.359	2.115	0.169	0.359	2.115	0.169	0.359	2.115	0.181733	0.359	2.115	0.179418	0.359	2.115	0.182891	0.359
	1.57778	0.52128	0.00348	1.57778	0.55789	0.002	1.57778	0.48308	0.0049						109.238	3.55255	109.238	3.60891		0.426	0.09492	0.00278	0.426	0.09608	0.00239	0.426	0.08887	0.00907	0.426	0.0908	0.00371		0.177103	0.36	2.12	0.170158	0.36	2.12	0.169	0.36	2.12	0.181733	0.36	2.12	0.178261	0.36	2.12	0.186363	0.36
	1.58148	0.52295	0.00312	1.58148	0.56059	0.00229	1.58148	0.48405	0.00577						109.491	3.11423	109.492	3.62105		0.427	0.09466	0.00356	0.427	0.09698	0.00321	0.427	0.08977	0.00956	0.427	0.09325	0.00414		0.173631	0.361	2.125	0.167843	0.361	2.125	0.171315	0.361	2.125	0.182891	0.361	2.125	0.175946	0.361	2.125	0.182891	0.361
	1.58519	0.52426	0.00309	1.58519	0.56372	0.00253	1.58519	0.48785	0.00543						109.749	0.74667	109.75	3.63335		0.428	0.09325	0.00328	0.428	0.09595	0.00368	0.428	0.08977	0.00847	0.428	0.09389	0.0045		0.171315	0.362	2.13	0.166685	0.362	2.13	0.170158	0.362	2.13	0.179418	0.362	2.13	0.172473	0.362	2.13	0.184048	0.362
	1.58889	0.52569	0.00285	1.58889	0.56243	0.00396	1.58889	0.48604	0.00915						109.905	0.0246	110.007	3.64531		0.429	0.09157	0.00363	0.429	0.09505	0.000904888	0.429	0.08939	0.00846	0.429	0.09299	0.00692		0.172473	0.362	2.135	0.170158	0.362	2.135	0.172473	0.362	2.135	0.179418	0.362	2.135	0.173631	0.362	2.135	0.182891	0.362
	1.59259	0.52607	0.00188	1.59259	0.5632	0.0022	1.59259	0.48578	0.00504						109.906	0.02178	110.261	3.65756		0.43	0.09299	0.00366	0.43	0.0953	0.00265	0.43	0.08862	0.00921	0.43	0.09132	0.00683		0.172473	0.363	2.14	0.172473	0.363	2.14	0.171315	0.363	2.14	0.179418	0.363	2.14	0.177103	0.363	2.14	0.184048	0.363
	1.5963	0.52641	0.00318	1.5963	0.56661	0.000838286	1.5963	0.48925	0.00813								110.52	3.66965		0.431	0.09479	0.00419	0.431	0.09595	0.00249	0.431	0.08836	0.00951	0.431	0.09145	0.0068		0.174788	0.364	2.145	0.170158	0.364	2.145	0.166685	0.364	2.145	0.180576	0.364	2.145	0.179418	0.364	2.145	0.182891	0.364
	1.6	0.52899	0.0053	1.6	0.56681	0.000668304	1.6	0.4908	0.00601								110.773	3.68213		0.432	0.09582	0.00447	0.432	0.09672	0.00272	0.432	0.09003	0.00933	0.432	0.09247	0.006		0.178261	0.365	2.15	0.172473	0.365	2.15	0.171315	0.365	2.15	0.186363	0.365	2.15	0.181733	0.365	2.15	0.181733	0.365
	1.6037	0.52991	0.000107892	1.6037	0.56821	0.00049643	1.6037	0.49055	0.00647								111.033	3.69425		0.433	0.09518	0.0037	0.433	0.09698	0.00351	0.433	0.09067	0.00917	0.433	0.09325	0.00456		0.180576	0.366	2.155	0.175946	0.366	2.155	0.172473	0.366	2.155	0.182891	0.366	2.155	0.181733	0.366	2.155	0.182891	0.366
	1.60741	0.53331	0.0034	1.60741	0.57021	0.00356	1.60741	0.49455	0.00749								111.289	3.70634		0.434	0.09608	0.00393	0.434	0.09582	0.00299	0.434	0.09132	0.01046	0.434	0.09505	0.00553		0.182891	0.367	2.16	0.171315	0.367	2.16	0.171315	0.367	2.16	0.179418	0.367	2.16	0.179418	0.367	2.16	0.182891	0.367
	1.61111	0.52925	0.00368	1.61111	0.56818	0.00226	1.61111	0.49268	0.00511								111.544	3.71843		0.435	0.09659	0.00239	0.435	0.09492	0.0038	0.435	0.09132	0.00884	0.435	0.09337	0.00576		0.179418	0.368	2.165	0.171315	0.368	2.165	0.170158	0.368	2.165	0.177103	0.368	2.165	0.180576	0.368	2.165	0.185206	0.368
	1.61481	0.53305	0.00296	1.61481	0.57022	0.00523	1.61481	0.49623	0.00716								111.803	3.73097		0.436	0.0962	0.00439	0.436	0.09569	0.00278	0.436	0.09003	0.00722	0.436	0.09196	0.00602		0.179418	0.368	2.17	0.173631	0.368	2.17	0.173631	0.368	2.17	0.177103	0.368	2.17	0.177103	0.368	2.17	0.185206	0.368
	1.61852	0.53327	0.00186	1.61852	0.57068	0.00198	1.61852	0.49413	0.00588								112.056	3.7438		0.437	0.09543	0.00445	0.437	0.09633	0.00288	0.437	0.09132	0.00823	0.437	0.09067	0.00607		0.177103	0.369	2.175	0.175946	0.369	2.175	0.178261	0.369	2.175	0.180576	0.369	2.175	0.179418	0.369	2.175	0.184048	0.369
	1.62222	0.5311	0.00283	1.62222	0.57092	0.00194	1.62222	0.49465	0.00674								112.314	3.75587		0.438	0.09492	0.00452	0.438	0.09839	0.00246	0.438	0.08977	0.00928	0.438	0.09209	0.00675		0.175946	0.37	2.18	0.177103	0.37	2.18	0.174788	0.37	2.18	0.181733	0.37	2.18	0.182891	0.37	2.18	0.186363	0.37
	1.62593	0.53665	0.00373	1.62593	0.57587	0.00229	1.62593	0.49618	0.00432								112.571	3.76861		0.439	0.09582	0.0037	0.439	0.098	0.00477	0.439	0.09067	0.01043	0.439	0.09466	0.00566		0.175946	0.371	2.185	0.174788	0.371	2.185	0.174788	0.371	2.185	0.182891	0.371	2.185	0.185206	0.371	2.185	0.188679	0.371
	1.62963	0.53551	0.00308	1.62963	0.57482	0.00438	1.62963	0.49697	0.00709								112.826	3.78092		0.44	0.09633	0.00412	0.44	0.10006	0.00393	0.44	0.0926	0.01019	0.44	0.09595	0.00486		0.177103	0.372	2.19	0.173631	0.372	2.19	0.173631	0.372	2.19	0.184048	0.372	2.19	0.184048	0.372	2.19	0.185206	0.372
	1.63333	0.53877	0.00367	1.63333	0.57427	0.00271	1.63333	0.49813	0.00544								113.084	3.79342		0.441	0.09775	0.00362	0.441	0.09993	0.00246	0.441	0.09183	0.00937	0.441	0.09543	0.00564		0.178261	0.373	2.195	0.174788	0.373	2.195	0.170158	0.373	2.195	0.184048	0.373	2.195	0.182891	0.373	2.195	0.185206	0.373
	1.63704	0.53823	0.00349	1.63704	0.57681	0.00167	1.63704	0.49667	0.00567								113.338	3.80619		0.442	0.09762	0.00361	0.442	0.09736	0.00178	0.442	0.09196	0.00949	0.442	0.09389	0.00586		0.179418	0.373	2.2	0.171315	0.373	2.2	0.172473	0.373	2.2	0.184048	0.373	2.2	0.184048	0.373	2.2	0.186363	0.373
	1.64074	0.54084	0.00494	1.64074	0.57607	0.00453	1.64074	0.50217	0.0041								113.596	3.81864		0.443	0.09659	0.00397	0.443	0.09569	0.00164	0.443	0.09093	0.00902	0.443	0.09286	0.00684		0.177103	0.374	2.205	0.172473	0.374	2.205	0.172473	0.374	2.205	0.184048	0.374	2.205	0.184048	0.374	2.205	0.187521	0.374
	1.64444	0.54134	0.002	1.64444	0.57813	0.00195	1.64444	0.50083	0.00691								113.854	3.83161		0.444	0.09736	0.00465	0.444	0.09595	0.00227	0.444	0.09067	0.00889	0.444	0.09247	0.00688		0.178261	0.375	2.21	0.173631	0.375	2.21	0.177103	0.375	2.21	0.186363	0.375	2.21	0.186363	0.375	2.21	0.188679	0.375
	1.64815	0.5426	0.00588	1.64815	0.58164	0.00218	1.64815	0.50399	0.00694								114.107	3.84404		0.445	0.09865	0.004	0.445	0.098	0.00393	0.445	0.09132	0.0088	0.445	0.09389	0.00705		0.182891	0.376	2.215	0.173631	0.376	2.215	0.179418	0.376	2.215	0.181733	0.376	2.215	0.186363	0.376	2.215	0.188679	0.376
	1.65185	0.54414	0.000767312	1.65185	0.58168	0.00143	1.65185	0.50043	0.00711								114.367	3.85677		0.446	0.09865	0.00408	0.446	0.09916	0.00456	0.446	0.09209	0.00886	0.446	0.0953	0.00631		0.180576	0.377	2.22	0.173631	0.377	2.22	0.179418	0.377	2.22	0.177103	0.377	2.22	0.185206	0.377	2.22	0.189836	0.377
	1.65556	0.54276	0.00245	1.65556	0.58173	0.00228	1.65556	0.5043	0.00562								114.619	3.8692		0.447	0.09929	0.00408	0.447	0.10096	0.00316	0.447	0.09453	0.0094	0.447	0.09466	0.00575		0.178261	0.378	2.225	0.173631	0.378	2.225	0.178261	0.378	2.225	0.188679	0.378	2.225	0.184048	0.378	2.225	0.190994	0.378
	1.65926	0.54839	0.00388	1.65926	0.58472	0.00141	1.65926	0.50581	0.00638								114.879	3.88152		0.448	0.09736	0.00503	0.448	0.10109	0.00246	0.448	0.09299	0.00947	0.448	0.09479	0.00591		0.180576	0.379	2.23	0.178261	0.379	2.23	0.179418	0.379	2.23	0.189836	0.379	2.23	0.180576	0.379	2.23	0.192151	0.379
	1.66296	0.54394	0.00203	1.66296	0.58448	0.00116	1.66296	0.50469	0.00757								115.135	3.89405		0.449	0.09608	0.0038	0.449	0.09929	0.00171	0.449	0.09042	0.00861	0.449	0.09363	0.00676		0.179418	0.379	2.235	0.181733	0.379	2.235	0.180576	0.379	2.235	0.185206	0.379	2.235	0.184048	0.379	2.235	0.189836	0.379
	1.66667	0.54591	0.00457	1.66667	0.5852	0.0024	1.66667	0.50687	0.00616								115.391	3.90617		0.45	0.09633	0.0023	0.45	0.09993	0.00327	0.45	0.09055	0.00842	0.45	0.0926	0.00667		0.180576	0.38	2.24	0.180576	0.38	2.24	0.178261	0.38	2.24	0.180576	0.38	2.24	0.185206	0.38	2.24	0.193309	0.38
	1.67037	0.54867	0.00285	1.67037	0.5874	0.00176	1.67037	0.50922	0.0026								115.648	3.91878		0.451	0.09736	0.00325	0.451	0.09865	0.00432	0.451	0.09196	0.00981	0.451	0.09235	0.00606		0.180576	0.381	2.245	0.177103	0.381	2.245	0.174788	0.381	2.245	0.196781	0.381	2.245	0.184048	0.381	2.245	0.195624	0.381
	1.67407	0.54939	0.00164	1.67407	0.5871	0.00191	1.67407	0.51045	0.00901								115.902	3.93141		0.452	0.09903	0.00389	0.452	0.09929	0.00374	0.452	0.09209	0.01013	0.452	0.0935	0.00523		0.179418	0.382	2.25	0.174788	0.382	2.25	0.179418	0.382	2.25	0.190994	0.382	2.25	0.186363	0.382	2.25	0.195624	0.382
	1.67778	0.54962	0.00306	1.67778	0.58807	0.00116	1.67778	0.51082	0.00565								116.161	3.94417		0.453	0.10058	0.00319	0.453	0.10032	0.00371	0.453	0.09337	0.01016	0.453	0.09479	0.0055		0.179418	0.383	2.255	0.177103	0.383	2.255	0.180576	0.383	2.255	0.189836	0.383	2.255	0.188679	0.383	2.255	0.187521	0.383
	1.68148	0.55022	0.00551	1.68148	0.5909	0.002	1.68148	0.51392	0.00932								116.417	3.95696		0.454	0.10096	0.00264	0.454	0.09916	0.00164	0.454	0.09466	0.01007	0.454	0.09582	0.00539		0.181733	0.384	2.26	0.174788	0.384	2.26	0.179418	0.384	2.26	0.190994	0.384	2.26	0.188679	0.384	2.26	0.185206	0.384
	1.68519	0.55099	0.00163	1.68519	0.58971	0.00546	1.68519	0.51307	0.0051								116.672	3.96957		0.455	0.10045	0.00294	0.455	0.09929	0.00181	0.455	0.09376	0.0093	0.455	0.09556	0.0061		0.182891	0.385	2.265	0.175946	0.385	2.265	0.175946	0.385	2.265	0.185206	0.385	2.265	0.188679	0.385	2.265	0.187521	0.385
	1.68889	0.55249	0.00349	1.68889	0.59086	0.00315	1.68889	0.51065	0.00484								116.931	3.98266		0.456	0.09891	0.00452	0.456	0.09839	0.0038	0.456	0.09235	0.00862	0.456	0.09453	0.00596		0.185206	0.385	2.27	0.177103	0.385	2.27	0.177103	0.385	2.27	0.199096	0.385	2.27	0.187521	0.385	2.27	0.187521	0.385
	1.69259	0.55686	0.00368	1.69259	0.5928	0.000697023	1.69259	0.51586	0.01077								117.184	3.99554		0.457	0.09878	0.00441	0.457	0.098	0.00337	0.457	0.09273	0.00751	0.457	0.09337	0.00685		0.184048	0.386	2.275	0.175946	0.386	2.275	0.177103	0.386	2.275	0.192151	0.386	2.275	0.188679	0.386	2.275	0.189836	0.386
	1.6963	0.55592	0.000817941	1.6963	0.59505	0.00157	1.6963	0.51375	0.00614								117.443	4.00861		0.458	0.09929	0.00374	0.458	0.09916	0.00357	0.458	0.09299	0.00808	0.458	0.09518	0.00689		0.182891	0.387	2.28	0.178261	0.387	2.28	0.181733	0.387	2.28	0.187521	0.387	2.28	0.190994	0.387	2.28	0.196781	0.387
	1.7	0.55716	0.00394	1.7	0.59382	0.00265	1.7	0.51838	0.0058								117.7	4.02139		0.459	0.10032	0.00347	0.459	0.10109	0.00271	0.459	0.09389	0.00861	0.459	0.09543	0.00704		0.184048	0.388	2.285	0.175946	0.388	2.285	0.185206	0.388	2.285	0.197939	0.388	2.285	0.189836	0.388	2.285	0.195624	0.388
	1.7037	0.5567	0.00339	1.7037	0.5929	0.00551	1.7037	0.51646	0.00578								117.953	4.03431		0.46	0.10083	0.0034	0.46	0.10186	0.00393	0.46	0.09466	0.00854	0.46	0.09543	0.00766		0.182891	0.389	2.29	0.177103	0.389	2.29	0.180576	0.389	2.29	0.187521	0.389	2.29	0.190994	0.389	2.29	0.190994	0.389
	1.70741	0.55899	0.00186	1.70741	0.60032	0.00573	1.70741	0.51888	0.00728								118.213	4.04713		0.461	0.10238	0.0041	0.461	0.10109	0.00491	0.461	0.0944	0.00904	0.461	0.0962	0.00731		0.180576	0.39	2.295	0.179418	0.39	2.295	0.179418	0.39	2.295	0.185206	0.39	2.295	0.189836	0.39	2.295	0.190994	0.39
	1.71111	0.55965	0.00484	1.71111	0.59665	0.00316	1.71111	0.51866	0.0062								118.465	4.05981		0.462	0.10135	0.00389	0.462	0.10186	0.00452	0.462	0.09453	0.0093	0.462	0.09646	0.0067		0.181733	0.39	2.3	0.181733	0.39	2.3	0.178261	0.39	2.3	0.188679	0.39	2.3	0.188679	0.39	2.3	0.192151	0.39
	1.71481	0.56239	0.00356	1.71481	0.59982	0.00115	1.71481	0.51995	0.00687								118.725	4.07263		0.463	0.09916	0.00463	0.463	0.10058	0.00656	0.463	0.09415	0.00887	0.463	0.09453	0.0069		0.181733	0.391	2.305	0.180576	0.391	2.305	0.178261	0.391	2.305	0.189836	0.391	2.305	0.186363	0.391	2.305	0.192151	0.391
	1.71852	0.56048	0.00243	1.71852	0.59902	0.00053604	1.71852	0.52091	0.00907								118.981	4.08554		0.464	0.09942	0.00354	0.464	0.10071	0.00498	0.464	0.09402	0.0086	0.464	0.09518	0.00533		0.184048	0.392	2.31	0.184048	0.392	2.31	0.180576	0.392	2.31	0.194466	0.392	2.31	0.186363	0.392	2.31	0.194466	0.392
	1.72222	0.56359	0.000385846	1.72222	0.60265	0.000775256	1.72222	0.52634	0.00513								119.236	4.09889		0.465	0.10045	0.00365	0.465	0.10032	0.00366	0.465	0.0953	0.0068	0.465	0.09479	0.00571		0.187521	0.393	2.315	0.186363	0.393	2.315	0.180576	0.393	2.315	0.190994	0.393	2.315	0.192151	0.393	2.315	0.197939	0.393
	1.72593	0.56429	0.00361	1.72593	0.60109	0.00228	1.72593	0.52315	0.00522								119.495	4.11151		0.466	0.10032	0.0038	0.466	0.10109	0.00371	0.466	0.09505	0.00884	0.466	0.09646	0.0053		0.188679	0.394	2.32	0.185206	0.394	2.32	0.182891	0.394	2.32	0.189836	0.394	2.32	0.193309	0.394	2.32	0.199096	0.394
	1.72963	0.56232	0.00266	1.72963	0.60086	0.00289	1.72963	0.52258	0.00776								119.748	4.12452		0.467	0.10019	0.00414	0.467	0.10135	0.00353	0.467	0.09646	0.01019	0.467	0.09788	0.00434		0.184048	0.395	2.325	0.181733	0.395	2.325	0.184048	0.395	2.325	0.192151	0.395	2.325	0.192151	0.395	2.325	0.193309	0.395
	1.73333	0.5661	0.00557	1.73333	0.60829	0.00319	1.73333	0.52636	0.00894								120.007	4.13758		0.468	0.10083	0.00489	0.468	0.10212	0.00222	0.468	0.09569	0.01047	0.468	0.09955	0.00631		0.186363	0.396	2.33	0.180576	0.396	2.33	0.182891	0.396	2.33	0.187521	0.396	2.33	0.187521	0.396	2.33	0.193309	0.396
	1.73704	0.56499	0.00307	1.73704	0.60435	0.00194	1.73704	0.52291	0.00702								120.263	4.15085		0.469	0.09993	0.00498	0.469	0.10238	0.00328	0.469	0.09569	0.01017	0.469	0.09852	0.00712		0.186363	0.396	2.335	0.179418	0.396	2.335	0.182891	0.396	2.335	0.189836	0.396	2.335	0.185206	0.396	2.335	0.195624	0.396
	1.74074	0.56677	0.0034	1.74074	0.60821	0.00537	1.74074	0.52679	0.00813								120.519	4.16447		0.47	0.09993	0.00456	0.47	0.10341	0.00337	0.47	0.09492	0.00967	0.47	0.0971	0.00747		0.188679	0.397	2.34	0.180576	0.397	2.34	0.180576	0.397	2.34	0.194466	0.397	2.34	0.188679	0.397	2.34	0.195624	0.397
	1.74444	0.56895	0.00549	1.74444	0.60728	0.00142	1.74444	0.52904	0.00616								120.777	4.17804		0.471	0.09993	0.00505	0.471	0.10148	0.00232	0.471	0.09453	0.00963	0.471	0.09659	0.00753		0.187521	0.398	2.345	0.184048	0.398	2.345	0.180576	0.398	2.345	0.195624	0.398	2.345	0.190994	0.398	2.345	0.194466	0.398
	1.74815	0.56978	0.00472	1.74815	0.61062	0.00458	1.74815	0.52992	0.00483								121.03	4.19176		0.472	0.10148	0.00514	0.472	0.10173	0.00187	0.472	0.09427	0.00919	0.472	0.09723	0.00774		0.192151	0.399	2.35	0.184048	0.399	2.35	0.182891	0.399	2.35	0.200254	0.399	2.35	0.197939	0.399	2.35	0.199096	0.399
	1.75185	0.57001	0.00247	1.75185	0.61024	0.00302	1.75185	0.53001	0.00331								121.288	4.2055		0.473	0.10379	0.00518	0.473	0.10199	0.00255	0.473	0.09595	0.00964	0.473	0.09813	0.00732		0.190994	0.4	2.355	0.186363	0.4	2.355	0.185206	0.4	2.355	0.194466	0.4	2.355	0.192151	0.4	2.355	0.201411	0.4
	1.75556	0.57114	0.00384	1.75556	0.61204	0.00193	1.75556	0.53242	0.0066								121.546	4.21931		0.474	0.10354	0.0038	0.474	0.10263	0.00405	0.474	0.098	0.00939	0.474	0.09942	0.00764		0.189836	0.401	2.36	0.182891	0.401	2.36	0.184048	0.401	2.36	0.189836	0.401	2.36	0.189836	0.401	2.36	0.201411	0.401
	1.75926	0.57185	0.00588	1.75926	0.61321	0.00106	1.75926	0.53181	0.00725								121.8	4.23322		0.475	0.10225	0.00295	0.475	0.10199	0.00377	0.475	0.09749	0.00972	0.475	0.09955	0.0077		0.187521	0.402	2.365	0.179418	0.402	2.365	0.185206	0.402	2.365	0.194466	0.402	2.365	0.188679	0.402	2.365	0.196781	0.402
	1.76296	0.5745	0.00354	1.76296	0.61278	0.00594	1.76296	0.53438	0.0077								122.059	4.24673		0.476	0.10109	0.00401	0.476	0.10199	0.00298	0.476	0.09672	0.00899	0.476	0.09891	0.00624		0.192151	0.402	2.37	0.180576	0.402	2.37	0.186363	0.402	2.37	0.195624	0.402	2.37	0.187521	0.402	2.37	0.201411	0.402
	1.76667	0.57645	0.0054	1.76667	0.61877	0.00359	1.76667	0.53645	0.00434								122.312	4.2606		0.477	0.10096	0.00387	0.477	0.10251	0.00296	0.477	0.0953	0.00878	0.477	0.09736	0.00731		0.195624	0.403	2.375	0.181733	0.403	2.375	0.188679	0.403	2.375	0.193309	0.403	2.375	0.189836	0.403	2.375	0.200254	0.403
	1.77037	0.57447	0.00368	1.77037	0.61551	0.00347	1.77037	0.53255	0.00609								122.571	4.2743		0.478	0.10045	0.00341	0.478	0.10392	0.00222	0.478	0.09569	0.01001	0.478	0.09775	0.007		0.193309	0.404	2.38	0.185206	0.404	2.38	0.189836	0.404	2.38	0.194466	0.404	2.38	0.192151	0.404	2.38	0.202569	0.404
	1.77407	0.57848	0.00301	1.77407	0.61679	0.00149	1.77407	0.53589	0.00424								122.827	4.28771		0.479	0.10186	0.00518	0.479	0.10431	0.00212	0.479	0.09685	0.0087	0.479	0.09826	0.00715		0.192151	0.405	2.385	0.185206	0.405	2.385	0.186363	0.405	2.385	0.200254	0.405	2.385	0.194466	0.405	2.385	0.204884	0.405
	1.77778	0.57658	0.00396	1.77778	0.62065	0.00206	1.77778	0.535	0.00464								123.082	4.30131		0.48	0.10289	0.00435	0.48	0.10714	0.00278	0.48	0.09826	0.01007	0.48	0.10019	0.0061		0.192151	0.406	2.39	0.185206	0.406	2.39	0.184048	0.406	2.39	0.197939	0.406	2.39	0.194466	0.406	2.39	0.199096	0.406
	1.78148	0.57835	0.00265	1.78148	0.6177	0.00384	1.78148	0.53865	0.0078								123.341	4.3144		0.481	0.10341	0.00437	0.481	0.10585	0.00301	0.481	0.098	0.01155	0.481	0.09929	0.00569		0.189836	0.407	2.395	0.187521	0.407	2.395	0.184048	0.407	2.395	0.190994	0.407	2.395	0.192151	0.407	2.395	0.194466	0.407
	1.78519	0.57843	0.00478	1.78519	0.62093	0.00329	1.78519	0.54036	0.00602								123.594	4.32799		0.482	0.10225	0.00312	0.482	0.10431	0.00373	0.482	0.09646	0.00979	0.482	0.09968	0.0058		0.188679	0.407	2.4	0.187521	0.407	2.4	0.186363	0.407	2.4	0.193309	0.407	2.4	0.195624	0.407	2.4	0.194466	0.407
	1.78889	0.57928	0.00657	1.78889	0.62095	0.00341	1.78889	0.53993	0.00719								123.853	4.34175		0.483	0.10135	0.00495	0.483	0.10289	0.00286	0.483	0.09646	0.0097	0.483	0.09942	0.00775		0.187521	0.408	2.405	0.185206	0.408	2.405	0.188679	0.408	2.405	0.194466	0.408	2.405	0.195624	0.408	2.405	0.196781	0.408
	1.79259	0.58115	0.0036	1.79259	0.62143	0.00103	1.79259	0.5401	0.00383								124.109	4.35546		0.484	0.10199	0.00489	0.484	0.10315	0.00403	0.484	0.0962	0.00943	0.484	0.09942	0.00565		0.189836	0.409	2.41	0.184048	0.409	2.41	0.185206	0.409	2.41	0.196781	0.409	2.41	0.194466	0.409	2.41	0.203726	0.409
	1.7963	0.5832	0.00311	1.7963	0.62568	0.00213	1.7963	0.54041	0.00528								124.364	4.36928		0.485	0.10341	0.00459	0.485	0.10379	0.00239	0.485	0.09788	0.00785	0.485	0.09903	0.0061		0.196781	0.41	2.415	0.184048	0.41	2.415	0.184048	0.41	2.415	0.195624	0.41	2.415	0.195624	0.41	2.415	0.203726	0.41
	1.8	0.5861	0.00291	1.8	0.62507	0.002	1.8	0.54404	0.00613								124.623	4.38316		0.486	0.10405	0.00399	0.486	0.10495	0.00265	0.486	0.09826	0.00777	0.486	0.09968	0.00493		0.196781	0.411	2.42	0.184048	0.411	2.42	0.187521	0.411	2.42	0.197939	0.411	2.42	0.195624	0.411	2.42	0.201411	0.411
	1.8037	0.5832	0.00127	1.8037	0.62596	0.00436	1.8037	0.54134	0.00646								124.876	4.39717		0.487	0.10302	0.00417	0.487	0.10521	0.00274	0.487	0.09878	0.00845	0.487	0.09955	0.00549		0.189836	0.412	2.425	0.184048	0.412	2.425	0.187521	0.412	2.425	0.196781	0.412	2.425	0.196781	0.412	2.425	0.200254	0.412
	1.80741	0.58622	0.00456	1.80741	0.62791	0.00273	1.80741	0.54726	0.00623								125.134	4.41117		0.488	0.10289	0.00493	0.488	0.10546	0.00196	0.488	0.09852	0.00983	0.488	0.10019	0.00683		0.194466	0.413	2.43	0.188679	0.413	2.43	0.187521	0.413	2.43	0.196781	0.413	2.43	0.195624	0.413	2.43	0.200254	0.413
	1.81111	0.58841	0.00167	1.81111	0.62558	0.00631	1.81111	0.54691	0.0042								125.392	4.42481		0.489	0.10263	0.0047	0.489	0.10431	0.0033	0.489	0.09762	0.01021	0.489	0.10135	0.00678		0.193309	0.413	2.435	0.188679	0.413	2.435	0.190994	0.413	2.435	0.199096	0.413	2.435	0.193309	0.413	2.435	0.201411	0.413
	1.81481	0.58484	0.0043	1.81481	0.6304	0.00196	1.81481	0.54737	0.00944								125.646	4.43837		0.49	0.10251	0.00463	0.49	0.10341	0.00347	0.49	0.09775	0.00958	0.49	0.09981	0.00759		0.190994	0.414	2.44	0.190994	0.414	2.44	0.192151	0.414	2.44	0.201411	0.414	2.44	0.192151	0.414	2.44	0.201411	0.414
	1.81852	0.5892	0.00503	1.81852	0.63159	0.000898263	1.81852	0.54954	0.007								125.905	4.4517		0.491	0.10289	0.00411	0.491	0.10328	0.00346	0.491	0.0971	0.01049	0.491	0.09981	0.00727		0.189836	0.415	2.445	0.190994	0.415	2.445	0.192151	0.415	2.445	0.200254	0.415	2.445	0.195624	0.415	2.445	0.203726	0.415
	1.82222	0.58816	0.006	1.82222	0.63189	0.00309	1.82222	0.54824	0.00676								126.157	4.46565		0.492	0.10482	0.00474	0.492	0.10508	0.00351	0.492	0.09762	0.01083	0.492	0.10135	0.00508		0.190994	0.416	2.45	0.188679	0.416	2.45	0.190994	0.416	2.45	0.200254	0.416	2.45	0.199096	0.416	2.45	0.203726	0.416
	1.82593	0.59179	0.00511	1.82593	0.63011	0.00161	1.82593	0.54914	0.00633								126.417	4.47981		0.493	0.10585	0.0043	0.493	0.10572	0.00209	0.493	0.10006	0.01056	0.493	0.10186	0.00445		0.192151	0.417	2.455	0.188679	0.417	2.455	0.186363	0.417	2.455	0.201411	0.417	2.455	0.199096	0.417	2.455	0.201411	0.417
	1.82963	0.59211	0.0048	1.82963	0.63392	0.00137	1.82963	0.55184	0.00609								126.674	4.49413		0.494	0.10649	0.00445	0.494	0.10636	0.00319	0.494	0.10045	0.0092	0.494	0.10122	0.00549		0.196781	0.418	2.46	0.189836	0.418	2.46	0.187521	0.418	2.46	0.199096	0.418	2.46	0.200254	0.418	2.46	0.204884	0.418
	1.83333	0.5933	0.00263	1.83333	0.63356	0.00232	1.83333	0.55189	0.00701								126.928	4.50838		0.495	0.10521	0.00479	0.495	0.10508	0.00336	0.495	0.10019	0.00847	0.495	0.10161	0.00581		0.197939	0.419	2.465	0.186363	0.419	2.465	0.188679	0.419	2.465	0.197939	0.419	2.465	0.199096	0.419	2.465	0.204884	0.419
	1.83704	0.59304	0.00347	1.83704	0.6366	0.00118	1.83704	0.55174	0.00655								127.187	4.5221		0.496	0.10418	0.00425	0.496	0.10405	0.00227	0.496	0.09878	0.00812	0.496	0.10096	0.00772		0.195624	0.419	2.47	0.190994	0.419	2.47	0.189836	0.419	2.47	0.199096	0.419	2.47	0.199096	0.419	2.47	0.204884	0.419
	1.84074	0.59593	0.00219	1.84074	0.63916	0.00326	1.84074	0.55725	0.0064								127.441	4.53553		0.497	0.10418	0.00448	0.497	0.10405	0.00212	0.497	0.09826	0.00863	0.497	0.10071	0.00697		0.197939	0.42	2.475	0.190994	0.42	2.475	0.189836	0.42	2.475	0.202569	0.42	2.475	0.203726	0.42	2.475	0.206042	0.42
[truncated: 3,948 more rows]
[truncated: 134 more columns]

## Sheet: Figure S10
	Time	Temperature
	s	°C
	1	30.2
	2	30.2
	3	30.1
	4	30.1
	5	30.1
	6	30.1
	7	30.1
	8	30.1
	9	30.1
	10	30.1
	11	30.2
	12	30.2
	13	30.3
	14	30.4
	15	30.5
	16	30.7
	17	30.8
	18	31
	19	31.1
	20	31.2
	21	31.3
	22	31.4
	23	31.5
	24	31.6
[truncated: 1,355 more rows]

## Sheet: Figure S12
	*Inner diameter 6 mm																										Source data
[truncated: 4,451 more rows]
[truncated: 207 more columns]

[truncated: 10 more sheets: Figure S13, Figure S14, Figure S15, Figure S17, Figure S18, Figure S19, Figure S20, Figure S21, Figure S24, Figure S27]
