# Supplementary material for: Digital Light 3D Printed Bioresorbable and NIR‐Responsive Devices with Photothermal and Shape‐Memory Functions
Source: Adv Sci (Weinh). 2022 Jul 27;9(27):2200907. doi: 10.1002/advs.202200907 (PMC9507367; doi:10.1002/advs.202200907)
Supplement: Supplementary file 7 — Supporting Information [file ADVS-9-2200907-s002.xlsx]

## Sheet: Figure 2
	Panel B								Source data for panel B
		Average strain (%)	Standard deviation (%)	Average stress (MPa)	Standard deviation (MPa)	Young's modulus (MPa)	Standard deviation (MPa)		*Young's modulus was calculated as the initial slope of the stress-strain curves (first 10 points)
	Polymer	113.013	24.6034	3.6071	1.17457	4.01325	0.128767		Polymer																		Composite material																		Composite + laser
	Composite material	123.594	38.4026	4.30427	2.27701	3.96925	0.171444		Sample 1			Sample 2			Sample 3			Sample 4					a (mm)	b (mm)	L0 (mm)		Sample 1			Sample 2			Sample 3			Sample 4					a (mm)	b (mm)	L0 (mm)		Sample 1			Sample 2
	Composite + laser	141.091	28.7839	5.14828	1.55089	4.494	0.283797		Time	Force	Stroke	Time	Force	Stroke	Time	Force	Stroke	Time	Force	Stroke		Sample 1	1.76	0.81	13		Time	Force	Stroke	Time	Force	Stroke	Time	Force	Stroke	Time	Force	Stroke		Sample 1	2.2	0.76	13		Time	Force	Stroke	Time	Force
		Polymer	Composite material	Composite + laser					sec	N	mm	sec	N	mm	sec	N	mm	sec	N	mm			1.77	0.82			sec	N	mm	sec	N	mm	sec	N	mm	sec	N	mm			1.92	0.78			sec	N	mm	sec	N
		Strain at break (%)							0	-0.0044028	0.0108333	0	-0.00559489	0.0108333	0	-0.00259081	0.0108667	0	-0.000905991	0.0108667			1.87	0.82			0	-0.00163714	0.0109	0	0.000492732	0.0109	0	0.0014782	0.0108667	0	4.76837e-05	0.0108333			2.09	1.1			0	-0.00101725	0.0107667	0	-0.000890096
	Sample 1	93.8482	106.152	118.462					0.1	-0.000492732	0.0451667	0.1	-0.00173251	0.0451333	0.1	0.0011603	0.0451333	0.1	0.00316302	0.0451667		Sample 2	1.61	0.81	13		0.1	0.00232061	0.0451	0.1	0.00513395	0.0450667	0.1	0.00569026	0.0451	0.1	0.00425974	0.0451		Sample 2	2.1	0.81	13		0.1	0.00329018	0.0450667	0.1	0.00330607
	Sample 2	130.258	98.2102	154.358					0.2	0.00796318	0.0781667	0.2	0.00700951	0.0781333	0.2	0.00974337	0.0781333	0.2	0.0114282	0.0780667			1.85	0.81			0.2	0.0149568	0.0780667	0.2	0.0163396	0.0780667	0.2	0.0157674	0.0781	0.2	0.0168482	0.0780667			1.98	0.81			0.2	0.0177225	0.0781	0.2	0.015084
	Sample 3	89.9984	109.238	175.382					0.3	0.0189145	0.1118	0.3	0.0184695	0.111833	0.3	0.0210603	0.1118	0.3	0.0225385	0.111833			1.75	0.8			0.3	0.031964	0.1117	0.3	0.0325521	0.1117	0.3	0.0292778	0.111667	0.3	0.0340621	0.1117			2	0.82			0.3	0.036939	0.1117	0.3	0.0313918
	Sample 4	137.946	180.775	116.16					0.4	0.0334581	0.144633	0.4	0.0338713	0.144633	0.4	0.0356515	0.144667	0.4	0.0374635	0.144633		Sample 3	1.8	0.77	13		0.4	0.0514825	0.145067	0.4	0.0519117	0.145033	0.4	0.0473976	0.145033	0.4	0.0547727	0.145033		Sample 3	1.99	0.85	13		0.4	0.0586986	0.145033	0.4	0.0520229
		Ultimate tensile stress (MPa)							0.5	0.0488122	0.178433	0.5	0.0492573	0.1784	0.5	0.0504017	0.178433	0.5	0.0522137	0.1784			1.68	0.77			0.5	0.0708103	0.1782	0.5	0.0706832	0.1782	0.5	0.0653108	0.1782	0.5	0.0750224	0.1782			2.03	0.83			0.5	0.0796477	0.178167	0.5	0.0722408
	Sample 1	2.56135	2.95488	4.06234					0.6	0.0638167	0.2117	0.6	0.0646432	0.211667	0.6	0.0649611	0.2117	0.6	0.0677586	0.2117			1.69	0.77			0.6	0.0899951	0.211833	0.6	0.0900428	0.211833	0.6	0.0844955	0.211833	0.6	0.0945727	0.2118			2	0.84			0.6	0.100215	0.211833	0.6	0.0924905
	Sample 2	4.33491	3.01378	5.78145					0.7	0.0791709	0.245	0.7	0.0797749	0.245	0.7	0.0796159	0.244933	0.7	0.0827471	0.244967		Sample 4	1.69	0.81	13		0.7	0.108814	0.244733	0.7	0.108369	0.244767	0.7	0.10314	0.244733	0.7	0.114187	0.244767		Sample 4	1.99	0.85	13		0.7	0.120401	0.244733	0.7	0.112708
	Sample 3	2.6559	3.55255	7.03797					0.8	0.0942389	0.278467	0.8	0.0948906	0.278467	0.8	0.0942548	0.278467	0.8	0.0981808	0.278467			1.86	0.81			0.8	0.127633	0.278333	0.8	0.126569	0.278333	0.8	0.121546	0.2783	0.8	0.134261	0.2783			2.03	0.83			0.8	0.140031	0.278333	0.8	0.132529
	Sample 4	4.87625	7.69587	3.71137					0.9	0.109355	0.3115	0.9	0.10972	0.3115	0.9	0.108322	0.3115	0.9	0.113154	0.3115			1.8	0.8			0.9	0.145658	0.311767	0.9	0.145419	0.3118	0.9	0.140397	0.3118	0.9	0.153128	0.3118			2	0.84			0.9	0.159788	0.3118	0.9	0.152079
		Young's modulus (MPa)							1	0.124264	0.344967	1	0.124359	0.344967	1	0.122388	0.344967	1	0.127554	0.345							1	0.163603	0.3448	1	0.163269	0.344833	1	0.158834	0.344833	1	0.17252	0.3448							1	0.179195	0.3448	1	0.171264
	Sample 1	3.932	3.94	4.758					1.1	0.138823	0.3784	1.1	0.139332	0.3784	1.1	0.136757	0.3784	1.1	0.142717	0.378433							1.1	0.181007	0.378567	1.1	0.181262	0.378567	1.1	0.176716	0.378567	1.1	0.190926	0.378567							1.1	0.198015	0.378567	1.1	0.190608
	Sample 2	4.155	4.017	4.428					1.2	0.153446	0.4116	1.2	0.153764	0.411533	1.2	0.150792	0.411567	1.2	0.157595	0.411567							1.2	0.198777	0.411333	1.2	0.198952	0.411333	1.2	0.195901	0.4113	1.2	0.208839	0.4113							1.2	0.217056	0.4113	1.2	0.209649
	Sample 3	4.086	3.754	4.667					1.3	0.168053	0.4451	1.3	0.168228	0.445133	1.3	0.164906	0.445133	1.3	0.172567	0.445167							1.3	0.215848	0.4451	1.3	0.216563	0.445067	1.3	0.214895	0.445067	1.3	0.227435	0.445133							1.3	0.235542	0.4451	1.3	0.228564
	Sample 4	3.88	4.166	4.123					1.4	0.182708	0.478133	1.4	0.182629	0.4781	1.4	0.178289	0.4781	1.4	0.18719	0.4781							1.4	0.232935	0.4784	1.4	0.233889	0.4784	1.4	0.232458	0.4784	1.4	0.245953	0.478367							1.4	0.254091	0.478367	1.4	0.247526
									1.5	0.196981	0.511667	1.5	0.196981	0.511667	1.5	0.19242	0.511667	1.5	0.201861	0.5117							1.5	0.25026	0.5115	1.5	0.251373	0.5115	1.5	0.249863	0.511533	1.5	0.264454	0.511533							1.5	0.272497	0.511533	1.5	0.265964
	Panel C					Panel D			1.6	0.211509	0.545033	1.6	0.211398	0.545067	1.6	0.205612	0.545067	1.6	0.216389	0.545033							1.6	0.267299	0.545167	1.6	0.268634	0.5452	1.6	0.26803	0.545167	1.6	0.282113	0.545133							1.6	0.290585	0.545133	1.6	0.284402
	3D printed composite		PEGylated AuNRs						1.7	0.22556	0.578167	1.7	0.225194	0.578167	1.7	0.219075	0.578133	1.7	0.230678	0.5781							1.7	0.284449	0.578067	1.7	0.285594	0.578	1.7	0.285991	0.578033	1.7	0.300058	0.578033							1.7	0.308673	0.578033	1.7	0.302617
	Wavelength (nm)	Absorbance	Wavelength (nm)	Absorbance					1.8	0.239261	0.611767	1.8	0.239309	0.6118	1.8	0.23241	0.611833	1.8	0.244792	0.611833							1.8	0.301345	0.611767	1.8	0.302664	0.611733	1.8	0.303793	0.611733	1.8	0.318098	0.611733							1.8	0.326681	0.611733	1.8	0.320832
	900	0.78763	899.985	0.10147					1.9	0.253661	0.644633	1.9	0.253216	0.6446	1.9	0.245619	0.644633	1.9	0.25905	0.644633							1.9	0.317748	0.645	1.9	0.320149	0.645	1.9	0.321913	0.645	1.9	0.336107	0.644967							1.9	0.345119	0.645	1.9	0.339111
	899	0.78706	895.001	0.1078					2	0.267728	0.6784	2	0.266759	0.6784	2	0.258827	0.678433	2	0.272798	0.678467							2	0.33439	0.678267	2	0.336631	0.678233	2	0.339715	0.678233	2	0.353909	0.6782							2	0.362937	0.6782	2	0.357135
	898	0.78029	890.005	0.11198					2.1	0.281668	0.711667	2.1	0.280619	0.7117	2.1	0.272036	0.711733	2.1	0.28704	0.7117							2.1	0.350793	0.711833	2.1	0.353718	0.7118	2.1	0.357532	0.711767	2.1	0.370248	0.711767							2.1	0.380643	0.7118	2.1	0.375843
	897	0.7871	884.997	0.11882					2.2	0.295369	0.744933	2.2	0.293938	0.7449	2.2	0.285006	0.744933	2.2	0.300932	0.7449							2.2	0.36726	0.744733	2.2	0.370073	0.744733	2.2	0.374889	0.744733	2.2	0.38805	0.7447							2.2	0.398127	0.7447	2.2	0.393184
	896	0.79463	880.01	0.12441					2.3	0.308927	0.778467	2.3	0.30748	0.7785	2.3	0.298007	0.778467	2.3	0.314856	0.7785							2.3	0.383329	0.7783	2.3	0.386413	0.7783	2.3	0.391642	0.778333	2.3	0.404914	0.778333							2.3	0.415262	0.778267	2.3	0.409953
	895	0.80048	875.012	0.13278					2.4	0.322803	0.8115	2.4	0.32107	0.811467	2.4	0.31085	0.8115	2.4	0.328573	0.8115							2.4	0.399129	0.8118	2.4	0.402594	0.8118	2.4	0.408824	0.811767	2.4	0.42216	0.8118							2.4	0.432348	0.8118	2.4	0.427866
	894	0.81661	870.002	0.14284					2.5	0.336011	0.845033	2.5	0.334152	0.845033	2.5	0.323677	0.845	2.5	0.342131	0.845033							2.5	0.415103	0.844767	2.5	0.418822	0.844767	2.5	0.426356	0.8448	2.5	0.438945	0.844767							2.5	0.449117	0.8448	2.5	0.445096
	893	0.80378	865.014	0.15309					2.6	0.349585	0.8784	2.6	0.34771	0.8784	2.6	0.336472	0.878433	2.6	0.355848	0.8784							2.6	0.430552	0.878633	2.6	0.435177	0.878633	2.6	0.443315	0.8786	2.6	0.455777	0.8786							2.6	0.465759	0.8786	2.6	0.462453
	892	0.80936	860.015	0.16284					2.7	0.362953	0.9116	2.7	0.360505	0.9116	2.7	0.348791	0.911567	2.7	0.368993	0.9116							2.7	0.446081	0.911333	2.7	0.451183	0.911333	2.7	0.460243	0.9113	2.7	0.472657	0.911367							2.7	0.482464	0.911333	2.7	0.479666
	891	0.81884	855.004	0.17765					2.8	0.376113	0.9451	2.8	0.373745	0.9451	2.8	0.361586	0.945133	2.8	0.382598	0.945067							2.8	0.461928	0.9451	2.8	0.466824	0.9451	2.8	0.47671	0.9451	2.8	0.488838	0.9451							2.8	0.498629	0.9451	2.8	0.495148
	890	0.81205	850.016	0.19128					2.9	0.389322	0.978033	2.9	0.386667	0.978033	2.9	0.373936	0.978033	2.9	0.395664	0.978067							2.9	0.476932	0.978333	2.9	0.482988	0.978367	2.9	0.493415	0.978333	2.9	0.505161	0.978367							2.9	0.515159	0.978367	2.9	0.512552
	889	0.81129	844.983	0.20644					3	0.402292	1.01163	3	0.399733	1.0116	3	0.386492	1.01167	3	0.408872	1.01163							3	0.492175	1.01153	3	0.49839	1.01157	3	0.509278	1.0115	3	0.521247	1.01153							3	0.531499	1.01153	3	0.529162
	888	0.8114	840.007	0.21983					3.1	0.415389	1.0451	3.1	0.412877	1.04517	3.1	0.399145	1.04513	3.1	0.422239	1.04517							3.1	0.50745	1.0452	3.1	0.514189	1.0452	3.1	0.525713	1.0452	3.1	0.5373	1.0452							3.1	0.547775	1.04517	3.1	0.545804
	887	0.82602	834.986	0.23561					3.2	0.428454	1.07813	3.2	0.425482	1.07813	3.2	0.411431	1.07817	3.2	0.435734	1.07813							3.2	0.522518	1.078	3.2	0.52948	1.07803	3.2	0.542164	1.07797	3.2	0.553624	1.07803							3.2	0.564194	1.078	3.2	0.562573
	886	0.81948	829.989	0.24857					3.3	0.441758	1.11187	3.3	0.438563	1.11187	3.3	0.423654	1.11187	3.3	0.448243	1.11187							3.3	0.538254	1.11173	3.3	0.544707	1.11173	3.3	0.558011	1.11177	3.3	0.569423	1.11177							3.3	0.580327	1.11173	3.3	0.578546
	885	0.83005	825.015	0.26128					3.4	0.453901	1.1447	3.4	0.45112	1.1447	3.4	0.435813	1.14473	3.4	0.461356	1.1447							3.4	0.552209	1.145	3.4	0.560601	1.145	3.4	0.574271	1.14503	3.4	0.58562	1.14503							3.4	0.596428	1.145	3.4	0.595172
	884	0.82894	819.996	0.27301					3.5	0.466506	1.17837	3.5	0.463549	1.1784	3.5	0.447591	1.1784	3.5	0.473881	1.17837							3.5	0.567691	1.17813	3.5	0.575797	1.1781	3.5	0.589991	1.17813	3.5	0.601578	1.17813							3.5	0.612529	1.17813	3.5	0.610892
	883	0.82745	815.001	0.28564					3.6	0.478951	1.21167	3.6	0.476138	1.2117	3.6	0.459401	1.21167	3.6	0.487026	1.21167							3.6	0.582202	1.21177	3.6	0.591373	1.21177	3.6	0.606124	1.21177	3.6	0.617584	1.21177							3.6	0.628408	1.21177	3.6	0.626771
	882	0.83397	809.996	0.29709					3.7	0.491826	1.24493	3.7	0.488313	1.24497	3.7	0.471258	1.24493	3.7	0.499551	1.24493							3.7	0.597652	1.24477	3.7	0.606648	1.24473	3.7	0.62205	1.24473	3.7	0.633383	1.24473							3.7	0.644461	1.24477	3.7	0.643635
	881	0.83429	805.015	0.30589					3.8	0.50443	1.2784	3.8	0.500854	1.2784	3.8	0.483147	1.27847	3.8	0.512457	1.27843							3.8	0.612275	1.2783	3.8	0.621621	1.27827	3.8	0.637197	1.27827	3.8	0.64861	1.27827							3.8	0.660213	1.27827	3.8	0.658957
	880	0.83746	799.99	0.3121					3.9	0.516844	1.3115	3.9	0.512918	1.31147	3.9	0.494957	1.31147	3.9	0.52503	1.31143							3.9	0.626198	1.3118	3.9	0.63688	1.31183	3.9	0.652599	1.3118	3.9	0.66433	1.31177							3.9	0.675885	1.31183	3.9	0.67536
	879	0.84229	794.989	0.31896					4	0.529464	1.34503	4	0.524934	1.34507	4	0.506624	1.34507	4	0.537316	1.34507							4	0.642252	1.34477	4	0.651439	1.3448	4	0.668192	1.3448	4	0.679906	1.3448							4	0.691287	1.34487	4	0.690778
	878	0.8466	790.013	0.31952					4.1	0.540924	1.3784	4.1	0.537252	1.37837	4.1	0.518354	1.3784	4.1	0.550048	1.37837							4.1	0.655413	1.3785	4.1	0.666062	1.3785	4.1	0.683594	1.37853	4.1	0.694943	1.3785							4.1	0.70645	1.37853	4.1	0.706275
	877	0.84765	784.992	0.31742					4.2	0.553926	1.41153	4.2	0.548967	1.41153	4.2	0.529718	1.41153	4.2	0.562255	1.41157							4.2	0.670385	1.41127	4.2	0.680478	1.41127	4.2	0.698789	1.41127	4.2	0.709979	1.41127							4.2	0.721852	1.41127	4.2	0.722027
	876	0.84688	779.997	0.31329					4.3	0.56599	1.44517	4.3	0.561555	1.44513	4.3	0.541639	1.44513	4.3	0.575082	1.44513							4.3	0.684293	1.4451	4.3	0.694831	1.4451	4.3	0.713571	1.4451	4.3	0.724967	1.4451							4.3	0.736825	1.44507	4.3	0.736825
	875	0.85807	774.992	0.30435					4.4	0.578133	1.47813	4.4	0.573572	1.47813	4.4	0.553163	1.4781	4.4	0.58732	1.4781							4.4	0.697994	1.47833	4.4	0.709804	1.4784	4.4	0.728893	1.4784	4.4	0.740544	1.47843							4.4	0.752179	1.4784	4.4	0.752544
	874	0.85599	770.012	0.29394					4.5	0.590579	1.51167	4.5	0.585508	1.51167	4.5	0.564527	1.51167	4.5	0.5994	1.51167							4.5	0.712665	1.51157	4.5	0.723886	1.51157	4.5	0.743914	1.51157	4.5	0.755215	1.5116							4.5	0.767199	1.51153	4.5	0.767597
	873	0.86037	764.988	0.28172					4.6	0.602357	1.54507	4.6	0.597477	1.5451	4.6	0.576194	1.5451	4.6	0.611623	1.54507							4.6	0.724491	1.5452	4.6	0.738764	1.5452	4.6	0.758505	1.5452	4.6	0.770156	1.5452							4.6	0.782426	1.54523	4.6	0.782967
	872	0.8555	759.99	0.26716					4.7	0.614564	1.57817	4.7	0.608873	1.57813	4.7	0.587384	1.57813	4.7	0.62383	1.57813							4.7	0.739972	1.5781	4.7	0.75291	1.5781	4.7	0.773223	1.57807	4.7	0.784938	1.57807							4.7	0.797399	1.57807	4.7	0.798019
	871	0.85874	754.983	0.24978					4.8	0.626326	1.6118	4.8	0.620588	1.6118	4.8	0.598892	1.61183	4.8	0.636053	1.61183							4.8	0.752926	1.6117	4.8	0.766865	1.6117	4.8	0.787942	1.61173	4.8	0.799481	1.6117							4.8	0.812038	1.61173	4.8	0.812467
	870	0.862	750.001	0.23105					4.9	0.638247	1.64467	4.9	0.632223	1.64467	4.9	0.610129	1.64467	4.9	0.648022	1.64463							4.9	0.766643	1.64507	4.9	0.780964	1.645	4.9	0.802851	1.64507	4.9	0.814342	1.64507							4.9	0.826804	1.645	4.9	0.827932
	869	0.86444	745.011	0.21138					5	0.650168	1.6784	5	0.643794	1.67843	5	0.621255	1.6784	5	0.659736	1.67843							5	0.780662	1.67817	5	0.794506	1.67813	5	0.817235	1.6782	5	0.828648	1.67817							5	0.841379	1.6782	5	0.841777
	868	0.86659	740.012	0.19171					5.1	0.66123	1.71177	5.1	0.655858	1.71177	5.1	0.632683	1.71173	5.1	0.671975	1.7117							5.1	0.793346	1.71177	5.1	0.808668	1.71177	5.1	0.831811	1.71173	5.1	0.843334	1.71177							5.1	0.856066	1.7117	5.1	0.856543
	867	0.8712	735.004	0.17266					5.2	0.673739	1.74493	5.2	0.667493	1.7449	5.2	0.643746	1.74487	5.2	0.683975	1.74487							5.2	0.80754	1.74473	5.2	0.822592	1.7447	5.2	0.846227	1.7447	5.2	0.857909	1.7447							5.2	0.870593	1.74473	5.2	0.870943
	866	0.87016	729.987	0.15153					5.3	0.685072	1.77847	5.3	0.679414	1.7785	5.3	0.655079	1.7785	5.3	0.695721	1.77847							5.3	0.820049	1.77833	5.3	0.83607	1.7783	5.3	0.8605	1.77833	5.3	0.871817	1.77833							5.3	0.88466	1.77827	5.3	0.885344
	865	0.87398	724.997	0.13172					5.4	0.697184	1.8114	5.4	0.691048	1.8114	5.4	0.66603	1.8114	5.4	0.70769	1.81143							5.4	0.833209	1.8117	5.4	0.849597	1.81173	5.4	0.874869	1.81173	5.4	0.886011	1.81173							5.4	0.898902	1.81173	5.4	0.899601
	864	0.87586	719.999	0.1151					5.5	0.708739	1.84507	5.5	0.702302	1.84507	5.5	0.6773	1.84507	5.5	0.71942	1.84503							5.5	0.846704	1.8448	5.5	0.862805	1.8448	5.5	0.888809	1.8448	5.5	0.899983	1.84483							5.5	0.912841	1.84477	5.5	0.91327
	863	0.87447	714.992	0.10172					5.6	0.720533	1.8784	5.6	0.713809	1.8784	5.6	0.688426	1.87837	5.6	0.731802	1.8784							5.6	0.859133	1.87853	5.6	0.87657	1.87853	5.6	0.903018	1.87857	5.6	0.913954	1.8785							5.6	0.927242	1.8785	5.6	0.927719
	862	0.8792	710.012	0.09199					5.7	0.732454	1.9116	5.7	0.725126	1.91157	5.7	0.699202	1.91153	5.7	0.7435	1.91157							5.7	0.872962	1.9113	5.7	0.890112	1.91133	5.7	0.917514	1.91137	5.7	0.927925	1.91137							5.7	0.941324	1.9113	5.7	0.941753
	861	0.88404	704.988	0.08532					5.8	0.743675	1.9451	5.8	0.736554	1.9451	5.8	0.710392	1.94513	5.8	0.755596	1.94513							5.8	0.885344	1.9451	5.8	0.90332	1.9451	5.8	0.931517	1.94507	5.8	0.941833	1.94507							5.8	0.95528	1.9451	5.8	0.955645
	860	0.88262	699.992	0.08121					5.9	0.755278	1.97813	5.9	0.748189	1.9781	5.9	0.721248	1.9781	5.9	0.766579	1.97807							5.9	0.898759	1.97837	5.9	0.917069	1.9784	5.9	0.945457	1.9784	5.9	0.956027	1.97837							5.9	0.969489	1.9784	5.9	0.969839
	859	0.88148	694.988	0.07727					6	0.766754	2.01167	6	0.759347	2.01167	6	0.732072	2.01167	6	0.778262	2.01167							6	0.911633	2.01153	6	0.930007	2.01157	6	0.959317	2.01153	6	0.969776	2.01157							6	0.983286	2.01153	6	0.983159
	858	0.88434	690.012	0.07495					6.1	0.778039	2.0451	6.1	0.770807	2.0451	6.1	0.743119	2.04513	6.1	0.789944	2.04507							6.1	0.923856	2.04517	6.1	0.943263	2.0452	6.1	0.973558	2.04513	6.1	0.983842	2.04517							6.1	0.997098	2.04513	6.1	0.997575
	857	0.88434	684.991	0.07276					6.2	0.789261	2.07817	6.2	0.781727	2.07813	6.2	0.753673	2.0781	6.2	0.801357	2.0781							6.2	0.937319	2.07813	6.2	0.956202	2.07817	6.2	0.98745	2.07813	6.2	0.997448	2.07813							6.2	1.0112	2.0782	6.2	1.01182
	856	0.88814	679.999	0.07044					6.3	0.800308	2.11187	6.3	0.792742	2.1119	6.3	0.764322	2.11193	6.3	0.812705	2.1119							6.3	0.949589	2.11173	6.3	0.969267	2.1117	6.3	1.00115	2.11173	6.3	1.01142	2.11173							6.3	1.02468	2.1117	6.3	1.02544
	855	0.88576	675	0.06857					6.4	0.812006	2.14467	6.4	0.804154	2.1447	6.4	0.775003	2.14463	6.4	0.824118	2.14467							6.4	0.963068	2.14503	6.4	0.982777	2.14503	6.4	1.01509	2.14503	6.4	1.02544	2.14503							6.4	1.03815	2.14507	6.4	1.03958
	854	0.88809	669.992	0.06731					6.5	0.822751	2.17843	6.5	0.814756	2.17843	6.5	0.785526	2.17843	6.5	0.835355	2.1784							6.5	0.975704	2.17823	6.5	0.995541	2.1782	6.5	1.02873	2.1782	6.5	1.03893	2.1782							6.5	1.05154	2.1782	6.5	1.053
	853	0.89247	665.013	0.06463					6.6	0.83375	2.21167	6.6	0.826263	2.21173	6.6	0.796223	2.21167	6.6	0.847054	2.2117							6.6	0.987927	2.2118	6.6	1.00883	2.2118	6.6	1.04279	2.2118	6.6	1.05306	2.2118							6.6	1.06525	2.2118	6.6	1.06711
	852	0.8904	659.99	0.06295					6.7	0.844939	2.24493	6.7	0.836579	2.2449	6.7	0.806491	2.24487	6.7	0.857909	2.24487							6.7	1.0015	2.2447	6.7	1.02189	2.24473	6.7	1.05656	2.2447	6.7	1.06673	2.2447							6.7	1.07903	2.2447	6.7	1.08059
	851	0.89304	654.996	0.06124					6.8	0.85605	2.27843	6.8	0.847721	2.27847	6.8	0.817299	2.27843	6.8	0.869417	2.27847							6.8	1.01363	2.27827	6.8	1.03467	2.27827	6.8	1.07028	2.27823	6.8	1.0804	2.27823							6.8	1.09264	2.27827	6.8	1.09418
	850	0.89527	649.995	0.06005					6.9	0.867271	2.31143	6.9	0.858657	2.3114	6.9	0.827678	2.3114	6.9	0.880575	2.3114							6.9	1.02622	2.3118	6.9	1.0479	2.3118	6.9	1.08417	2.3118	6.9	1.09417	2.3118							6.9	1.10671	2.31177	6.9	1.10807
	849	0.89656	644.986	0.05856					7	0.877523	2.3451	7	0.86929	2.3451	7	0.838232	2.3451	7	0.89159	2.34507							7	1.039	2.3448	7	1.06085	2.34477	7	1.0976	2.3448	7	1.10773	2.3448							7	1.12027	2.3448	7	1.12152
	848	0.89856	640.006	0.05808					7.1	0.889158	2.37833	7.1	0.880384	2.37827	7.1	0.848691	2.3783	7.1	0.902923	2.37827							7.1	1.05133	2.37847	7.1	1.07387	2.3785	7.1	1.111	2.3785	7.1	1.12119	2.37843							7.1	1.13371	2.37847	7.1	1.13494
	847	0.89738	634.983	0.05748					7.2	0.9003	2.41153	7.2	0.890843	2.41153	7.2	0.858863	2.41147	7.2	0.913461	2.4115							7.2	1.06417	2.41137	7.2	1.08611	2.41133	7.2	1.12429	2.41137	7.2	1.13451	2.41137							7.2	1.14709	2.41137	7.2	1.14832
	846	0.9002	629.989	0.05798					7.3	0.910997	2.44513	7.3	0.901874	2.44507	7.3	0.86921	2.44513	7.3	0.924746	2.44513							7.3	1.07617	2.44503	7.3	1.09874	2.44507	7.3	1.13749	2.44507	7.3	1.14778	2.44507							7.3	1.16026	2.44503	7.3	1.16177
	845	0.90146	624.989	0.05788					7.4	0.922092	2.4781	7.4	0.91246	2.4781	7.4	0.879717	2.47807	7.4	0.935698	2.47807							7.4	1.08875	2.47833	7.4	1.11175	2.47837	7.4	1.15129	2.47837	7.4	1.16169	2.47837							7.4	1.17377	2.47837	7.4	1.17518
	844	0.90224	620.018	0.05827					7.5	0.93255	2.51163	7.5	0.922823	2.5116	7.5	0.89008	2.51167	7.5	0.94684	2.51163							7.5	1.10113	2.51157	7.5	1.12411	2.5116	7.5	1.1645	2.5115	7.5	1.17478	2.51157							7.5	1.18691	2.51157	7.5	1.18813
	843	0.90161	615.003	0.0592					7.6	0.943518	2.54517	7.6	0.933743	2.54513	7.6	0.900491	2.5451	7.6	0.958029	2.54513							7.6	1.11333	2.5452	7.6	1.13649	2.54517	7.6	1.17774	2.54517	7.6	1.18794	2.54517							7.6	1.20023	2.54517	7.6	1.2012
	842	0.9051	609.982	0.05976					7.7	0.954151	2.5782	7.7	0.943963	2.5782	7.7	0.910632	2.57817	7.7	0.968647	2.57817							7.7	1.12619	2.5782	7.7	1.1491	2.5782	7.7	1.19108	2.57817	7.7	1.20101	2.57817							7.7	1.21323	2.57817	7.7	1.21431
	841	0.90524	604.991	0.06135					7.8	0.96426	2.6118	7.8	0.954533	2.6118	7.8	0.920534	2.6118	7.8	0.979869	2.61183							7.8	1.1377	2.6117	7.8	1.16156	2.6117	7.8	1.20397	2.61173	7.8	1.21384	2.61173							7.8	1.22609	2.61173	7.8	1.22733
	840	0.90816	599.993	0.06303					7.9	0.975164	2.6447	7.9	0.965087	2.64463	7.9	0.930595	2.64467	7.9	0.990057	2.64463							7.9	1.15034	2.64507	7.9	1.17432	2.64503	7.9	1.21729	2.64503	7.9	1.22711	2.64503							7.9	1.23919	2.64503	7.9	1.24036
	839	0.90687	594.989	0.0645					8	0.985034	2.67843	8	0.975021	2.67847	8	0.940466	2.6784	8	1.00047	2.67847							8	1.16234	2.6782	8	1.1864	2.6782	8	1.23006	2.6782	8	1.24016	2.6782							8	1.2523	2.6782	8	1.253
	838	0.90915	590.015	0.06723					8.1	0.996081	2.71167	8.1	0.986099	2.71167	8.1	0.9504	2.7117	8.1	1.01167	2.7117							8.1	1.17453	2.7118	8.1	1.19899	2.71183	8.1	1.24353	2.7118	8.1	1.25346	2.7118							8.1	1.26508	2.71177	8.1	1.26649
	837	0.90791	584.997	0.07021					8.2	1.00632	2.74497	8.2	0.99624	2.74497	8.2	0.959953	2.74493	8.2	1.02212	2.74497							8.2	1.18683	2.7447	8.2	1.21132	2.74467	8.2	1.25655	2.7447	8.2	1.26642	2.74473							8.2	1.27819	2.7447	8.2	1.2795
	836	0.90789	580.011	0.07421					8.3	1.01679	2.77847	8.3	1.00697	2.7785	8.3	0.970316	2.77853	8.3	1.03294	2.77853							8.3	1.19816	2.7782	8.3	1.22344	2.77823	8.3	1.26918	2.77817	8.3	1.27913	2.7782							8.3	1.29073	2.7782	8.3	1.29226
	835	0.91106	575.018	0.0771					8.4	1.02733	2.81143	8.4	1.01684	2.8114	8.4	0.980155	2.8114	8.4	1.04329	2.81143							8.4	1.21016	2.81177	8.4	1.23582	2.81177	8.4	1.28209	2.8118	8.4	1.29199	2.8118							8.4	1.30339	2.81177	8.4	1.30506
	834	0.90953	569.982	0.08042					8.5	1.03737	2.84507	8.5	1.02679	2.84507	8.5	0.990152	2.84507	8.5	1.05386	2.8451							8.5	1.22183	2.84487	8.5	1.2479	2.84487	8.5	1.2948	2.84483	8.5	1.3044	2.84483							8.5	1.31609	2.84483	8.5	1.31731
	833	0.91212	565.014	0.08342					8.6	1.04821	2.87837	8.6	1.03747	2.87833	8.6	1.00026	2.87833	8.6	1.06457	2.8784							8.6	1.23348	2.8785	8.6	1.26004	2.8785	8.6	1.30758	2.8785	8.6	1.31706	2.8785							8.6	1.32879	2.87847	8.6	1.33017
	832	0.91449	560.002	0.08618					8.7	1.05831	2.9115	8.7	1.04729	2.91157	8.7	1.00983	2.9115	8.7	1.07501	2.91153							8.7	1.24542	2.9114	8.7	1.27217	2.9114	8.7	1.32022	2.91137	8.7	1.3299	2.91137							8.7	1.34147	2.9114	8.7	1.3429
	831	0.91392	554.985	0.0892					8.8	1.06867	2.94507	8.8	1.05745	2.9451	8.8	1.02011	2.9451	8.8	1.08566	2.9451							8.8	1.25637	2.94503	8.8	1.2839	2.94503	8.8	1.33271	2.945	8.8	1.34261	2.94503							8.8	1.35388	2.94497	8.8	1.35519
	830	0.91421	549.999	0.09263					8.9	1.07876	2.97807	8.9	1.06754	2.9781	8.9	1.0294	2.9781	8.9	1.0958	2.97807							8.9	1.26848	2.9784	8.9	1.29614	2.9784	8.9	1.34562	2.9784	8.9	1.35519	2.9784							8.9	1.36669	2.97837	8.9	1.3679
	829	0.91611	545.007	0.09665					9	1.08856	3.0116	9	1.07722	3.0116	9	1.03903	3.0116	9	1.10612	3.01167							9	1.27986	3.01147	9	1.30761	3.01147	9	1.35783	3.0115	9	1.36746	3.01147							9	1.3792	3.01147	9	1.38003
	828	0.91647	540.01	0.1003					9.1	1.09895	3.04507	9.1	1.08757	3.0451	9.1	1.04885	3.0451	9.1	1.11645	3.04503							9.1	1.29164	3.04517	9.1	1.3196	3.04517	9.1	1.37068	3.04513	9.1	1.38049	3.04513							9.1	1.39182	3.04513	9.1	1.39284
	827	0.91667	535.007	0.10399					9.2	1.10874	3.0782	9.2	1.09741	3.07817	9.2	1.0582	3.0782	9.2	1.12621	3.07817							9.2	1.30363	3.0781	9.2	1.33146	3.0781	9.2	1.38322	3.0781	9.2	1.39291	3.0781							9.2	1.40456	3.0781	9.2	1.40543
	826	0.91735	529.997	0.10745					9.3	1.11893	3.11183	9.3	1.10691	3.1118	9.3	1.06781	3.11187	9.3	1.1364	3.11183							9.3	1.31507	3.1117	9.3	1.34333	3.11173	9.3	1.39561	3.11167	9.3	1.40586	3.1117							9.3	1.41684	3.11167	9.3	1.41775
	825	0.91812	524.983	0.10985					9.4	1.12886	3.1447	9.4	1.11699	3.1447	9.4	1.07743	3.1447	9.4	1.14705	3.1447							9.4	1.32704	3.14507	9.4	1.35536	3.14507	9.4	1.40864	3.14507	9.4	1.41884	3.14507							9.4	1.42972	3.1451	9.4	1.43057
	824	0.91922	520	0.11271					9.5	1.13869	3.1784	9.5	1.12615	3.1784	9.5	1.08693	3.17847	9.5	1.15678	3.17847							9.5	1.33842	3.17827	9.5	1.367	3.1782	9.5	1.42096	3.1782	9.5	1.43093	3.17823							9.5	1.44216	3.17823	9.5	1.44296
	823	0.91796	515.012	0.1141					9.6	1.149	3.21173	9.6	1.13661	3.21173	9.6	1.09682	3.21173	9.6	1.16688	3.21173							9.6	1.35028	3.21183	9.6	1.37878	3.2118	9.6	1.43331	3.21183	9.6	1.44394	3.21183							9.6	1.45458	3.2118	9.6	1.45559
	822	0.91912	509.981	0.11464					9.7	1.15862	3.2449	9.7	1.14592	3.2449	9.7	1.10598	3.24493	9.7	1.17702	3.2449							9.7	1.36201	3.24473	9.7	1.39101	3.24473	9.7	1.4462	3.2447	9.7	1.45567	3.24473							9.7	1.46691	3.24473	9.7	1.46801
	821	0.91827	504.982	0.11307					9.8	1.16871	3.27843	9.8	1.15614	3.27843	9.8	1.11543	3.27843	9.8	1.18715	3.27843							9.8	1.37328	3.2783	9.8	1.4027	3.27827	9.8	1.45942	3.27827	9.8	1.46847	3.27827							9.8	1.47926	3.2783	9.8	1.48026
	820	0.91875	500.016	0.11017					9.9	1.17858	3.3115	9.9	1.16552	3.3115	9.9	1.12481	3.31153	9.9	1.19697	3.3115							9.9	1.38456	3.31177	9.9	1.41468	3.31177	9.9	1.47073	3.31173	9.9	1.48087	3.31173							9.9	1.49172	3.31173	9.9	1.4926
	819	0.91795	495.007	0.10742					10	1.18807	3.345	10	1.1752	3.34503	10	1.13427	3.34503	10	1.20702	3.345							10	1.39604	3.34487	10	1.42649	3.34483	10	1.48284	3.34487	10	1.49315	3.34483							10	1.50388	3.34483	10	1.50453
	818	0.91877	489.992	0.10395					10.1	1.19839	3.3784	10.1	1.18543	3.37837	10.1	1.14395	3.3784	10.1	1.21743	3.3784							10.1	1.40754	3.3785	10.1	1.43819	3.3785	10.1	1.49541	3.37847	10.1	1.50536	3.3785							10.1	1.51614	3.37847	10.1	1.51682
	817	0.91774	485.011	0.10125					10.2	1.2077	3.41157	10.2	1.19456	3.41153	10.2	1.15318	3.4115	10.2	1.2274	3.41157							10.2	1.41923	3.4113	10.2	1.45001	3.41127	10.2	1.508	3.4113	10.2	1.51739	3.4113							10.2	1.52833	3.41133	10.2	1.52903
	816	0.91858	479.986	0.10016					10.3	1.21781	3.44507	10.3	1.20452	3.44507	10.3	1.16281	3.4451	10.3	1.23746	3.4451							10.3	1.4304	3.44513	10.3	1.46128	3.4451	10.3	1.51963	3.44507	10.3	1.52947	3.4451							10.3	1.54023	3.44507	10.3	1.5408
	815	0.91568	474.995	0.10032					10.4	1.22768	3.47807	10.4	1.21379	3.4781	10.4	1.17227	3.47803	10.4	1.24745	3.47803							10.4	1.44186	3.4784	10.4	1.47313	3.47837	10.4	1.53187	3.4784	10.4	1.54179	3.47837							10.4	1.55234	3.47837	10.4	1.55314
	814	0.91393	469.998	0.10285					10.5	1.23727	3.5116	10.5	1.22366	3.51163	10.5	1.18159	3.51163	10.5	1.2574	3.51163							10.5	1.45295	3.51157	10.5	1.48457	3.51153	10.5	1.54374	3.51153	10.5	1.55373	3.51153							10.5	1.56442	3.51153	10.5	1.56447
	813	0.91384	464.997	0.1059					10.6	1.24731	3.54503	10.6	1.23356	3.5451	10.6	1.19135	3.54507	10.6	1.26767	3.54507							10.6	1.46424	3.54513	10.6	1.49619	3.54517	10.6	1.55578	3.54513	10.6	1.566	3.54513							10.6	1.57655	3.54513	10.6	1.57645
	812	0.9136	459.991	0.10935					10.7	1.25709	3.5781	10.7	1.24319	3.57813	10.7	1.20031	3.5782	10.7	1.27764	3.57813							10.7	1.47567	3.5782	10.7	1.50743	3.57817	10.7	1.56794	3.57813	10.7	1.57798	3.57813							10.7	1.5885	3.57813	10.7	1.58869
	811	0.91249	455.018	0.11149					10.8	1.26704	3.61183	10.8	1.25319	3.61183	10.8	1.20986	3.61183	10.8	1.28751	3.61183							10.8	1.48654	3.6117	10.8	1.51876	3.6117	10.8	1.5797	3.61167	10.8	1.58977	3.6117							10.8	1.60047	3.6117	10.8	1.60057
	810	0.91083	450.002	0.11321					10.9	1.2766	3.6447	10.9	1.26257	3.6447	10.9	1.21899	3.6447	10.9	1.29725	3.64467							10.9	1.49822	3.6451	10.9	1.53085	3.6451	10.9	1.592	3.6451	10.9	1.602	3.6451							10.9	1.61247	3.64507	10.9	1.61281
	809	0.91034	444.982	0.11477					11	1.28624	3.6784	11	1.2718	3.6784	11	1.22825	3.6784	11	1.30692	3.6784							11	1.50924	3.6782	11	1.54217	3.6782	11	1.60389	3.6782	11	1.61384	3.6782							11	1.62428	3.67823	11	1.62466
	808	0.90873	439.996	0.11613					11.1	1.29592	3.71173	11.1	1.28166	3.7117	11.1	1.23787	3.71173	11.1	1.31712	3.7117							11.1	1.52054	3.7118	11.1	1.55352	3.71183	11.1	1.6161	3.71177	11.1	1.62584	3.71177							11.1	1.63628	3.71177	11.1	1.63687
	807	0.9066	435.005	0.1167					11.2	1.3055	3.74493	11.2	1.29094	3.7449	11.2	1.24682	3.74493	11.2	1.3268	3.7449							11.2	1.53171	3.74473	11.2	1.56468	3.7447	11.2	1.62827	3.74473	11.2	1.63766	3.74473							11.2	1.64822	3.74473	11.2	1.64865
	806	0.90655	430.009	0.11685					11.3	1.31539	3.77843	11.3	1.30075	3.77847	11.3	1.25618	3.77847	11.3	1.3368	3.77847							11.3	1.54258	3.77827	11.3	1.57582	3.77827	11.3	1.64	3.77827	11.3	1.64995	3.77827							11.3	1.6603	3.77827	11.3	1.66041
	805	0.9037	425.009	0.11757					11.4	1.32461	3.81153	11.4	1.30998	3.81153	11.4	1.26516	3.81153	11.4	1.34681	3.8115							11.4	1.5539	3.8118	11.4	1.58741	3.8118	11.4	1.65221	3.8118	11.4	1.6621	3.8118							11.4	1.67211	3.8118	11.4	1.67251
	804	0.90194	420.005	0.11843					11.5	1.33427	3.845	11.5	1.31925	3.84503	11.5	1.27446	3.84503	11.5	1.35635	3.84507							11.5	1.56465	3.8448	11.5	1.59871	3.84483	11.5	1.6638	3.8448	11.5	1.67413	3.84477							11.5	1.68382	3.8448	11.5	1.68417
	803	0.90062	414.997	0.11869					11.6	1.34392	3.87837	11.6	1.32868	3.87837	11.6	1.28395	3.8784	11.6	1.36644	3.87837							11.6	1.57606	3.87853	11.6	1.61012	3.87853	11.6	1.67569	3.87857	11.6	1.68599	3.87853							11.6	1.69551	3.87853	11.6	1.69598
	802	0.89809	409.984	0.11941					11.7	1.35318	3.91153	11.7	1.33807	3.91153	11.7	1.29286	3.91157	11.7	1.37609	3.91157							11.7	1.58672	3.91127	11.7	1.62112	3.91127	11.7	1.68748	3.91127	11.7	1.69781	3.91127							11.7	1.70754	3.91127	11.7	1.70755
	801	0.8954	405.006	0.11979					11.8	1.36298	3.9451	11.8	1.34784	3.9451	11.8	1.3024	3.94513	11.8	1.3864	3.94513							11.8	1.59745	3.9451	11.8	1.63191	3.9451	11.8	1.69899	3.9451	11.8	1.70951	3.94513							11.8	1.71919	3.9451	11.8	1.71892
	800	0.89439	399.985	0.12145					11.9	1.37243	3.978	11.9	1.35727	3.97803	11.9	1.31141	3.97803	11.9	1.39591	3.97803							11.9	1.60853	3.97837	11.9	1.64342	3.97837	11.9	1.71127	3.97837	11.9	1.72149	3.97837							11.9	1.7314	3.97837	11.9	1.7307
	799	0.89165	394.999	0.12314					12	1.38165	4.01153	12	1.36644	4.01157	12	1.32046	4.01153	12	1.40549	4.01153							12	1.61978	4.0116	12	1.65458	4.0116	12	1.72257	4.0116	12	1.73338	4.01157							12	1.7433	4.0116	12	1.74233
	798	0.89026	390.009	0.12636					12.1	1.39193	4.04513	12.1	1.37603	4.0451	12.1	1.32939	4.0451	12.1	1.41544	4.04507							12.1	1.63069	4.04513	12.1	1.66586	4.04517	12.1	1.73446	4.04513	12.1	1.74516	4.04517							12.1	1.75484	4.04513	12.1	1.75403
	797	0.88662	385.015	0.13074					12.2	1.40119	4.07817	12.2	1.38477	4.0782	12.2	1.33831	4.0782	12.2	1.42476	4.07817							12.2	1.64172	4.07813	12.2	1.67708	4.07813	12.2	1.74594	4.07813	12.2	1.75694	4.07813							12.2	1.76632	4.0781	12.2	1.76538
	796	0.88475	380.017	0.1361					12.3	1.41001	4.11183	12.3	1.39381	4.11183	12.3	1.34748	4.11183	12.3	1.43417	4.11183							12.3	1.65207	4.1117	12.3	1.68807	4.11173	12.3	1.7575	4.1117	12.3	1.76875	4.1117							12.3	1.77778	4.1117	12.3	1.77671
	795	0.88107							12.4	1.41969	4.1448	12.4	1.40381	4.1448	12.4	1.35652	4.14477	12.4	1.44385	4.14477							12.4	1.6631	4.14507	12.4	1.69919	4.14507	12.4	1.76934	4.14507	12.4	1.7804	4.14507							12.4	1.7896	4.14503	12.4	1.78839
	794	0.87938							12.5	1.42911	4.1783	12.5	1.41133	4.17837	12.5	1.36539	4.17833	12.5	1.45319	4.17833							12.5	1.67413	4.17813	12.5	1.71032	4.17817	12.5	1.78113	4.1782	12.5	1.79189	4.1782							12.5	1.80113	4.17817	12.5	1.80003
	793	0.8757							12.6	1.43862	4.21173	12.6	1.42147	4.2117	12.6	1.37434	4.21177	12.6	1.46297	4.21173							12.6	1.68527	4.21183	12.6	1.72179	4.21183	12.6	1.7931	4.21183	12.6	1.80405	4.21183							12.6	1.81303	4.21183	12.6	1.81177
	792	0.87239							12.7	1.44787	4.24483	12.7	1.43019	4.24483	12.7	1.38292	4.24483	12.7	1.47209	4.24483							12.7	1.6964	4.24477	12.7	1.73303	4.24473	12.7	1.80527	4.24473	12.7	1.8158	4.24473							12.7	1.82484	4.24477	12.7	1.82344
	791	0.87011							12.8	1.45725	4.27847	12.8	1.43992	4.2785	12.8	1.39211	4.2785	12.8	1.48164	4.27843							12.8	1.70706	4.27833	12.8	1.74413	4.27837	12.8	1.81575	4.27837	12.8	1.8273	4.27833							12.8	1.83643	4.2783	12.8	1.83469
	790	0.86703							12.9	1.46639	4.31147	12.9	1.44855	4.31147	12.9	1.40115	4.31147	12.9	1.49105	4.3115							12.9	1.71814	4.31173	12.9	1.75538	4.31177	12.9	1.82856	4.31177	12.9	1.83937	4.31177							12.9	1.84789	4.31177	12.9	1.846
	789	0.8644							13	1.47519	4.34503	13	1.45774	4.34503	13	1.40991	4.34503	13	1.50067	4.345							13	1.72888	4.3448	13	1.7664	4.3448	13	1.83954	4.3448	13	1.85089	4.34483							13	1.85916	4.34477	13	1.8573
	788	0.86034							13.1	1.48473	4.3784	13.1	1.46742	4.37843	13.1	1.41911	4.37837	13.1	1.51059	4.3784							13.1	1.73945	4.3785	13.1	1.77749	4.3785	13.1	1.85202	4.3785	13.1	1.86245	4.37847							13.1	1.87057	4.37847	13.1	1.86896
	787	0.85678							13.2	1.49396	4.41157	13.2	1.47626	4.41157	13.2	1.42782	4.41157	13.2	1.5197	4.41153							13.2	1.75088	4.4113	13.2	1.78839	4.4113	13.2	1.86326	4.4113	13.2	1.87438	4.4113							13.2	1.88222	4.4113	13.2	1.88057
	786	0.85316							13.3	1.50361	4.44513	13.3	1.48576	4.44513	13.3	1.43684	4.4451	13.3	1.52931	4.44513							13.3	1.76147	4.44507	13.3	1.79939	4.4451	13.3	1.87448	4.4451	13.3	1.88546	4.4451							13.3	1.89395	4.44507	13.3	1.89147
	785	0.84996							13.4	1.51278	4.4781	13.4	1.49428	4.4781	13.4	1.44559	4.4781	13.4	1.53872	4.4781							13.4	1.77285	4.47843	13.4	1.81052	4.4784	13.4	1.88651	4.47843	13.4	1.8974	4.47843							13.4	1.90549	4.47837	13.4	1.90304
	784	0.84711							13.5	1.52197	4.51157	13.5	1.50369	4.51153	13.5	1.45451	4.5116	13.5	1.54829	4.5116							13.5	1.78347	4.51153	13.5	1.8213	4.51153	13.5	1.89759	4.51153	13.5	1.90905	4.51157							13.5	1.91693	4.5116	13.5	1.9145
	783	0.84267							13.6	1.53135	4.54507	13.6	1.5127	4.54507	13.6	1.46359	4.5451	13.6	1.558	4.5451							13.6	1.79407	4.54517	13.6	1.83237	4.5452	13.6	1.9097	4.5452	13.6	1.9207	4.5452							13.6	1.9287	4.54517	13.6	1.9258
	782	0.83877							13.7	1.54052	4.57823	13.7	1.52146	4.57823	13.7	1.4727	4.5782	13.7	1.56741	4.57823							13.7	1.80497	4.57813	13.7	1.84321	4.57813	13.7	1.92118	4.57813	13.7	1.93219	4.57817							13.7	1.94025	4.5781	13.7	1.93706
	781	0.83542							13.8	1.54923	4.61177	13.8	1.53089	4.61177	13.8	1.48169	4.6118	13.8	1.57689	4.61177							13.8	1.8153	4.6117	13.8	1.85444	4.6117	13.8	1.93267	4.61173	13.8	1.94397	4.6117							13.8	1.95189	4.61163	13.8	1.94839
	780	0.83081							13.9	1.55873	4.64467	13.9	1.53964	4.64467	13.9	1.49032	4.64463	13.9	1.58614	4.64463							13.9	1.82656	4.6451	13.9	1.86564	4.6451	13.9	1.94433	4.6451	13.9	1.956	4.6451							13.9	1.96357	4.64513	13.9	1.96017
	779	0.82632							14	1.56755	4.67847	14	1.54869	4.67843	14	1.49895	4.6784	14	1.59527	4.6784							14	1.83722	4.6782	14	1.87639	4.67823	14	1.95548	4.67823	14	1.96751	4.67823							14	1.97487	4.6782	14	1.9712
	778	0.82289							14.1	1.57684	4.71167	14.1	1.55773	4.71167	14.1	1.50752	4.71167	14.1	1.60459	4.7117							14.1	1.84813	4.71177	14.1	1.88777	4.71177	14.1	1.96748	4.71177	14.1	1.97907	4.71177							14.1	1.98644	4.7118	14.1	1.98283
	777	0.81741							14.2	1.58582	4.74493	14.2	1.56627	4.74487	14.2	1.5162	4.7449	14.2	1.61359	4.74487							14.2	1.85855	4.74473	14.2	1.89815	4.74467	14.2	1.97853	4.74473	14.2	1.99045	4.74473							14.2	1.99752	4.74467	14.2	1.99405
	776	0.81481							14.3	1.595	4.77847	14.3	1.57533	4.77847	14.3	1.52504	4.77843	14.3	1.62315	4.77847							14.3	1.86868	4.7783	14.3	1.90908	4.77827	14.3	1.9896	4.7783	14.3	2.00187	4.7783							14.3	2.00877	4.7783	14.3	2.00505
	775	0.81039							14.4	1.60386	4.81153	14.4	1.58401	4.8115	14.4	1.53367	4.81153	14.4	1.63236	4.81147							14.4	1.87945	4.81173	14.4	1.9203	4.8118	14.4	2.00144	4.8118	14.4	2.0133	4.81183							14.4	2.02063	4.81177	14.4	2.01616
	774	0.80646							14.5	1.61263	4.845	14.5	1.59291	4.845	14.5	1.54235	4.845	14.5	1.64145	4.84503							14.5	1.89039	4.84477	14.5	1.93118	4.84477	14.5	2.01236	4.8448	14.5	2.02457	4.84477							14.5	2.03187	4.84477	14.5	2.02742
	773	0.80197							14.6	1.62196	4.8784	14.6	1.60198	4.8784	14.6	1.55115	4.8784	14.6	1.65127	4.87843							14.6	1.90099	4.8786	14.6	1.94155	4.87857	14.6	2.0239	4.87857	14.6	2.03601	4.87857							14.6	2.04314	4.8786	14.6	2.03845
	772	0.79736							14.7	1.63078	4.91157	14.7	1.61049	4.91157	14.7	1.55975	4.91153	14.7	1.66027	4.91157							14.7	1.91156	4.91133	14.7	1.95246	4.91133	14.7	2.03535	4.91133	14.7	2.04767	4.91133							14.7	2.05469	4.91133	14.7	2.04948
	771	0.79282							14.8	1.63987	4.94513	14.8	1.61943	4.94507	14.8	1.56843	4.94513	14.8	1.66952	4.94507							14.8	1.92183	4.9451	14.8	1.96331	4.94507	14.8	2.04649	4.9451	14.8	2.05902	4.94503							14.8	2.06575	4.94503	14.8	2.06048
	770	0.78768							14.9	1.64882	4.97807	14.9	1.62813	4.9781	14.9	1.57725	4.97807	14.9	1.67864	4.9781							14.9	1.93299	4.9784	14.9	1.97419	4.9784	14.9	2.05822	4.9784	14.9	2.07062	4.9784							14.9	2.07701	4.9784	14.9	2.07187
	769	0.78449							15	1.6578	5.0116	15	1.63712	5.0116	15	1.58591	5.01163	15	1.68823	5.01163							15	1.94321	5.01157	15	1.98483	5.01157	15	2.06914	5.0116	15	2.08186	5.01153							15	2.08839	5.01153	15	2.08217
	768	0.77978							15.1	1.66704	5.04513	15.1	1.64654	5.04513	15.1	1.59496	5.0451	15.1	1.69754	5.0451							15.1	1.95409	5.04513	15.1	1.99548	5.04513	15.1	2.08098	5.04513	15.1	2.09328	5.04513							15.1	2.09966	5.04513	15.1	2.0939
	767	0.77525							15.2	1.67603	5.07817	15.2	1.65525	5.07817	15.2	1.60368	5.07817	15.2	1.70663	5.0781							15.2	1.96466	5.07817	15.2	2.00656	5.07813	15.2	2.09215	5.07817	15.2	2.10471	5.0781							15.2	2.11072	5.07813	15.2	2.10498
	766	0.77048							15.3	1.68503	5.11183	15.3	1.66426	5.11183	15.3	1.61255	5.11183	15.3	1.71614	5.11183							15.3	1.97512	5.11173	15.3	2.01734	5.1117	15.3	2.10336	5.11173	15.3	2.1163	5.11173							15.3	2.12207	5.11173	15.3	2.11592
	765	0.76538							15.4	1.69409	5.14463	15.4	1.67267	5.14463	15.4	1.62112	5.1446	15.4	1.7254	5.14463							15.4	1.98599	5.14507	15.4	2.02824	5.14503	15.4	2.11506	5.145	15.4	2.12782	5.145							15.4	2.13372	5.145	15.4	2.12744
	764	0.76177							15.5	1.70277	5.1784	15.5	1.68149	5.1784	15.5	1.62937	5.1784	15.5	1.73461	5.17843							15.5	1.99625	5.1782	15.5	2.03905	5.17817	15.5	2.12591	5.1782	15.5	2.13908	5.17817							15.5	2.14473	5.17817	15.5	2.13838
	763	0.75663							15.6	1.71202	5.21163	15.6	1.69042	5.21167	15.6	1.63795	5.2117	15.6	1.74354	5.21167							15.6	2.00694	5.21187	15.6	2.04992	5.21187	15.6	2.13752	5.2118	15.6	2.15071	5.21183							15.6	2.15599	5.21183	15.6	2.14938
	762	0.75149							15.7	1.72048	5.24497	15.7	1.69927	5.24493	15.7	1.64639	5.24493	15.7	1.7529	5.24493							15.7	2.01764	5.2447	15.7	2.06068	5.2447	15.7	2.14864	5.24473	15.7	2.16211	5.24473							15.7	2.16738	5.2447	15.7	2.16042
	761	0.7467							15.8	1.72993	5.2784	15.8	1.70814	5.27843	15.8	1.65548	5.2784	15.8	1.76236	5.2784							15.8	2.0282	5.27833	15.8	2.07117	5.27833	15.8	2.16001	5.27833	15.8	2.17326	5.2783							15.8	2.17846	5.2783	15.8	2.17187
	760	0.74274							15.9	1.73898	5.3115	15.9	1.71684	5.3115	15.9	1.66419	5.31147	15.9	1.77131	5.3115							15.9	2.03911	5.31183	15.9	2.08213	5.3118	15.9	2.17161	5.31183	15.9	2.18431	5.3118							15.9	2.18983	5.3118	15.9	2.18322
	759	0.7377							16	1.7478	5.34503	16	1.72582	5.345	16	1.67284	5.3451	16	1.78005	5.34503							16	2.04953	5.3448	16	2.09301	5.3448	16	2.18231	5.34473	16	2.19606	5.34477							16	2.20097	5.34477	16	2.19412
	758	0.73292							16.1	1.75724	5.37837	16.1	1.73469	5.3784	16.1	1.68161	5.3784	16.1	1.78971	5.3784							16.1	2.06018	5.3785	16.1	2.10376	5.37853	16.1	2.19383	5.3785	16.1	2.20728	5.37853							16.1	2.21216	5.37847	16.1	2.20491
	757	0.7285							16.2	1.76594	5.41157	16.2	1.74295	5.41153	16.2	1.69007	5.41153	16.2	1.79899	5.41153							16.2	2.07082	5.41133	16.2	2.11474	5.4113	16.2	2.20521	5.4113	16.2	2.21875	5.4113							16.2	2.22346	5.41127	16.2	2.21605
	756	0.72399							16.3	1.77496	5.44513	16.3	1.75226	5.44517	16.3	1.69911	5.44513	16.3	1.80821	5.44517							16.3	2.08139	5.44513	16.3	2.12552	5.4451	16.3	2.21642	5.4451	16.3	2.22975	5.44507							16.3	2.23462	5.4451	16.3	2.22723
	755	0.71956							16.4	1.78402	5.4781	16.4	1.76112	5.4781	16.4	1.70765	5.4781	16.4	1.81767	5.4781							16.4	2.09242	5.4784	16.4	2.1366	5.47843	16.4	2.22815	5.47837	16.4	2.24126	5.47837							16.4	2.24592	5.47837	16.4	2.2383
	754	0.71513							16.5	1.79292	5.5117	16.5	1.77005	5.5117	16.5	1.71641	5.51167	16.5	1.82659	5.5117							16.5	2.10263	5.5116	16.5	2.14729	5.51157	16.5	2.23896	5.51157	16.5	2.2529	5.5116							16.5	2.25666	5.51157	16.5	2.24923
	753	0.70954							16.6	1.80214	5.5451	16.6	1.77889	5.5451	16.6	1.72542	5.54513	16.6	1.83636	5.5451							16.6	2.1132	5.54517	16.6	2.1585	5.5452	16.6	2.25059	5.54517	16.6	2.26423	5.54517							16.6	2.26787	5.54517	16.6	2.26029
	752	0.70512							16.7	1.81084	5.57817	16.7	1.78771	5.57817	16.7	1.73383	5.57813	16.7	1.84455	5.57813							16.7	2.12401	5.57803	16.7	2.16893	5.57803	16.7	2.26181	5.57807	16.7	2.27536	5.57803							16.7	2.2792	5.57803	16.7	2.27132
	751	0.70048							16.8	1.81993	5.61177	16.8	1.7968	5.61177	16.8	1.7426	5.6118	16.8	1.85426	5.61177							16.8	2.13443	5.61173	16.8	2.18007	5.61173	16.8	2.27299	5.6117	16.8	2.28694	5.61173							16.8	2.2905	5.6117	16.8	2.28224
	750	0.69649							16.9	1.82932	5.6447	16.9	1.80558	5.6447	16.9	1.75114	5.64467	16.9	1.8634	5.64467							16.9	2.14553	5.64503	16.9	2.19138	5.64503	16.9	2.28453	5.64507	16.9	2.29856	5.64507							16.9	2.30214	5.64503	16.9	2.29362
	749	0.69206							17	1.83802	5.67843	17	1.81425	5.67843	17	1.75959	5.67843	17	1.87237	5.6784							17	2.15608	5.6782	17	2.20178	5.6782	17	2.29561	5.67817	17	2.30981	5.67817							17	2.31331	5.6782	17	2.30465
	748	0.68759							17.1	1.84687	5.71167	17.1	1.82322	5.71167	17.1	1.76854	5.71163	17.1	1.8819	5.71163							17.1	2.16708	5.7118	17.1	2.21329	5.7118	17.1	2.30708	5.71183	17.1	2.32137	5.7118							17.1	2.32469	5.7118	17.1	2.3159
	747	0.68325							17.2	1.85528	5.74493	17.2	1.83202	5.74493	17.2	1.77706	5.74493	17.2	1.89107	5.74493							17.2	2.17764	5.74473	17.2	2.22386	5.74477	17.2	2.31843	5.74473	17.2	2.33299	5.7447							17.2	2.33612	5.74473	17.2	2.32682
	746	0.67871							17.3	1.86454	5.77847	17.3	1.84099	5.77847	17.3	1.78585	5.77847	17.3	1.90028	5.77847							17.3	2.18798	5.77823	17.3	2.23451	5.77823	17.3	2.32975	5.77827	17.3	2.34455	5.7783							17.3	2.34715	5.77827	17.3	2.33784
	745	0.67447							17.4	1.87359	5.8115	17.4	1.85008	5.8115	17.4	1.79446	5.81153	17.4	1.9093	5.8115							17.4	2.19889	5.81183	17.4	2.24557	5.81177	17.4	2.34117	5.81177	17.4	2.35594	5.81177							17.4	2.35855	5.81177	17.4	2.34868
	744	0.67005							17.5	1.88251	5.845	17.5	1.85842	5.84507	17.5	1.80289	5.84503	17.5	1.91859	5.845							17.5	2.20954	5.84477	17.5	2.25601	5.8448	17.5	2.3523	5.8448	17.5	2.3671	5.8448							17.5	2.36986	5.8448	17.5	2.35983
	743	0.66575							17.6	1.89144	5.87843	17.6	1.86742	5.8784	17.6	1.81165	5.87847	17.6	1.92798	5.87843							17.6	2.22026	5.87857	17.6	2.26717	5.8786	17.6	2.36352	5.8786	17.6	2.37858	5.87857							17.6	2.38086	5.87857	17.6	2.37077
	742	0.66162							17.7	1.90013	5.9116	17.7	1.87623	5.91153	17.7	1.82033	5.91153	17.7	1.93685	5.9115							17.7	2.23122	5.9113	17.7	2.27766	5.91133	17.7	2.37489	5.91133	17.7	2.39008	5.91133							17.7	2.39207	5.9113	17.7	2.3819
	741	0.65741							17.8	1.90921	5.94507	17.8	1.88516	5.9451	17.8	1.82896	5.9451	17.8	1.94602	5.94513							17.8	2.24113	5.9451	17.8	2.28844	5.9451	17.8	2.38597	5.94507	17.8	2.40151	5.94507							17.8	2.40297	5.9451	17.8	2.39304
	740	0.65354							17.9	1.9179	5.97807	17.9	1.89387	5.97807	17.9	1.83722	5.97807	17.9	1.95511	5.97807							17.9	2.25197	5.97837	17.9	2.29907	5.97837	17.9	2.39754	5.97837	17.9	2.41269	5.97837							17.9	2.41462	5.97837	17.9	2.40424
	739	0.64946							18	1.92668	6.01163	18	1.90242	6.01163	18	1.84573	6.0117	18	1.96412	6.0117							18	2.26242	6.01157	18	2.30975	6.01157	18	2.40857	6.01153	18	2.4241	6.01153							18	2.4258	6.01157	18	2.41496
	738	0.64561							18.1	1.93585	6.04517	18.1	1.91145	6.0451	18.1	1.85459	6.04513	18.1	1.97371	6.04507							18.1	2.27324	6.04513	18.1	2.32085	6.04517	18.1	2.41992	6.04517	18.1	2.43565	6.04513							18.1	2.43708	6.04517	18.1	2.42608
	737	0.64203							18.2	1.94443	6.07817	18.2	1.91987	6.0782	18.2	1.86308	6.07813	18.2	1.98239	6.07813							18.2	2.28415	6.07803	18.2	2.33145	6.07807	18.2	2.43112	6.07803	18.2	2.44692	6.07803							18.2	2.44846	6.07803	18.2	2.43681
	736	0.63879							18.3	1.95344	6.11183	18.3	1.92873	6.11187	18.3	1.87171	6.11183	18.3	1.99175	6.11183							18.3	2.29454	6.1117	18.3	2.34226	6.11173	18.3	2.44255	6.11173	18.3	2.4583	6.11173							18.3	2.45946	6.11173	18.3	2.44786
	735	0.63508							18.4	1.9623	6.1447	18.4	1.93745	6.1447	18.4	1.88049	6.1447	18.4	2.00043	6.1447							18.4	2.30527	6.14503	18.4	2.35333	6.14507	18.4	2.45423	6.14503	18.4	2.46984	6.145							18.4	2.47114	6.145	18.4	2.45906
	734	0.6315							18.5	1.97093	6.17843	18.5	1.94631	6.17847	18.5	1.88866	6.1784	18.5	2.00952	6.1784							18.5	2.3157	6.17823	18.5	2.36416	6.17817	18.5	2.46531	6.17817	18.5	2.48124	6.17823							18.5	2.48214	6.1782	18.5	2.46992
	733	0.62849							18.6	1.97997	6.2117	18.6	1.95508	6.21167	18.6	1.89729	6.21167	18.6	2.01902	6.21167							18.6	2.32665	6.2118	18.6	2.37525	6.21177	18.6	2.4766	6.21177	18.6	2.49308	6.21177							18.6	2.49375	6.21173	18.6	2.48124
	732	0.62574							18.7	1.9886	6.2449	18.7	1.96344	6.24493	18.7	1.90571	6.24493	18.7	2.02793	6.24487							18.7	2.33747	6.24473	18.7	2.38581	6.24477	18.7	2.48799	6.24477	18.7	2.50452	6.24473							18.7	2.50526	6.24477	18.7	2.49225
	731	0.62235							18.8	1.99737	6.27837	18.8	1.97229	6.2784	18.8	1.9146	6.27843	18.8	2.03708	6.27843							18.8	2.34793	6.27833	18.8	2.39671	6.27833	18.8	2.49931	6.27827	18.8	2.51571	6.2783							18.8	2.51644	6.2783	18.8	2.50317
	730	0.61993							18.9	2.00601	6.31153	18.9	1.98084	6.3115	18.9	1.9231	6.3115	18.9	2.04603	6.3115							18.9	2.35875	6.3118	18.9	2.40777	6.31177	18.9	2.51061	6.3118	18.9	2.52732	6.31183							18.9	2.52781	6.3118	18.9	2.51447
	729	0.61704							19	2.01473	6.345	19	1.98951	6.345	19	1.93154	6.345	19	2.05498	6.345							19	2.36931	6.34483	19	2.41839	6.3448	19	2.52174	6.34477	19	2.53884	6.3448							19	2.53906	6.3448	19	2.52503
	728	0.6135							19.1	2.02397	6.37837	19.1	1.99842	6.3784	19.1	1.94014	6.37837	19.1	2.06447	6.37833							19.1	2.38001	6.37853	19.1	2.42952	6.37853	19.1	2.53324	6.37853	19.1	2.55021	6.3785							19.1	2.55021	6.37853	19.1	2.53628
	727	0.61085							19.2	2.03231	6.4115	19.2	2.00701	6.4115	19.2	1.94842	6.41147	19.2	2.07346	6.41153							19.2	2.39058	6.41123	19.2	2.44042	6.41127	19.2	2.54458	6.41127	19.2	2.5616	6.41127							19.2	2.56141	6.41123	19.2	2.54693
	726	0.60799							19.3	2.04118	6.44513	19.3	2.01597	6.44517	19.3	1.95727	6.44513	19.3	2.08275	6.44513							19.3	2.40134	6.44507	19.3	2.45105	6.44507	19.3	2.55558	6.44513	19.3	2.57298	6.4451							19.3	2.57273	6.4451	19.3	2.55818
	725	0.60551							19.4	2.05003	6.4781	19.4	2.02482	6.47807	19.4	1.96609	6.47807	19.4	2.09196	6.4781							19.4	2.41229	6.47833	19.4	2.46205	6.4784	19.4	2.56709	6.47837	19.4	2.58454	6.4784							19.4	2.58419	6.47837	19.4	2.56904
	724	0.60244							19.5	2.05876	6.5117	19.5	2.03363	6.5117	19.5	1.97468	6.5117	19.5	2.10098	6.51163							19.5	2.42254	6.51157	19.5	2.47275	6.51157	19.5	2.57834	6.51157	19.5	2.59622	6.51153							19.5	2.59535	6.51157	19.5	2.58015
	723	0.59923							19.6	2.06812	6.5451	19.6	2.04231	6.54513	19.6	1.98321	6.5451	19.6	2.11056	6.54513							19.6	2.43333	6.54517	19.6	2.48381	6.54517	19.6	2.58951	6.54517	19.6	2.60778	6.54517							19.6	2.60692	6.54517	19.6	2.59129
	722	0.59679							19.7	2.07694	6.57813	19.7	2.05094	6.57817	19.7	1.99162	6.5781	19.7	2.11948	6.5781							19.7	2.44411	6.57807	19.7	2.4944	6.57807	19.7	2.60085	6.57807	19.7	2.61916	6.57807							19.7	2.6183	6.57807	19.7	2.60189
	721	0.59437							19.8	2.08576	6.61177	19.8	2.05981	6.61177	19.8	2.00057	6.6118	19.8	2.1286	6.61183							19.8	2.45474	6.6117	19.8	2.50533	6.61173	19.8	2.6118	6.61173	19.8	2.63036	6.6117							19.8	2.62919	6.61173	19.8	2.61343
	720	0.5916							19.9	2.09457	6.6447	19.9	2.06831	6.64467	19.9	2.00896	6.64467	19.9	2.13766	6.64467							19.9	2.46592	6.64503	19.9	2.51694	6.645	19.9	2.62421	6.64503	19.9	2.64227	6.64503							19.9	2.64061	6.645	19.9	2.62491
	719	0.58942							20	2.10326	6.67843	20	2.07685	6.67843	20	2.01743	6.6784	20	2.14683	6.67843							20	2.47669	6.6782	20	2.52774	6.67817	20	2.63495	6.6782	20	2.6539	6.6782							20	2.65182	6.6782	20	2.63546
	718	0.58727							20.1	2.11236	6.71173	20.1	2.08576	6.71177	20.1	2.02611	6.71173	20.1	2.15656	6.71177							20.1	2.4875	6.71177	20.1	2.53878	6.7118	20.1	2.64678	6.7118	20.1	2.66547	6.7118							20.1	2.6633	6.71173	20.1	2.64686
	717	0.58522							20.2	2.12115	6.74497	20.2	2.09463	6.74493	20.2	2.0346	6.7449	20.2	2.16575	6.74493							20.2	2.49807	6.74473	20.2	2.54965	6.7447	20.2	2.65764	6.7447	20.2	2.67707	6.7447							20.2	2.67434	6.74473	20.2	2.65767
	716	0.58306							20.3	2.13035	6.77843	20.3	2.10357	6.77847	20.3	2.04357	6.77847	20.3	2.17511	6.77847							20.3	2.50858	6.7783	20.3	2.56052	6.7783	20.3	2.66975	6.7783	20.3	2.68831	6.77833							20.3	2.68558	6.7783	20.3	2.66887
	715	0.58099							20.4	2.13928	6.81143	20.4	2.11221	6.81143	20.4	2.0521	6.8114	20.4	2.18438	6.8114							20.4	2.51935	6.81177	20.4	2.57134	6.81177	20.4	2.68045	6.81177	20.4	2.69982	6.81177							20.4	2.69701	6.81177	20.4	2.68005
	714	0.57919							20.5	2.1482	6.84503	20.5	2.12124	6.84503	20.5	2.0606	6.84507	20.5	2.19334	6.84503							20.5	2.52984	6.8448	20.5	2.5821	6.8448	20.5	2.69211	6.8448	20.5	2.71139	6.8448							20.5	2.70834	6.8448	20.5	2.69078
	713	0.57757							20.6	2.15748	6.87827	20.6	2.1304	6.8783	20.6	2.06982	6.8783	20.6	2.20286	6.87837							20.6	2.54073	6.87853	20.6	2.59318	6.87853	20.6	2.70363	6.87853	20.6	2.72271	6.87853							20.6	2.71947	6.87853	20.6	2.70198
	712	0.57582							20.7	2.16632	6.9116	20.7	2.13901	6.9115	20.7	2.07828	6.91153	20.7	2.21175	6.91157							20.7	2.55152	6.91133	20.7	2.6038	6.91133	20.7	2.71475	6.91137	20.7	2.73426	6.91137							20.7	2.73091	6.91133	20.7	2.7129
	711	0.57472							20.8	2.17543	6.94513	20.8	2.14833	6.94513	20.8	2.08763	6.9451	20.8	2.22155	6.94513							20.8	2.56198	6.9451	20.8	2.61493	6.9451	20.8	2.72648	6.9451	20.8	2.74544	6.94507							20.8	2.74202	6.9451	20.8	2.72381
	710	0.57301							20.9	2.18441	6.9781	20.9	2.15724	6.97803	20.9	2.09635	6.97807	20.9	2.23069	6.97807							20.9	2.57298	6.97837	20.9	2.62629	6.9784	20.9	2.73727	6.9784	20.9	2.75691	6.9784							20.9	2.75359	6.97837	20.9	2.73493
	709	0.57213							21	2.1935	7.0116	21	2.16626	7.0116	21	2.105	7.0116	21	2.23986	7.01167							21	2.5832	7.01153	21	2.63699	7.01153	21	2.74928	7.01157	21	2.76833	7.01153							21	2.76488	7.01153	21	2.74582
	708	0.57032							21.1	2.20288	7.0451	21.1	2.17501	7.04507	21.1	2.11399	7.04507	21.1	2.24938	7.0451							21.1	2.59422	7.04513	21.1	2.64812	7.04513	21.1	2.76049	7.04513	21.1	2.7799	7.04517							21.1	2.77634	7.0451	21.1	2.75707
	707	0.56957							21.2	2.21175	7.07817	21.2	2.18393	7.07813	21.2	2.12266	7.07817	21.2	2.25879	7.07817							21.2	2.6051	7.07817	21.2	2.65919	7.07817	21.2	2.77144	7.07813	21.2	2.79187	7.07817							21.2	2.78773	7.0782	21.2	2.76794
	706	0.56848							21.3	2.22079	7.11183	21.3	2.19283	7.11187	21.3	2.13145	7.11187	21.3	2.26833	7.11183							21.3	2.61569	7.11173	21.3	2.66997	7.1117	21.3	2.78336	7.1117	21.3	2.80321	7.1117							21.3	2.79911	7.11167	21.3	2.77924
	705	0.56734							21.4	2.22977	7.14473	21.4	2.20159	7.14473	21.4	2.14017	7.14467	21.4	2.27766	7.1447							21.4	2.62667	7.14503	21.4	2.68133	7.14503	21.4	2.7946	7.14507	21.4	2.81517	7.14507							21.4	2.81065	7.14503	21.4	2.79042
	704	0.5671							21.5	2.23888	7.17843	21.5	2.21019	7.1784	21.5	2.14885	7.1784	21.5	2.28693	7.17847							21.5	2.6372	7.17823	21.5	2.69208	7.1782	21.5	2.80665	7.1782	21.5	2.82671	7.1782							21.5	2.82191	7.17817	21.5	2.80131
	703	0.56631							21.6	2.24814	7.21167	21.6	2.21949	7.2117	21.6	2.1578	7.2117	21.6	2.29669	7.2117							21.6	2.64834	7.21177	21.6	2.70354	7.21177	21.6	2.81797	7.21177	21.6	2.83844	7.21177							21.6	2.83333	7.21177	21.6	2.81299
	702	0.56554							21.7	2.257	7.24493	21.7	2.22847	7.2449	21.7	2.16626	7.2449	21.7	2.30551	7.2449							21.7	2.65948	7.2447	21.7	2.71444	7.24473	21.7	2.82923	7.24473	21.7	2.85061	7.24473							21.7	2.84471	7.24473	21.7	2.82378
	701	0.56511							21.8	2.26658	7.27847	21.8	2.23777	7.27847	21.8	2.17524	7.27847	21.8	2.31492	7.27847							21.8	2.67035	7.27827	21.8	2.7257	7.27823	21.8	2.84112	7.27827	21.8	2.86257	7.27827							21.8	2.85644	7.27823	21.8	2.83546
	700	0.56495							21.9	2.2754	7.3114	21.9	2.24636	7.3114	21.9	2.18404	7.3114	21.9	2.32434	7.31143							21.9	2.68183	7.3118	21.9	2.73674	7.31177	21.9	2.85222	7.31177	21.9	2.87449	7.31177							21.9	2.86827	7.31177	21.9	2.84677
	699	0.56456							22	2.28451	7.34503	22	2.25509	7.34507	22	2.19274	7.34503	22	2.33386	7.3451							22	2.69211	7.3448	22	2.74757	7.34477	22	2.86411	7.3448	22	2.88615	7.34477							22	2.87975	7.3448	22	2.85796
	698	0.56444							22.1	2.29363	7.3783	22.1	2.26423	7.37833	22.1	2.20173	7.37833	22.1	2.34342	7.37837							22.1	2.70333	7.37847	22.1	2.75911	7.37853	22.1	2.87557	7.37853	22.1	2.89807	7.3785							22.1	2.89138	7.3785	22.1	2.86934
	697	0.56394							22.2	2.30265	7.41157	22.2	2.27318	7.41157	22.2	2.21033	7.41153	22.2	2.35257	7.4115							22.2	2.71421	7.4113	22.2	2.77041	7.4113	22.2	2.88719	7.41133	22.2	2.90982	7.41137							22.2	2.90294	7.41133	22.2	2.88013
	696	0.56374							22.3	2.31195	7.44507	22.3	2.28248	7.44507	22.3	2.21953	7.4451	22.3	2.36197	7.4451							22.3	2.72493	7.4451	22.3	2.78168	7.4451	22.3	2.89904	7.44507	22.3	2.92166	7.4451							22.3	2.91448	7.44507	22.3	2.89146
	695	0.56368							22.4	2.32099	7.4781	22.4	2.29135	7.4781	22.4	2.22855	7.47807	22.4	2.37152	7.47807							22.4	2.73624	7.47837	22.4	2.79287	7.47837	22.4	2.9105	7.47837	22.4	2.93393	7.4784							22.4	2.92643	7.4784	22.4	2.90329
	694	0.56368							22.5	2.33008	7.5116	22.5	2.30025	7.5116	22.5	2.23718	7.51167	22.5	2.38096	7.51163							22.5	2.74725	7.51153	22.5	2.80387	7.51157	22.5	2.92287	7.51153	22.5	2.94595	7.51157							22.5	2.93803	7.5115	22.5	2.91478
	693	0.56393							22.6	2.33932	7.54513	22.6	2.30934	7.54513	22.6	2.24603	7.5451	22.6	2.39061	7.54513							22.6	2.75865	7.54523	22.6	2.81537	7.5452	22.6	2.93426	7.54523	22.6	2.95798	7.54523							22.6	2.94981	7.5452	22.6	2.9261
	692	0.5643							22.7	2.34817	7.57817	22.7	2.3183	7.57813	22.7	2.25466	7.5781	22.7	2.39983	7.57813							22.7	2.76952	7.57817	22.7	2.8266	7.57817	22.7	2.9463	7.5782	22.7	2.97014	7.57817							22.7	2.96114	7.57817	22.7	2.93751
	691	0.56448							22.8	2.35718	7.61177	22.8	2.32747	7.61183	22.8	2.2635	7.6118	22.8	2.40935	7.61183							22.8	2.7805	7.6117	22.8	2.83798	7.6117	22.8	2.95776	7.61173	22.8	2.98204	7.61167							22.8	2.97295	7.61173	22.8	2.9486
	690	0.56516							22.9	2.36613	7.6446	22.9	2.33649	7.6446	22.9	2.2728	7.6446	22.9	2.41901	7.6446							22.9	2.79198	7.64503	22.9	2.84921	7.6451	22.9	2.96962	7.6451	22.9	2.99408	7.64503							22.9	2.98519	7.64503	22.9	2.95957
	689	0.56494							23	2.3752	7.67847	23	2.34534	7.67847	23	2.28152	7.67847	23	2.42833	7.67847							23	2.80287	7.6782	23	2.86059	7.67817	23	2.98179	7.6782	23	3.00593	7.67823							23	2.99687	7.6782	23	2.97087
	688	0.56577							23.1	2.38454	7.71173	23.1	2.35465	7.7117	23.1	2.29066	7.7117	23.1	2.43797	7.7117							23.1	2.81444	7.7118	23.1	2.87269	7.7118	23.1	2.99338	7.7118	23.1	3.01809	7.7118							23.1	3.00905	7.71177	23.1	2.98278
	687	0.56603							23.2	2.39371	7.7449	23.2	2.36344	7.74493	23.2	2.29929	7.7449	23.2	2.44714	7.7449							23.2	2.82545	7.7447	23.2	2.8838	7.7447	23.2	3.00519	7.74473	23.2	3.03035	7.74473							23.2	3.021	7.74473	23.2	2.994
	686	0.56681							23.3	2.4028	7.77847	23.3	2.37252	7.7785	23.3	2.30829	7.7785	23.3	2.45684	7.77847							23.3	2.83677	7.7782	23.3	2.8952	7.7782	23.3	3.01693	7.77823	23.3	3.04271	7.77817							23.3	3.03267	7.7782	23.3	3.0055
	685	0.56723							23.4	2.41153	7.81147	23.4	2.38153	7.81143	23.4	2.31711	7.81143	23.4	2.4662	7.81143							23.4	2.84836	7.81177	23.4	2.9067	7.81177	23.4	3.02896	7.81177	23.4	3.05519	7.81177							23.4	3.04432	7.8118	23.4	3.01739
	684	0.56821							23.5	2.4203	7.84503	23.5	2.39051	7.84507	23.5	2.32584	7.84507	23.5	2.47561	7.84507							23.5	2.85931	7.84483	23.5	2.9182	7.84483	23.5	3.0412	7.8448	23.5	3.06743	7.84483							23.5	3.05605	7.84483	23.5	3.029
	683	0.56904							23.6	2.42974	7.87833	23.6	2.39983	7.87837	23.6	2.33512	7.87833	23.6	2.48548	7.87837							23.6	2.87048	7.87853	23.6	2.92999	7.8785	23.6	3.05309	7.87853	23.6	3.07913	7.87853							23.6	3.06824	7.8785	23.6	3.04052
	682	0.56985							23.7	2.43858	7.91157	23.7	2.40893	7.91153	23.7	2.34388	7.91157	23.7	2.49488	7.91157							23.7	2.88197	7.91143	23.7	2.94137	7.91143	23.7	3.06517	7.9114	23.7	3.09157	7.91143							23.7	3.08016	7.91143	23.7	3.05236
	681	0.57081							23.8	2.44807	7.94507	23.8	2.41793	7.94507	23.8	2.35305	7.94507	23.8	2.50481	7.94507							23.8	2.89334	7.945	23.8	2.95288	7.945	23.8	3.0767	7.94503	23.8	3.10365	7.94503							23.8	3.09184	7.945	23.8	3.06366
	680	0.57219							23.9	2.45702	7.9781	23.9	2.42705	7.9781	23.9	2.36192	7.97807	23.9	2.51443	7.97807							23.9	2.90475	7.9784	23.9	2.96459	7.9784	23.9	3.08901	7.97843	23.9	3.11589	7.9784							23.9	3.10404	7.97837	23.9	3.07549
	679	0.57281							24	2.46623	8.01167	24	2.43616	8.01163	24	2.37072	8.0116	24	2.52376	8.01163							24	2.91586	8.0115	24	2.97608	8.0115	24	3.1014	8.01153	24	3.1281	8.01147							24	3.11591	8.01153	24	3.08685
	678	0.57405							24.1	2.47558	8.04503	24.1	2.44532	8.04507	24.1	2.37996	8.0451	24.1	2.53348	8.04507							24.1	2.92772	8.04513	24.1	2.98802	8.0452	24.1	3.11325	8.04513	24.1	3.14074	8.04513							24.1	3.12816	8.04513	24.1	3.09863
	677	0.57508							24.2	2.48448	8.07817	24.2	2.45438	8.07813	24.2	2.38878	8.0781	24.2	2.54316	8.0781							24.2	2.93903	8.0781	24.2	2.99956	8.07813	24.2	3.12543	8.07813	24.2	3.15312	8.07813							24.2	3.14023	8.07813	24.2	3.1102
	676	0.57601							24.3	2.49373	8.11177	24.3	2.46387	8.11187	24.3	2.398	8.11183	24.3	2.55267	8.11187							24.3	2.95027	8.1117	24.3	3.01139	8.1117	24.3	3.13768	8.11173	24.3	3.16523	8.11167							24.3	3.15213	8.1117	24.3	3.12147
	675	0.57723							24.4	2.50306	8.1447	24.4	2.47286	8.14467	24.4	2.4072	8.1447	24.4	2.56208	8.14467							24.4	2.96202	8.14507	24.4	3.02315	8.14507	24.4	3.15	8.14507	24.4	3.17788	8.14507							24.4	3.16447	8.14507	24.4	3.13369
	674	0.5784							24.5	2.51184	8.17843	24.5	2.48195	8.17843	24.5	2.41596	8.17843	24.5	2.57157	8.17847							24.5	2.97348	8.1782	24.5	3.0345	8.1782	24.5	3.16224	8.1782	24.5	3.19039	8.1782							24.5	3.17636	8.1782	24.5	3.14542
	673	0.57977							24.6	2.52102	8.2117	24.6	2.49151	8.2117	24.6	2.42505	8.21173	24.6	2.58139	8.2117							24.6	2.98516	8.21187	24.6	3.04661	8.21183	24.6	3.17464	8.21187	24.6	3.20298	8.21187							24.6	3.1884	8.21187	24.6	3.15731
	672	0.58153							24.7	2.52983	8.24493	24.7	2.50028	8.24493	24.7	2.43386	8.24493	24.7	2.59117	8.2449							24.7	2.99633	8.24473	24.7	3.05839	8.2447	24.7	3.18661	8.2447	24.7	3.21541	8.24473							24.7	3.20052	8.2447	24.7	3.16887
	671	0.58241							24.8	2.53924	8.2784	24.8	2.50969	8.2784	24.8	2.44301	8.27837	24.8	2.60081	8.27837							24.8	3.00757	8.27823	24.8	3.07015	8.2782	24.8	3.19848	8.27823	24.8	3.22774	8.27823							24.8	3.21259	8.27823	24.8	3.1807
	670	0.58404							24.9	2.54828	8.31153	24.9	2.51905	8.31153	24.9	2.45204	8.31153	24.9	2.61037	8.3115							24.9	3.01944	8.31177	24.9	3.08202	8.3118	24.9	3.21067	8.3118	24.9	3.24046	8.31177							24.9	3.22491	8.3118	24.9	3.19276
	669	0.58558							25	2.5575	8.34503	25	2.52813	8.34503	25	2.46104	8.34503	25	2.62028	8.34503							25	3.03105	8.3448	25	3.0938	8.34483	25	3.2232	8.34483	25	3.25295	8.34487							25	3.23722	8.34483	25	3.20454
	668	0.58782							25.1	2.5667	8.3784	25.1	2.53768	8.3784	25.1	2.47054	8.3784	25.1	2.63019	8.3784							25.1	3.04284	8.3785	25.1	3.10612	8.37847	25.1	3.23526	8.37847	25.1	3.26552	8.37847							25.1	3.24941	8.37843	25.1	3.21627
	667	0.58886							25.2	2.57554	8.41157	25.2	2.54682	8.41157	25.2	2.47968	8.41153	25.2	2.63994	8.41157							25.2	3.05435	8.41133	25.2	3.11762	8.41133	25.2	3.24764	8.41133	25.2	3.27779	8.4113							25.2	3.26136	8.41133	25.2	3.22808
	666	0.59034							25.3	2.58497	8.44507	25.3	2.55636	8.4451	25.3	2.4888	8.44507	25.3	2.64982	8.44507							25.3	3.06567	8.44507	25.3	3.12915	8.44507	25.3	3.25975	8.4451	25.3	3.29006	8.44507							25.3	3.2733	8.44503	25.3	3.23958
	665	0.59204							25.4	2.59372	8.4781	25.4	2.56569	8.47807	25.4	2.4977	8.47807	25.4	2.65959	8.47803							25.4	3.07743	8.47833	25.4	3.14096	8.47833	25.4	3.27252	8.47837	25.4	3.303	8.47837							25.4	3.28558	8.47837	25.4	3.25158
	664	0.59359							25.5	2.60336	8.51163	25.5	2.57497	8.51163	25.5	2.50705	8.51163	25.5	2.66948	8.51163							25.5	3.08876	8.5116	25.5	3.15256	8.51157	25.5	3.28457	8.51153	25.5	3.31519	8.51157							25.5	3.29781	8.51153	25.5	3.26309
	663	0.5948							25.6	2.61278	8.54513	25.6	2.58473	8.5451	25.6	2.51646	8.5451	25.6	2.67962	8.54507							25.6	3.10051	8.54513	25.6	3.16477	8.54513	25.6	3.29655	8.54517	25.6	3.3278	8.5452							25.6	3.30997	8.54517	25.6	3.27485
	662	0.59629							25.7	2.62182	8.57813	25.7	2.59404	8.57817	25.7	2.52535	8.57813	25.7	2.68942	8.57813							25.7	3.11219	8.57817	25.7	3.17671	8.57817	25.7	3.30936	8.57813	25.7	3.34072	8.57813							25.7	3.32259	8.57813	25.7	3.2869
	661	0.59816							25.8	2.63082	8.6118	25.8	2.60337	8.6118	25.8	2.53487	8.6118	25.8	2.69947	8.61177							25.8	3.12379	8.61173	25.8	3.18823	8.6117	25.8	3.32147	8.6117	25.8	3.35337	8.6117							25.8	3.33467	8.6117	25.8	3.29879
	660	0.59988							25.9	2.64009	8.64463	25.9	2.613	8.64467	25.9	2.54413	8.64467	25.9	2.70974	8.64467							25.9	3.13571	8.6451	25.9	3.19999	8.6451	25.9	3.33411	8.6451	25.9	3.36649	8.64503							25.9	3.34706	8.64507	25.9	3.31103
	659	0.60157							26	2.6492	8.67843	26	2.62256	8.6784	26	2.55349	8.6784	26	2.71958	8.6784							26	3.14771	8.6782	26	3.21089	8.6782	26	3.34649	8.6782	26	3.37912	8.67823							26	3.35952	8.67817	26	3.32286
	658	0.60302							26.1	2.65876	8.7117	26.1	2.63216	8.7117	26.1	2.56335	8.7117	26.1	2.73007	8.7117							26.1	3.15913	8.7118	26.1	3.22305	8.71183	26.1	3.35892	8.7118	26.1	3.39201	8.7118							26.1	3.37197	8.71177	26.1	3.33498
	657	0.60493							26.2	2.66819	8.74493	26.2	2.64169	8.74493	26.2	2.57235	8.7449	26.2	2.73999	8.74483							26.2	3.17151	8.74473	26.2	3.23501	8.7447	26.2	3.37176	8.74473	26.2	3.40479	8.74477							26.2	3.38426	8.74473	26.2	3.34714
	656	0.60673							26.3	2.67769	8.77847	26.3	2.65174	8.7785	26.3	2.58214	8.7785	26.3	2.75032	8.77853							26.3	3.18324	8.77827	26.3	3.24724	8.7783	26.3	3.38419	8.7783	26.3	3.41754	8.7783							26.3	3.39638	8.7783	26.3	3.35891
	655	0.60881							26.4	2.68704	8.81153	26.4	2.66123	8.8115	26.4	2.59158	8.81153	26.4	2.76041	8.8115							26.4	3.19511	8.81173	26.4	3.26025	8.81177	26.4	3.39704	8.8118	26.4	3.43095	8.81177							26.4	3.40915	8.81183	26.4	3.37102
	654	0.61064							26.5	2.69623	8.845	26.5	2.67083	8.84503	26.5	2.60089	8.84507	26.5	2.77023	8.84507							26.5	3.20725	8.84487	26.5	3.27236	8.84483	26.5	3.40967	8.84483	26.5	3.44356	8.8448							26.5	3.42204	8.8448	26.5	3.38294
	653	0.61233							26.6	2.70581	8.87847	26.6	2.68072	8.87843	26.6	2.61083	8.87843	26.6	2.78042	8.8784							26.6	3.21851	8.87853	26.6	3.28474	8.87853	26.6	3.42223	8.8785	26.6	3.45642	8.87853							26.6	3.43434	8.8785	26.6	3.3951
	652	0.61469							26.7	2.71509	8.9115	26.7	2.69013	8.91153	26.7	2.62005	8.9115	26.7	2.79037	8.91153							26.7	3.23079	8.91127	26.7	3.29749	8.91127	26.7	3.43504	8.91127	26.7	3.46975	8.91123							26.7	3.44693	8.91127	26.7	3.40748
	651	0.61679							26.8	2.72473	8.9451	26.8	2.70012	8.94507	26.8	2.63017	8.94513	26.8	2.80086	8.9451							26.8	3.24262	8.9451	26.8	3.30947	8.9451	26.8	3.44745	8.94513	26.8	3.48269	8.9451							26.8	3.45939	8.9451	26.8	3.41949
	650	0.61884							26.9	2.73445	8.97807	26.9	2.7102	8.97807	26.9	2.63983	8.9781	26.9	2.81146	8.97807							26.9	3.25495	8.9784	26.9	3.3213	8.97837	26.9	3.46044	8.97837	26.9	3.49627	8.97833							26.9	3.47233	8.97833	26.9	3.43175
	649	0.62071							27	2.74377	9.01157	27	2.71956	9.01157	27	2.6495	9.01157	27	2.82184	9.01157							27	3.26695	9.0116	27	3.33411	9.01163	27	3.47317	9.0116	27	3.50933	9.01157							27	3.48481	9.01153	27	3.44378
	648	0.62257							27.1	2.75318	9.04513	27.1	2.72958	9.0451	27.1	2.65934	9.0451	27.1	2.83222	9.04513							27.1	3.2791	9.04513	27.1	3.34654	9.04517	27.1	3.48611	9.04517	27.1	3.52276	9.04513							27.1	3.49765	9.04513	27.1	3.45628
	647	0.62453							27.2	2.76248	9.07827	27.2	2.73903	9.07817	27.2	2.6686	9.07823	27.2	2.8422	9.07827							27.2	3.29132	9.07817	27.2	3.35922	9.0781	27.2	3.49922	9.07813	27.2	3.53592	9.07817							27.2	3.51016	9.07817	27.2	3.46874
	646	0.62703							27.3	2.77204	9.1118	27.3	2.74889	9.1118	27.3	2.67843	9.11183	27.3	2.85239	9.11187							27.3	3.30307	9.11173	27.3	3.37156	9.11173	27.3	3.51199	9.11167	27.3	3.54881	9.11167							27.3	3.52264	9.11163	27.3	3.48091
	645	0.62889							27.4	2.7816	9.1448	27.4	2.75873	9.14477	27.4	2.6882	9.1448	27.4	2.86291	9.14477							27.4	3.31524	9.1451	27.4	3.38415	9.14507	27.4	3.52508	9.1451	27.4	3.56218	9.14507							27.4	3.53545	9.1451	27.4	3.49368
	644	0.63106							27.5	2.79125	9.1783	27.5	2.76823	9.1783	27.5	2.69761	9.17833	27.5	2.87301	9.17837							27.5	3.32788	9.1782	27.5	3.39681	9.1782	27.5	3.53794	9.17823	27.5	3.57542	9.1782							27.5	3.5483	9.1782	27.5	3.50622
	643	0.6333							27.6	2.80064	9.2117	27.6	2.77843	9.2117	27.6	2.70759	9.2117	27.6	2.8835	9.2117							27.6	3.34031	9.21183	27.6	3.40945	9.2118	27.6	3.5511	9.21183	27.6	3.58923	9.21183							27.6	3.56172	9.21187	27.6	3.51909
	642	0.63539							27.7	2.81005	9.24483	27.7	2.78808	9.24487	27.7	2.71692	9.24483	27.7	2.89351	9.24483							27.7	3.3532	9.24473	27.7	3.42215	9.24477	27.7	3.56439	9.2447	27.7	3.6032	9.24477							27.7	3.57512	9.24477	27.7	3.5316
	641	0.638							27.8	2.81962	9.2784	27.8	2.79803	9.2784	27.8	2.72702	9.27843	27.8	2.90407	9.2784							27.8	3.36545	9.27833	27.8	3.43485	9.27833	27.8	3.57737	9.2783	27.8	3.61689	9.2783							27.8	3.58815	9.2783	27.8	3.5437
	640	0.64008							27.9	2.82933	9.31147	27.9	2.80805	9.31147	27.9	2.73711	9.31147	27.9	2.91476	9.31147							27.9	3.37772	9.31173	27.9	3.44798	9.31173	27.9	3.59062	9.31177	27.9	3.63073	9.3118							27.9	3.60127	9.3118	27.9	3.55638
	639	0.64201							28	2.83907	9.34497	28	2.81769	9.34503	28	2.7469	9.345	28	2.92517	9.34503							28	3.39023	9.34477	28	3.46053	9.34483	28	3.60365	9.34477	28	3.64442	9.3448							28	3.61468	9.3448	28	3.56903
	638	0.64425							28.1	2.84926	9.3784	28.1	2.8281	9.37843	28.1	2.75703	9.3784	28.1	2.93617	9.37843							28.1	3.40246	9.3785	28.1	3.47325	9.3785	28.1	3.61699	9.37853	28.1	3.65791	9.37847							28.1	3.62792	9.3785	28.1	3.58157
	637	0.64669							28.2	2.85883	9.41157	28.2	2.83798	9.41157	28.2	2.76653	9.41157	28.2	2.94626	9.41153							28.2	3.4152	9.4113	28.2	3.48601	9.41133	28.2	3.63045	9.41133	28.2	3.67155	9.41133							28.2	3.641	9.41127	28.2	3.59391
	636	0.64936							28.3	2.86865	9.44513	28.3	2.84824	9.44513	28.3	2.77694	9.44513	28.3	2.95717	9.44513							28.3	3.42747	9.44507	28.3	3.49827	9.44503	28.3	3.64346	9.44507	28.3	3.68484	9.44503							28.3	3.65389	9.44503	28.3	3.60634
	635	0.65152							28.4	2.87865	9.4781	28.4	2.85829	9.47807	28.4	2.78664	9.4781	28.4	2.96782	9.47807							28.4	3.43974	9.4784	28.4	3.51121	9.4784	28.4	3.65698	9.4784	28.4	3.69883	9.4784							28.4	3.66723	9.4784	28.4	3.61935
	634	0.65358							28.5	2.8882	9.51163	28.5	2.86848	9.5116	28.5	2.79652	9.5116	28.5	2.97834	9.51163							28.5	3.45248	9.51157	28.5	3.52379	9.51153	28.5	3.67039	9.51157	28.5	3.7125	9.51157							28.5	3.68026	9.51157	28.5	3.63164
	633	0.65625							28.6	2.89798	9.5451	28.6	2.87874	9.54507	28.6	2.80673	9.54513	28.6	2.98921	9.5451							28.6	3.46478	9.5451	28.6	3.537	9.54517	28.6	3.6835	9.54513	28.6	3.72608	9.54517							28.6	3.69331	9.54513	28.6	3.64447
	632	0.65854							28.7	2.90763	9.57823	28.7	2.88862	9.57823	28.7	2.8166	9.5782	28.7	2.99977	9.5782							28.7	3.47765	9.57813	28.7	3.54977	9.57817	28.7	3.69708	9.57813	28.7	3.73979	9.57813							28.7	3.70644	9.57813	28.7	3.65752
	631	0.66101							28.8	2.91762	9.6118	28.8	2.89871	9.61177	28.8	2.82682	9.6118	28.8	3.01064	9.6118							28.8	3.49	9.6117	28.8	3.56304	9.6117	28.8	3.71059	9.6117	28.8	3.75349	9.6117							28.8	3.71979	9.6117	28.8	3.67007
	630	0.66371							28.9	2.92776	9.6447	28.9	2.90896	9.6447	28.9	2.83677	9.64467	28.9	3.02121	9.6447							28.9	3.50292	9.64507	28.9	3.57663	9.6451	28.9	3.72423	9.6451	28.9	3.76779	9.64507							28.9	3.73344	9.6451	28.9	3.68314
	629	0.66583							29	2.93722	9.6784	29	2.91894	9.67837	29	2.84688	9.67843	29	3.0314	9.6784							29	3.51609	9.67823	29	3.58938	9.67823	29	3.73745	9.6783	29	3.78146	9.67823							29	3.74667	9.6782	29	3.69614
	628	0.66864							29.1	2.94704	9.7117	29.1	2.92942	9.7117	29.1	2.85706	9.7117	29.1	3.04241	9.71173							29.1	3.52885	9.7118	29.1	3.60304	9.71177	29.1	3.75145	9.7118	29.1	3.79562	9.7118							29.1	3.76027	9.7118	29.1	3.70949
	627	0.67101							29.2	2.95672	9.74493	29.2	2.93964	9.7449	29.2	2.8667	9.74493	29.2	3.05305	9.7449							29.2	3.54176	9.7447	29.2	3.61566	9.74473	29.2	3.76511	9.74473	29.2	3.80948	9.74473							29.2	3.77369	9.7447	29.2	3.72257
	626	0.67391							29.3	2.96655	9.7784	29.3	2.94987	9.77843	29.3	2.87708	9.77843	29.3	3.06406	9.77847							29.3	3.55447	9.77833	29.3	3.62922	9.77833	29.3	3.77865	9.7783	29.3	3.82306	9.77833							29.3	3.7869	9.77833	29.3	3.73548
	625	0.67619							29.4	2.97627	9.81147	29.4	2.96019	9.81147	29.4	2.88722	9.81147	29.4	3.07479	9.8115							29.4	3.5673	9.8118	29.4	3.64259	9.8118	29.4	3.79229	9.81183	29.4	3.83727	9.8118							29.4	3.80052	9.81173	29.4	3.74875
	624	0.67926							29.5	2.98618	9.84507	29.5	2.97019	9.84503	29.5	2.89739	9.84503	29.5	3.08545	9.84507							29.5	3.58044	9.84477	29.5	3.65562	9.84477	29.5	3.80602	9.8448	29.5	3.85159	9.8448							29.5	3.81414	9.84477	29.5	3.76151
	623	0.68142							29.6	2.99629	9.87837	29.6	2.98079	9.8784	29.6	2.90766	9.87843	29.6	3.09644	9.87837							29.6	3.59308	9.87857	29.6	3.66912	9.87857	29.6	3.81994	9.87857	29.6	3.86586	9.87857							29.6	3.82792	9.87857	29.6	3.77421
	622	0.68401							29.7	3.006	9.91153	29.7	2.99075	9.91153	29.7	2.91754	9.91153	29.7	3.10701	9.9115							29.7	3.60637	9.91137	29.7	3.68206	9.9113	29.7	3.83372	9.91133	29.7	3.88031	9.91137							29.7	3.84146	9.91133	29.7	3.78741
	621	0.68653							29.8	3.0163	9.9451	29.8	3.0014	9.94507	29.8	2.92799	9.9451	29.8	3.11801	9.9451							29.8	3.61878	9.94507	29.8	3.69544	9.9451	29.8	3.8472	9.9451	29.8	3.89412	9.9451							29.8	3.85483	9.94503	29.8	3.80042
	620	0.68913							29.9	3.02617	9.97807	29.9	3.0118	9.97807	29.9	2.93835	9.97803	29.9	3.12873	9.97803							29.9	3.632	9.97837	29.9	3.70898	9.97833	29.9	3.86109	9.9784	29.9	3.90821	9.9784							29.9	3.86852	9.9784	29.9	3.81343
	619	0.69207							30	3.03625	10.0116	30	3.02215	10.0116	30	2.94878	10.0116	30	3.13999	10.0117							30	3.6448	10.0116	30	3.72224	10.0116	30	3.87478	10.0116	30	3.92256	10.0116							30	3.88196	10.0116	30	3.82617
	618	0.69465							30.1	3.04643	10.0452	30.1	3.03265	10.0451	30.1	2.95924	10.0451	30.1	3.15126	10.0452							30.1	3.65779	10.0451	30.1	3.73578	10.0451	30.1	3.8891	10.0451	30.1	3.93702	10.0451							30.1	3.89563	10.0452	30.1	3.83976
	617	0.69751							30.2	3.05653	10.0782	30.2	3.04284	10.0782	30.2	2.9693	10.0782	30.2	3.16203	10.0781							30.2	3.67095	10.0781	30.2	3.74875	10.0782	30.2	3.90325	10.0782	30.2	3.95152	10.0782							30.2	3.90944	10.0781	30.2	3.85318
	616	0.6997							30.3	3.06662	10.1119	30.3	3.05341	10.1118	30.3	2.9798	10.1119	30.3	3.17322	10.1118							30.3	3.68376	10.1117	30.3	3.76239	10.1117	30.3	3.91585	10.1117	30.3	3.96558	10.1117							30.3	3.92273	10.1117	30.3	3.86594
	615	0.70209							30.4	3.07662	10.1446	30.4	3.06379	10.1446	30.4	2.99007	10.1446	30.4	3.18462	10.1446							30.4	3.69697	10.1451	30.4	3.77633	10.145	30.4	3.93084	10.145	30.4	3.97995	10.1451							30.4	3.93666	10.145	30.4	3.87953
	614	0.70496							30.5	3.08687	10.1785	30.5	3.07403	10.1784	30.5	3.00048	10.1784	30.5	3.19549	10.1784							30.5	3.71006	10.1782	30.5	3.78965	10.1782	30.5	3.94443	10.1782	30.5	3.99415	10.1782							30.5	3.95047	10.1782	30.5	3.89252
	613	0.70728							30.6	3.09723	10.2117	30.6	3.08498	10.2117	30.6	3.01112	10.2117	30.6	3.2069	10.2117							30.6	3.72318	10.2118	30.6	3.80379	10.2118	30.6	3.9591	10.2119	30.6	4.00868	10.2119							30.6	3.96454	10.2118	30.6	3.90595
	612	0.71019							30.7	3.10742	10.245	30.7	3.09555	10.245	30.7	3.0213	10.245	30.7	3.21786	10.2449							30.7	3.73678	10.2447	30.7	3.81762	10.2447	30.7	3.97328	10.2447	30.7	4.02328	10.2448							30.7	3.97852	10.2447	30.7	3.91952
	611	0.71295							30.8	3.11788	10.2785	30.8	3.10645	10.2785	30.8	3.03203	10.2785	30.8	3.22906	10.2785							30.8	3.74983	10.2783	30.8	3.83121	10.2783	30.8	3.98739	10.2784	30.8	4.03776	10.2783							30.8	3.99259	10.2783	30.8	3.9329
	610	0.71525							30.9	3.12807	10.3115	30.9	3.11742	10.3115	30.9	3.04292	10.3115	30.9	3.2403	10.3115							30.9	3.76339	10.3118	30.9	3.84518	10.3118	30.9	4.00206	10.3118	30.9	4.05258	10.3118							30.9	4.00651	10.3118	30.9	3.94653
	609	0.71787							31	3.1383	10.345	31	3.12812	10.345	31	3.05346	10.345	31	3.25174	10.3451							31	3.77679	10.3448	31	3.85893	10.3448	31	4.01591	10.3448	31	4.0671	10.3448							31	4.02066	10.3448	31	3.95994
	608	0.72087							31.1	3.14889	10.3784	31.1	3.13926	10.3784	31.1	3.06425	10.3784	31.1	3.26331	10.3784							31.1	3.78978	10.3785	31.1	3.87274	10.3785	31.1	4.03015	10.3785	31.1	4.08174	10.3785							31.1	4.03455	10.3785	31.1	3.97342
	607	0.72276							31.2	3.15927	10.4115	31.2	3.15002	10.4115	31.2	3.07498	10.4115	31.2	3.27468	10.4115							31.2	3.80338	10.4113	31.2	3.88633	10.4113	31.2	4.04425	10.4113	31.2	4.09676	10.4113							31.2	4.04843	10.4113	31.2	3.98674
	606	0.72524							31.3	3.16998	10.4451	31.3	3.1611	10.4451	31.3	3.08622	10.4451	31.3	3.28655	10.4451							31.3	3.81649	10.4451	31.3	3.89989	10.4451	31.3	4.05838	10.4451	31.3	4.11177	10.4451							31.3	4.06251	10.4451	31.3	3.99998
	605	0.72784							31.4	3.18087	10.4781	31.4	3.17187	10.4781	31.4	3.09714	10.4781	31.4	3.29833	10.4781							31.4	3.83031	10.4784	31.4	3.91404	10.4784	31.4	4.07322	10.4784	31.4	4.12648	10.4784							31.4	4.07672	10.4784	31.4	4.01352
	604	0.73036							31.5	3.19145	10.5117	31.5	3.18268	10.5117	31.5	3.10777	10.5117	31.5	3.30973	10.5116							31.5	3.84383	10.5115	31.5	3.92791	10.5115	31.5	4.08748	10.5115	31.5	4.14141	10.5115							31.5	4.09069	10.5115	31.5	4.02686
	603	0.7324							31.6	3.20215	10.5451	31.6	3.19435	10.5451	31.6	3.11886	10.5451	31.6	3.32141	10.5451							31.6	3.85714	10.5452	31.6	3.94208	10.5452	31.6	4.10225	10.5452	31.6	4.15651	10.5452							31.6	4.10463	10.5452	31.6	4.04072
	602	0.73519							31.7	3.21261	10.5782	31.7	3.20498	10.5781	31.7	3.12931	10.5782	31.7	3.33293	10.5781							31.7	3.87038	10.5781	31.7	3.95619	10.578	31.7	4.11684	10.5781	31.7	4.17132	10.5781							31.7	4.11908	10.5781	31.7	4.05429
	601	0.73776							31.8	3.22334	10.6118	31.8	3.21595	10.6118	31.8	3.14016	10.6118	31.8	3.34457	10.6118							31.8	3.88374	10.6117	31.8	3.96981	10.6117	31.8	4.13133	10.6117	31.8	4.18614	10.6117							31.8	4.13337	10.6117	31.8	4.06785
	600	0.74027							31.9	3.23375	10.6447	31.9	3.227	10.6446	31.9	3.1514	10.6447	31.9	3.35654	10.6446							31.9	3.89768	10.645	31.9	3.98455	10.645	31.9	4.14651	10.645	31.9	4.20144	10.645							31.9	4.14799	10.645	31.9	4.08209
	599	0.74282							32	3.24416	10.6784	32	3.23777	10.6784	32	3.16246	10.6784	32	3.36809	10.6784							32	3.91162	10.6783	32	3.99872	10.6782	32	4.1612	10.6782	32	4.2168	10.6782							32	4.16266	10.6782	32	4.09624
	598	0.74498							32.1	3.25495	10.7117	32.1	3.24915	10.7117	32.1	3.17365	10.7117	32.1	3.38014	10.7117							32.1	3.92575	10.7118	32.1	4.01257	10.7118	32.1	4.17644	10.7118	32.1	4.23234	10.7118							32.1	4.17716	10.7118	32.1	4.1104
	597	0.74752							32.2	3.26549	10.745	32.2	3.25985	10.7449	32.2	3.18462	10.7449	32.2	3.39211	10.7449							32.2	3.93996	10.7448	32.2	4.02784	10.7448	32.2	4.19114	10.7447	32.2	4.24787	10.7447							32.2	4.19165	10.7447	32.2	4.12432
	596	0.75044							32.3	3.27632	10.7784	32.3	3.27114	10.7784	32.3	3.19598	10.7785	32.3	3.40403	10.7784							32.3	3.95368	10.7783	32.3	4.04118	10.7783	32.3	4.20604	10.7782	32.3	4.26311	10.7783							32.3	4.20608	10.7783	32.3	4.13839
	595	0.7532							32.4	3.28724	10.8115	32.4	3.28233	10.8115	32.4	3.20684	10.8115	32.4	3.41604	10.8115							32.4	3.96795	10.8118	32.4	4.05712	10.8118	32.4	4.22134	10.8118	32.4	4.27853	10.8118							32.4	4.22093	10.8118	32.4	4.15244
	594	0.75518							32.5	3.29781	10.845	32.5	3.29355	10.845	32.5	3.21803	10.845	32.5	3.42792	10.845							32.5	3.98191	10.8448	32.5	4.07136	10.8448	32.5	4.23641	10.8448	32.5	4.29414	10.8448							32.5	4.23568	10.8448	32.5	4.16668
	593	0.75791							32.6	3.30884	10.8784	32.6	3.30552	10.8784	32.6	3.2296	10.8784	32.6	3.44008	10.8784							32.6	3.9961	10.8786	32.6	4.08641	10.8786	32.6	4.252	10.8786	32.6	4.30981	10.8785							32.6	4.25053	10.8786	32.6	4.18077
	592	0.76049							32.7	3.31904	10.9116	32.7	3.31658	10.9116	32.7	3.24062	10.9116	32.7	3.452	10.9116							32.7	4.01036	10.9113	32.7	4.10083	10.9113	32.7	4.26709	10.9113	32.7	4.32522	10.9113							32.7	4.26515	10.9113	32.7	4.19534
	591	0.76253							32.8	3.33018	10.9451	32.8	3.32797	10.9451	32.8	3.25212	10.9451	32.8	3.46405	10.9451							32.8	4.02419	10.9451	32.8	4.11496	10.9451	32.8	4.28189	10.9451	32.8	4.34063	10.9451							32.8	4.2799	10.9451	32.8	4.20946
	590	0.76459							32.9	3.34113	10.9781	32.9	3.33905	10.9781	32.9	3.26325	10.978	32.9	3.47616	10.9781							32.9	4.03871	10.9784	32.9	4.13017	10.9784	32.9	4.29726	10.9784	32.9	4.35634	10.9784							32.9	4.29484	10.9784	32.9	4.22403
	589	0.76777							33	3.35232	11.0117	33	3.3504	11.0117	33	3.2745	11.0117	33	3.48822	11.0117							33	4.05278	11.0116	33	4.14392	11.0115	33	4.31263	11.0115	33	4.37191	11.0115							33	4.30969	11.0115	33	4.23819
	588	0.77017							33.1	3.36335	11.0451	33.1	3.36194	11.0451	33.1	3.28601	11.0451	33.1	3.50046	11.0451							33.1	4.0672	11.0451	33.1	4.15921	11.0452	33.1	4.32822	11.0452	33.1	4.38789	11.0452							33.1	4.32475	11.0452	33.1	4.25264
	587	0.77287							33.2	3.37429	11.0782	33.2	3.37331	11.0781	33.2	3.29739	11.0781	33.2	3.51234	11.0781							33.2	4.08147	11.078	33.2	4.17414	11.078	33.2	4.34335	11.078	33.2	4.40377	11.078							33.2	4.33976	11.078	33.2	4.26726
	586	0.77502							33.3	3.38499	11.1119	33.3	3.38496	11.1119	33.3	3.30885	11.1119	33.3	3.52484	11.1119							33.3	4.09563	11.1118	33.3	4.18873	11.1117	33.3	4.3587	11.1118	33.3	4.41965	11.1118							33.3	4.3546	11.1117	33.3	4.28182
	585	0.77757							33.4	3.39595	11.1447	33.4	3.39646	11.1447	33.4	3.32004	11.1447	33.4	3.53759	11.1447							33.4	4.11021	11.145	33.4	4.20411	11.145	33.4	4.37452	11.145	33.4	4.43597	11.145							33.4	4.36966	11.145	33.4	4.29649
	584	0.78004							33.5	3.40692	11.1784	33.5	3.40795	11.1784	33.5	3.33126	11.1784	33.5	3.54967	11.1784							33.5	4.12505	11.1782	33.5	4.21877	11.1781	33.5	4.38984	11.1782	33.5	4.4522	11.1782							33.5	4.38477	11.1782	33.5	4.31094
	583	0.78282							33.6	3.41819	11.2117	33.6	3.41945	11.2117	33.6	3.34296	11.2117	33.6	3.56213	11.2117							33.6	4.13969	11.2118	33.6	4.23442	11.2118	33.6	4.4061	11.2118	33.6	4.4682	11.2118							33.6	4.40008	11.2118	33.6	4.32587
	582	0.78516							33.7	3.42902	11.2449	33.7	3.43108	11.2449	33.7	3.35438	11.2449	33.7	3.57429	11.2449							33.7	4.15435	11.2448	33.7	4.24935	11.2448	33.7	4.42177	11.2448	33.7	4.48453	11.2447							33.7	4.41542	11.2447	33.7	4.34058
	581	0.78757							33.8	3.44027	11.2784	33.8	3.44291	11.2784	33.8	3.36598	11.2784	33.8	3.5869	11.2784							33.8	4.16876	11.2783	33.8	4.26423	11.2783	33.8	4.43753	11.2783	33.8	4.50079	11.2783							33.8	4.43069	11.2783	33.8	4.35487
	580	0.78997							33.9	3.45173	11.3115	33.9	3.45448	11.3114	33.9	3.3776	11.3115	33.9	3.5995	11.3115							33.9	4.18344	11.3118	33.9	4.28	11.3119	33.9	4.45367	11.3118	33.9	4.51708	11.3118							33.9	4.44589	11.3118	33.9	4.3698
	579	0.79265							34	3.46268	11.345	34	3.46592	11.3451	34	3.38918	11.3451	34	3.61182	11.3451							34	4.19799	11.3448	34	4.29474	11.3448	34	4.46905	11.3448	34	4.53326	11.3448							34	4.46108	11.3448	34	4.38425
	578	0.79531							34.1	3.47366	11.3784	34.1	3.47794	11.3784	34.1	3.4011	11.3784	34.1	3.62466	11.3784							34.1	4.2126	11.3785	34.1	4.31004	11.3785	34.1	4.48475	11.3785	34.1	4.54934	11.3785							34.1	4.47612	11.3785	34.1	4.39935
	577	0.79709							34.2	3.48438	11.4115	34.2	3.4894	11.4115	34.2	3.41263	11.4115	34.2	3.63719	11.4115							34.2	4.22724	11.4113	34.2	4.32504	11.4113	34.2	4.50036	11.4113	34.2	4.56549	11.4113							34.2	4.49141	11.4113	34.2	4.41349
	576	0.79988							34.3	3.49544	11.4452	34.3	3.50137	11.4451	34.3	3.42436	11.4451	34.3	3.65009	11.4452							34.3	4.24156	11.4451	34.3	4.33984	11.4451	34.3	4.516	11.4451	34.3	4.58151	11.4451							34.3	4.50681	11.4451	34.3	4.42901
	575	0.8018							34.4	3.50677	11.4781	34.4	3.51335	11.4781	34.4	3.43587	11.4781	34.4	3.66313	11.4781							34.4	4.25645	11.4784	34.4	4.35553	11.4784	34.4	4.53223	11.4783	34.4	4.5979	11.4784							34.4	4.52251	11.4784	34.4	4.44342
	574	0.80497							34.5	3.51763	11.5117	34.5	3.5251	11.5117	34.5	3.44768	11.5117	34.5	3.67554	11.5117							34.5	4.27121	11.5116	34.5	4.37018	11.5115	34.5	4.54788	11.5115	34.5	4.61394	11.5115							34.5	4.53779	11.5115	34.5	4.45833
	573	0.80756							34.6	3.52888	11.5451	34.6	3.53727	11.5451	34.6	3.45966	11.5451	34.6	3.68826	11.5451							34.6	4.28562	11.5452	34.6	4.38577	11.5452	34.6	4.56371	11.5452	34.6	4.63034	11.5452							34.6	4.55324	11.5452	34.6	4.47358
	572	0.80976							34.7	3.53966	11.5781	34.7	3.54892	11.5781	34.7	3.47152	11.5782	34.7	3.70104	11.5781							34.7	4.30034	11.5781	34.7	4.40103	11.5781	34.7	4.57975	11.578	34.7	4.64656	11.5781							34.7	4.56888	11.5781	34.7	4.48761
	571	0.81215							34.8	3.5509	11.6117	34.8	3.56089	11.6118	34.8	3.48323	11.6118	34.8	3.71362	11.6118							34.8	4.31479	11.6117	34.8	4.41602	11.6117	34.8	4.59566	11.6117	34.8	4.66245	11.6117							34.8	4.58423	11.6117	34.8	4.50306
	570	0.81468							34.9	3.56243	11.6446	34.9	3.57296	11.6446	34.9	3.49434	11.6446	34.9	3.72658	11.6447							34.9	4.32941	11.645	34.9	4.43185	11.645	34.9	4.61176	11.645	34.9	4.67868	11.645							34.9	4.60008	11.645	34.9	4.51776
	569	0.81716							35	3.57369	11.6784	35	3.58488	11.6785	35	3.50518	11.6784	35	3.73917	11.6785							35	4.34445	11.6782	35	4.44689	11.6782	35	4.62783	11.6781	35	4.69508	11.6782							35	4.61596	11.6782	35	4.53273
	568	0.82042							35.1	3.58497	11.7117	35.1	3.59708	11.7117	35.1	3.51663	11.7117	35.1	3.75257	11.7117							35.1	4.35945	11.7118	35.1	4.46258	11.7118	35.1	4.6443	11.7118	35.1	4.71125	11.7118							35.1	4.63166	11.7118	35.1	4.5481
	567	0.82288							35.2	3.59605	11.7449	35.2	3.60918	11.7449	35.2	3.52545	11.7449	35.2	3.76557	11.745							35.2	4.37442	11.7448	35.2	4.47798	11.7447	35.2	4.66042	11.7447	35.2	4.72728	11.7447							35.2	4.64743	11.7447	35.2	4.56281
	566	0.82511							35.3	3.60762	11.7785	35.3	3.62169	11.7785	35.3	2.80997	11.7785	35.3	3.77844	11.7785							35.3	4.38935	11.7783	35.3	4.49287	11.7783	35.3	4.67647	11.7783	35.3	4.74389	11.7783							35.3	4.6631	11.7783	35.3	4.5778
	565	0.82722							35.4	3.61881	11.8114	35.4	3.63366	11.8114	35.4	0.431808	11.8114	35.4	3.79224	11.8114							35.4	4.40415	11.8118	35.4	4.50834	11.8118	35.4	4.69279	11.8117	35.4	4.7602	11.8118							35.4	4.67866	11.8117	35.4	4.59282
	564	0.82949							35.5	3.62992	11.845	35.5	3.64575	11.845	35.5	-0.0119209	11.8246	35.5	3.8051	11.845							35.5	4.41931	11.8448	35.5	4.52382	11.8448	35.5	4.70908	11.8448	35.5	4.77656	11.8448							35.5	4.69446	11.8448	35.5	4.60757
	563	0.83212							35.6	3.64161	11.8784	35.6	3.65841	11.8784	35.55	-0.0143846	11.8247	35.6	3.81859	11.8784							35.6	4.43403	11.8785	35.6	4.53967	11.8786	35.6	4.72536	11.8785	35.6	4.79322	11.8786							35.6	4.71004	11.8785	35.6	4.62316
	562	0.83384							35.7	3.65306	11.9116	35.7	3.6708	11.9116				35.7	3.83209	11.9116							35.7	4.44911	11.9113	35.7	4.55537	11.9113	35.7	4.74168	11.9114	35.7	4.80973	11.9113							35.7	4.72606	11.9114	35.7	4.63799
	561	0.83632							35.8	3.66462	11.9451	35.8	3.68349	11.9451				35.8	3.84509	11.9451							35.8	4.46367	11.9451	35.8	4.57069	11.9451	35.8	4.75786	11.9451	35.8	4.82664	11.9451							35.8	4.74159	11.9451	35.8	4.65331
	560	0.83849							35.9	3.67637	11.9781	35.9	3.69592	11.9781				35.9	3.85911	11.9781							35.9	4.47877	11.9784	35.9	4.58641	11.9784	35.9	4.77414	11.9784	35.9	4.84347	11.9784							35.9	4.75721	11.9784	35.9	4.66831
	559	0.8402							36	3.688	12.0117	36	3.70849	12.0116				36	3.87181	12.0117							36	4.494	12.0115	36	4.60159	12.0115	36	4.79002	12.0115	36	4.85948	12.0116							36	4.77281	12.0116	36	4.68322
	558	0.8423							36.1	3.7003	12.045	36.1	3.72155	12.0451				36.1	3.88594	12.0451							36.1	4.50884	12.0452	36.1	4.61769	12.0452	36.1	4.80642	12.0451	36.1	4.87706	12.0451							36.1	4.78881	12.0452	36.1	4.69891
	557	0.84413							36.2	3.71215	12.0782	36.2	3.73441	12.0781				36.2	3.8994	12.0782							36.2	4.52426	12.0782	36.2	4.63344	12.0782	36.2	4.82321	12.0782	36.2	4.89343	12.0782							36.2	4.80525	12.0782	36.2	4.71415
	556	0.84592							36.3	3.72391	12.1118	36.3	3.74708	12.1118				36.3	3.91305	12.1118							36.3	4.53927	12.1117	36.3	4.64916	12.1117	36.3	4.83963	12.1117	36.3	4.91099	12.1117							36.3	4.8214	12.1117	36.3	4.72992
	555	0.84744							36.4	3.73543	12.1447	36.4	3.75972	12.1447				36.4	3.92744	12.1447							36.4	4.55476	12.145	36.4	4.66539	12.145	36.4	4.85649	12.145	36.4	4.9276	12.145							36.4	4.83758	12.145	36.4	4.7454
	554	0.84881							36.5	3.74721	12.1784	36.5	3.77253	12.1784				36.5	3.94061	12.1784							36.5	4.56979	12.1782	36.5	4.68144	12.1782	36.5	4.87313	12.1782	36.5	4.94471	12.1782							36.5	4.85404	12.1782	36.5	4.76081
	553	0.85095							36.6	3.7594	12.2117	36.6	3.7859	12.2117				36.6	3.95535	12.2117							36.6	4.58562	12.2118	36.6	4.69755	12.2118	36.6	4.89027	12.2118	36.6	4.96248	12.2117							36.6	4.87057	12.2118	36.6	4.77686
	552	0.85165							36.7	3.77081	12.2449	36.7	3.79861	12.2449				36.7	3.96868	12.2449							36.7	4.60121	12.2447	36.7	4.71369	12.2447	36.7	4.90731	12.2447	36.7	4.97945	12.2447							36.7	4.88683	12.2447	36.7	4.7921
	551	0.85357							36.8	3.77315	12.2784	36.8	3.81163	12.2784				36.8	3.98291	12.2784							36.8	4.61696	12.2783	36.8	4.72987	12.2783	36.8	4.92439	12.2783	36.8	4.99643	12.2783							36.8	4.90338	12.2783	36.8	4.80816
	550	0.85418							36.9	2.71756	12.3114	36.9	3.82468	12.3114				36.9	3.99728	12.3114							36.9	4.63292	12.3118	36.9	4.74613	12.3118	36.9	4.94184	12.3118	36.9	5.01429	12.3118							36.9	4.92013	12.3117	36.9	4.82378
	549	0.85554							37	0.33706	12.3451	37	3.8377	12.3451				37	4.01046	12.3451							37	4.64873	12.3448	37	4.76246	12.3447	37	4.95906	12.3447	37	5.03138	12.3448							37	4.93677	12.3448	37	4.83991
	548	0.85655							37.1	0.0496546	12.3544	37.1	3.85079	12.3783				37.1	4.02514	12.3783							37.1	4.66391	12.3785	37.1	4.77869	12.3785	37.1	4.97616	12.3785	37.1	5.04899	12.3785							37.1	4.95313	12.3785	37.1	4.85586
	547	0.85735							37.21	0.130161	12.3544	37.2	3.8637	12.4116				37.2	4.03899	12.4115							37.2	4.67959	12.4113	37.2	4.79441	12.4113	37.2	4.99317	12.4113	37.2	5.06606	12.4113							37.2	4.9696	12.4113	37.2	4.87122
	546	0.85806										37.3	3.87692	12.4451				37.3	4.05343	12.4451							37.3	4.69551	12.4451	37.3	4.81019	12.445	37.3	5.01002	12.4451	37.3	5.08318	12.4451							37.3	4.98621	12.445	37.3	4.88763
	545	0.85834										37.4	3.89026	12.4781				37.4	4.06791	12.4781							37.4	4.71147	12.4784	37.4	4.82621	12.4784	37.4	5.02745	12.4784	37.4	5.10114	12.4784							37.4	5.00326	12.4784	37.4	4.90384
	544	0.8591										37.5	3.90366	12.5116				37.5	4.08198	12.5116							37.5	4.72779	12.5116	37.5	4.84225	12.5115	37.5	5.04462	12.5116	37.5	5.11877	12.5116							37.5	5.02014	12.5116	37.5	4.92026
	543	0.85997										37.6	3.91685	12.5451				37.6	4.09687	12.5451							37.6	4.74397	12.5452	37.6	4.85867	12.5452	37.6	5.06199	12.5452	37.6	5.13686	12.5452							37.6	5.03696	12.5452	37.6	4.93703
	542	0.85965										37.7	3.93016	12.5781				37.7	4.1107	12.5781							37.7	4.76009	12.5782	37.7	4.87528	12.5782	37.7	5.0796	12.5782	37.7	5.15442	12.5782							37.7	5.05419	12.5781	37.7	4.95284
	541	0.86024										37.8	3.94327	12.6118				37.8	4.12515	12.6118							37.8	4.77591	12.6117	37.8	4.89152	12.6117	37.8	5.09721	12.6117	37.8	5.17225	12.6117							37.8	5.07115	12.6117	37.8	4.96923
	540	0.86021										37.9	3.95659	12.6446				37.9	4.13963	12.6446							37.9	4.79223	12.645	37.9	4.90788	12.6451	37.9	5.11526	12.645	37.9	5.19044	12.6451							37.9	5.08827	12.6451	37.9	4.98543
	539	0.86037										38	3.96935	12.6784				38	4.15354	12.6784							38	4.80876	12.6782	38	4.92422	12.6782	38	5.13318	12.6782	38	5.20795	12.6782							38	5.10531	12.6782	38	5.00181
	538	0.86021										38.1	3.98326	12.7117				38.1	4.16862	12.7117							38.1	4.82504	12.7118	38.1	4.94034	12.7118	38.1	5.15143	12.7118	38.1	5.22645	12.7118							38.1	5.12274	12.7118	38.1	5.01862
	537	0.86038										38.2	3.99666	12.7449				38.2	4.18286	12.7449							38.2	4.84122	12.7447	38.2	4.95553	12.7447	38.2	5.16974	12.7447	38.2	5.24432	12.7447							38.2	5.14035	12.7447	38.2	5.03502
	536	0.86025										38.3	4.0099	12.7785				38.3	4.19745	12.7785							38.3	4.85733	12.7782	38.3	4.96828	12.7782	38.3	5.18748	12.7783	38.3	5.26228	12.7782							38.3	5.15755	12.7782	38.3	5.05174
	535	0.85958										38.4	4.02336	12.8115				38.4	4.21216	12.8114							38.4	4.87364	12.8118	38.4	4.88176	12.8118	38.4	5.20533	12.8118	38.4	5.28032	12.8118							38.4	5.17484	12.8118	38.4	5.0683
	534	0.86055										38.5	4.03654	12.8451				38.5	4.2263	12.8451							38.5	4.89	12.8449	38.5	2.53169	12.8448	38.5	5.22334	12.8449	38.5	5.29825	12.8449							38.5	5.19187	12.8448	38.5	5.08491
	533	0.85929										38.6	4.05029	12.8783				38.6	4.24107	12.8783							38.6	4.90626	12.8785	38.6	0.11301	12.8777	38.6	5.24106	12.8785	38.6	5.31669	12.8785							38.6	5.20849	12.8785	38.6	5.10146
	532	0.85953										38.7	4.06383	12.9115				38.7	4.25564	12.9116							38.7	4.92276	12.9114	38.7	0.00718435	12.8788	38.7	5.25916	12.9115	38.7	5.33465	12.9115							38.7	5.22575	12.9114	38.7	5.11808
	531	0.85953										38.8	4.07742	12.9451				38.8	4.27084	12.9451							38.8	4.93938	12.945				38.8	5.2766	12.945	38.8	5.35278	12.945							38.8	5.24297	12.945	38.8	5.13479
	530	0.85879										38.9	4.0912	12.9781				38.9	4.28556	12.9781							38.9	4.95571	12.9784				38.9	5.29477	12.9784	38.9	5.37116	12.9784							38.9	5.26025	12.9784	38.9	5.15175
	529	0.85897										39	4.10514	13.0117				39	4.30004	13.0116							39	4.97214	13.0115				39	5.31282	13.0115	39	5.38955	13.0115							39	5.2776	13.0115	39	5.1688
	528	0.85838										39.1	4.11887	13.0451				39.1	4.31496	13.0451							39.1	4.98881	13.0451				39.1	5.33126	13.0451	39.1	5.40818	13.0451							39.1	5.29509	13.0451	39.1	5.18592
	527	0.85802										39.2	4.13249	13.0781				39.2	4.32933	13.0781							39.2	5.0056	13.0781				39.2	5.34983	13.0781	39.2	5.42685	13.0781							39.2	5.31274	13.0781	39.2	5.20315
	526	0.85728										39.3	4.14643	13.1119				39.3	4.34403	13.1119							39.3	5.02208	13.1117				39.3	5.36834	13.1117	39.3	5.44564	13.1117							39.3	5.33004	13.1116	39.3	5.22059
	525	0.85691										39.4	4.1604	13.1447				39.4	4.35893	13.1447							39.4	5.03893	13.1451				39.4	5.38708	13.1451	39.4	5.46452	13.1451							39.4	5.34757	13.1451	39.4	5.23801
	524	0.85622										39.5	4.17425	13.1785				39.5	4.37377	13.1784							39.5	5.05602	13.1782				39.5	5.40562	13.1782	39.5	5.48331	13.1782							39.5	5.36485	13.1782	39.5	5.25527
	523	0.85552										39.6	4.18817	13.2117				39.6	4.38879	13.2117							39.6	5.07277	13.2119				39.6	5.42434	13.2118	39.6	5.50211	13.2118							39.6	5.38271	13.2118	39.6	5.27283
	522	0.85461										39.7	4.20165	13.2449				39.7	4.40345	13.2449							39.7	5.08968	13.2448				39.7	5.44243	13.2447	39.7	5.5206	13.2447							39.7	5.40039	13.2447	39.7	5.29011
	521	0.85358										39.8	4.21584	13.2785				39.8	4.41858	13.2784							39.8	5.10664	13.2783				39.8	5.46096	13.2782	39.8	5.53911	13.2782							39.8	5.41778	13.2783	39.8	5.30732
	520	0.85296										39.9	4.22997	13.3115				39.9	4.43346	13.3115							39.9	5.12392	13.3118				39.9	5.47965	13.3117	39.9	5.55779	13.3118							39.9	5.43574	13.3117	39.9	5.32446
	519	0.8523										40	4.24391	13.345				40	4.44816	13.345							40	5.14072	13.3448				40	5.49866	13.3448	40	5.57674	13.3448							40	5.45362	13.3448	40	5.34216
	518	0.85056										40.1	4.25828	13.3784				40.1	4.46353	13.3785							40.1	5.15741	13.3785				40.1	5.51723	13.3785	40.1	5.59591	13.3785							40.1	5.47148	13.3785	40.1	5.35979
	517	0.84919										40.2	4.27232	13.4115				40.2	4.47858	13.4115							40.2	5.17434	13.4113				40.2	5.5357	13.4113	40.2	5.61404	13.4113							40.2	5.48932	13.4113	40.2	5.37704
	516	0.84747										40.3	4.28632	13.445				40.3	4.49421	13.4451							40.3	5.19126	13.4451				40.3	5.55402	13.4451	40.3	5.63226	13.4451							40.3	5.50698	13.4451	40.3	5.39398
	515	0.84587										40.4	4.30058	13.478				40.4	4.50959	13.4781							40.4	5.20765	13.4784				40.4	5.57276	13.4784	40.4	5.65074	13.4783							40.4	5.52484	13.4784	40.4	5.41137
	514	0.84411										40.5	4.31511	13.5116				40.5	4.5249	13.5116							40.5	5.22432	13.5116				40.5	5.59131	13.5115	40.5	5.66961	13.5115							40.5	5.54284	13.5115	40.5	5.42885
	513	0.84277										40.6	4.32987	13.5451				40.6	4.54067	13.5451							40.6	5.24155	13.5452				40.6	5.61032	13.5452	40.6	5.6884	13.5452							40.6	5.56114	13.5451	40.6	5.44659
	512	0.8408										40.7	4.3444	13.5781				40.7	4.55612	13.5781							40.7	5.25869	13.5782				40.7	5.62935	13.5781	40.7	5.70761	13.5781							40.7	5.57971	13.5781	40.7	5.46438
	511	0.83877										40.8	4.3591	13.6118				40.8	4.57149	13.6118							40.8	5.27512	13.6117				40.8	5.64822	13.6117	40.8	5.72681	13.6117							40.8	5.59794	13.6117	40.8	5.48218
	510	0.83656										40.9	4.37377	13.6447				40.9	4.58702	13.6447							40.9	5.29238	13.6451				40.9	5.66695	13.6451	40.9	5.7463	13.6451							40.9	5.61617	13.645	40.9	5.49982
	509	0.83498										41	4.38782	13.6784				41	4.60232	13.6784							41	5.30909	13.6782				41	5.68558	13.6782	41	5.76563	13.6782							41	5.63417	13.6782	41	5.51758
	508	0.8317										41.1	4.40264	13.7117				41.1	4.61817	13.7117							41.1	5.32599	13.7118				41.1	5.70445	13.7118	41.1	5.78491	13.7118							41.1	5.6523	13.7118	41.1	5.53546
	507	0.83056										41.2	4.41724	13.7449				41.2	4.63389	13.7449							41.2	5.34201	13.7447				41.2	5.72367	13.7447	41.2	5.80454	13.7447							41.2	5.67083	13.7447	41.2	5.55315
	506	0.82778										41.3	4.43227	13.7785				41.3	4.65012	13.7785							41.3	5.35779	13.7783				41.3	5.74274	13.7783	41.3	5.82428	13.7783							41.3	5.68946	13.7783	41.3	5.57103
	505	0.82574										41.4	4.44757	13.8115				41.4	4.66633	13.8115							41.4	5.37251	13.8118				41.4	5.76215	13.8118	41.4	5.84364	13.8118							41.4	5.708	13.8118	41.4	5.58894
	504	0.82354										41.5	4.46269	13.8451				41.5	4.68181	13.8451							41.5	5.38492	13.8448				41.5	5.78157	13.8448	41.5	5.86332	13.8448							41.5	5.72678	13.8448	41.5	5.60703
	503	0.82115										41.6	4.47768	13.8784				41.6	4.69805	13.8783							41.6	5.36769	13.8785				41.6	5.80069	13.8785	41.6	5.88263	13.8785							41.6	5.74522	13.8786	41.6	5.62487
	502	0.81945										41.7	4.49257	13.9116				41.7	4.71424	13.9116							41.7	3.62654	13.9113				41.7	5.82004	13.9113	41.7	5.90215	13.9113							41.7	5.76404	13.9113	41.7	5.64294
	501	0.81756										41.8	4.50815	13.945				41.8	4.7305	13.9451							41.8	0.280333	13.9451				41.8	5.83905	13.9451	41.8	5.92167	13.9451							41.8	5.78278	13.9451	41.8	5.66096
	500	0.81542										41.9	4.5235	13.978				41.9	4.74676	13.978							41.9	-0.0593503	13.9514				41.9	5.85844	13.9784	41.9	5.94149	13.9784							41.9	5.80177	13.9783	41.9	5.67943
	499	0.81338										42	4.53852	14.0116				42	4.76302	14.0115							42.04	0.0734647	13.9514				42	5.87808	14.0116	42	5.96136	14.0116							42	5.82073	14.0116	42	5.69825
	498	0.81196										42.1	4.55413	14.0451				42.1	4.77954	14.0451													42.1	5.89789	14.0451	42.1	5.98113	14.0451							42.1	5.83948	14.0451	42.1	5.71688
	497	0.81053										42.2	4.56909	14.0782				42.2	4.79536	14.0782													42.2	5.91747	14.0781	42.2	6.0015	14.0782							42.2	5.85855	14.0781	42.2	5.73587
	496	0.80966										42.3	4.58461	14.1118				42.3	4.81186	14.1118													42.3	5.93637	14.1117	42.3	6.02193	14.1117							42.3	5.87735	14.1117	42.3	5.75466
	495	0.80818										42.4	4.59995	14.1448				42.4	4.82842	14.1448													42.4	5.95578	14.1451	42.4	6.04215	14.1451							42.4	5.89633	14.1451	42.4	5.77335
	494	0.80754										42.5	4.61504	14.1783				42.5	4.8447	14.1783													42.5	5.97467	14.1782	42.5	6.06254	14.1782							42.5	5.91544	14.1781	42.5	5.79275
	493	0.80718										42.6	4.63066	14.2117				42.6	4.86137	14.2117													42.6	5.98966	14.2119	42.6	6.08322	14.2118							42.6	5.9347	14.2119	42.6	5.81185
	492	0.8068										42.7	4.64627	14.2449				42.7	4.87781	14.2449													42.7	5.25082	14.2447	42.7	6.10369	14.2448							42.7	5.95407	14.2448	42.7	5.83099
	491	0.80709										42.8	4.66199	14.2784				42.8	4.89446	14.2784													42.8	1.26006	14.2783	42.8	6.12442	14.2783							42.8	5.97351	14.2783	42.8	5.84969
	490	0.80637										42.9	4.67766	14.3115				42.9	4.91129	14.3115													42.9	0.0429471	14.2986	42.9	6.14459	14.3118							42.9	5.99303	14.3118	42.9	5.86872
	489	0.80671										43	4.69308	14.345				43	4.92797	14.345													42.95	0.0381947	14.2986	43	6.16523	14.3448							43	6.01228	14.3448	43	5.88768
	488	0.8066										43.1	4.70882	14.3784				43.1	4.94494	14.3784																43.1	6.18561	14.3785							43.1	6.03142	14.3785	43.1	5.90612
	487	0.80717										43.2	4.72428	14.4115				43.2	4.96184	14.4116																43.2	6.20664	14.4113							43.2	6.05076	14.4113	43.2	5.92516
	486	0.80791										43.3	4.74032	14.4451				43.3	4.97856	14.4452																43.3	6.22708	14.4451							43.3	6.07019	14.4451	43.3	5.94408
	485	0.80856										43.4	4.75593	14.4781				43.4	4.99506	14.4781																43.4	6.24746	14.4784							43.4	6.08942	14.4784	43.4	5.96325
	484	0.8093										43.5	4.77188	14.5116				43.5	5.01191	14.5116																43.5	6.26783	14.5116							43.5	6.10859	14.5116	43.5	5.98256
	483	0.81047										43.6	4.78795	14.5451				43.6	5.02904	14.5451																43.6	6.28897	14.5452							43.6	6.12834	14.5452	43.6	6.00168
	482	0.81173										43.7	4.80345	14.5782				43.7	5.04594	14.5782																43.7	6.31059	14.5781							43.7	6.14831	14.5781	43.7	6.02099
	481	0.81252										43.8	4.81966	14.6118				43.8	5.06274	14.6118																43.8	6.33094	14.6117							43.8	6.16797	14.6117	43.8	6.04038
	480	0.81427										43.9	4.8358	14.6446				43.9	5.0796	14.6446																43.9	6.35241	14.6451							43.9	6.18825	14.6451	43.9	6.0598
	479	0.81588										44	4.85158	14.6784				44	5.09628	14.6784																44	6.37317	14.6782							44	6.20867	14.6782	44	6.07923
	478	0.81748										44.1	4.86752	14.7117				44.1	5.11324	14.7117																44.1	6.39424	14.7118							44.1	6.22884	14.7118	44.1	6.09889
	477	0.81889										44.2	4.88321	14.7449				44.2	5.13002	14.7449																44.2	6.41576	14.7447							44.2	6.24892	14.7447	44.2	6.11879
	476	0.8205										44.3	4.89926	14.7785				44.3	5.14693	14.7785																44.3	6.43675	14.7783							44.3	6.26904	14.7783	44.3	6.13853
	475	0.82241										44.4	4.91527	14.8115				44.4	5.16407	14.8115																44.4	6.45862	14.8118							44.4	6.28916	14.8117	44.4	6.15826
	474	0.8245										44.5	4.93129	14.8451				44.5	5.18128	14.845																44.5	6.47957	14.8448							44.5	6.3094	14.8448	44.5	6.17812
	473	0.82728										44.6	4.94773	14.8784				44.6	5.19891	14.8784																44.6	6.50102	14.8786							44.6	6.32947	14.8785	44.6	6.19779
	472	0.82922										44.7	4.96357	14.9116				44.7	5.2158	14.9115																44.7	6.52197	14.9113							44.7	6.3495	14.9113	44.7	6.21751
	471	0.83103										44.8	4.9798	14.9451				44.8	5.233	14.9451																44.8	6.54273	14.9451							44.8	6.36816	14.9451	44.8	6.23681
	470	0.8335										44.9	4.99579	14.9781				44.9	5.2502	14.978																44.9	6.56385	14.9784							44.9	6.38806	14.9784	44.9	6.2561
	469	0.8364										45	5.01192	15.0116				45	5.26751	15.0116																45	6.5843	15.0116							45	6.40767	15.0116	45	6.27592
	468	0.83879										45.1	5.02863	15.0452				45.1	5.2851	15.0451																45.1	6.60555	15.0451							45.1	6.42772	15.0452	45.1	6.29541
	467	0.84068										45.2	5.04502	15.0781				45.2	5.30283	15.0782																45.2	6.62683	15.0781							45.2	6.44728	15.0781	45.2	6.31533
	466	0.84309										45.3	5.06156	15.1118				45.3	5.32028	15.1118																45.3	6.64833	15.1117							45.3	6.46704	15.1117	45.3	6.33502
	465	0.84601										45.4	5.07809	15.1446				45.4	5.338	15.1446																45.4	6.6699	15.145							45.4	6.48688	15.145	45.4	6.35501
	464	0.84784										45.5	5.09472	15.1784				45.5	5.35563	15.1784																45.5	6.69115	15.1782							45.5	6.50695	15.1781	45.5	6.37495
	463	0.85039										45.6	5.11158	15.2117				45.6	5.37368	15.2117																45.6	6.71321	15.2119							45.6	6.52725	15.2118	45.6	6.39496
	462	0.8528										45.7	5.12829	15.245				45.7	5.39136	15.2449																45.7	6.73493	15.2447							45.7	6.54772	15.2447	45.7	6.41494
	461	0.85585										45.8	5.14534	15.2785				45.8	5.40958	15.2784																45.8	6.75696	15.2784							45.8	6.56842	15.2783	45.8	6.43476
	460	0.85859										45.9	5.16238	15.3115				45.9	5.42784	15.3115																45.9	6.77851	15.3118							45.9	6.5884	15.3118	45.9	6.45467
	459	0.86096										46	5.1795	15.345				46	5.44604	15.3451																46	6.80029	15.3448							46	6.60857	15.3448	46	6.4747
	458	0.86357										46.1	5.19695	15.3784				46.1	5.46422	15.3784																46.1	6.82189	15.3785							46.1	6.62775	15.3785	46.1	6.49447
	457	0.86615										46.2	5.21423	15.4115				46.2	5.48252	15.4116																46.2	6.84326	15.4113							46.2	6.64622	15.4113	46.2	6.51471
	456	0.86944										46.3	5.23179	15.4451				46.3	5.50124	15.4451																46.3	6.86487	15.4451							46.3	6.66102	15.4451	46.3	6.53526
	455	0.87173										46.4	5.24875	15.4781				46.4	5.51996	15.4781																46.4	6.88664	15.4784							46.4	5.48553	15.4784	46.4	6.55602
	454	0.87412										46.5	5.26592	15.5117				46.5	5.53872	15.5117																46.5	6.90913	15.5116							46.5	0.951831	15.5115	46.5	6.57692
	453	0.87656										46.6	5.2835	15.5451				46.6	5.55725	15.5451																46.6	6.93041	15.5452							46.6	-0.0389735	15.5261	46.6	6.59784
	452	0.87928										46.7	5.30068	15.5781				46.7	5.57578	15.5781																46.7	6.95233	15.5781							46.65	-0.0416756	15.5262	46.7	6.61866
	451	0.88179										46.8	5.31831	15.6118				46.8	5.59408	15.6118																46.8	6.97435	15.6117										46.8	6.63947
	450	0.88473										46.9	5.33566	15.6447				46.9	5.61274	15.6447																46.9	6.99673	15.645										46.9	6.66054
	449	0.88722										47	5.3532	15.6784				47	5.63135	15.6784																47	7.01968	15.6783										47	6.68232
	448	0.89028										47.1	5.37097	15.7117				47.1	5.65049	15.7117																47.1	7.04255	15.7118										47.1	6.70223
	447	0.89215										47.2	5.38829	15.7449				47.2	5.66966	15.7449																47.2	7.06568	15.7448										47.2	6.72344
	446	0.89464										47.3	5.40606	15.7784				47.3	5.68835	15.7784																47.3	7.08884	15.7783										47.3	6.74456
	445	0.89713										47.4	5.42361	15.8115				47.4	5.70734	15.8115																47.4	7.11212	15.8118										47.4	6.76562
	444	0.89988										47.5	5.44124	15.845				47.5	5.7267	15.8451																47.5	7.13557	15.8448										47.5	6.78671
	443	0.90231										47.6	5.45913	15.8784				47.6	5.74625	15.8785																47.6	7.15834	15.8785										47.6	6.80812
	442	0.90458										47.7	5.47708	15.9115				47.7	5.76558	15.9115																47.7	7.18171	15.9113										47.7	6.8288
	441	0.90727										47.8	5.49512	15.9451				47.8	5.785	15.9451																47.8	7.2048	15.9451										47.8	6.84946
	440	0.90961										47.9	5.51327	15.978				47.9	5.80398	15.978																47.9	7.22741	15.9784										47.9	6.87027
	439	0.9119										48	5.53095	16.0117				48	5.82326	16.0117																48	7.25034	16.0115										48	6.89082
	438	0.91547										48.1	5.54889	16.0451				48.1	5.84215	16.0451																48.1	7.2724	16.0451										48.1	6.91255
	437	0.9172										48.2	5.56684	16.0782				48.2	5.86149	16.0781																48.2	7.29531	16.078										48.2	6.9342
	436	0.91921										48.3	5.58497	16.1119				48.3	5.88069	16.1119																48.3	7.3185	16.1117										48.3	6.95623
	435	0.92209										48.4	5.60265	16.1447				48.4	5.89991	16.1447																48.4	7.34161	16.145										48.4	6.97816
	434	0.92438										48.5	5.62024	16.1785				48.5	5.91896	16.1785																48.5	7.36491	16.1782										48.5	6.99979
	433	0.92638										48.6	5.63796	16.2117				48.6	5.93828	16.2117																48.6	7.38831	16.2118										48.6	7.02217
	432	0.92929										48.7	5.65572	16.2449				48.7	5.95765	16.2449																48.7	7.41193	16.2448										48.7	7.044
	431	0.93053										48.8	5.6739	16.2784				48.8	5.97701	16.2784																48.8	7.43551	16.2783										48.8	7.06576
	430	0.93315										48.9	5.69199	16.3114				48.9	5.99658	16.3115																48.9	7.45851	16.3118										48.9	7.08779
	429	0.93542										49	5.71022	16.3451				49	6.01597	16.345																49	7.48137	16.3448										49	7.10964
	428	0.93771										49.1	5.72836	16.3783				49.1	6.03534	16.3784																49.1	7.50383	16.3785										49.1	7.13115
	427	0.93876										49.2	5.74659	16.4115				49.2	6.0548	16.4115																49.2	7.52735	16.4113										49.2	7.15265
	426	0.94159										49.3	5.76498	16.4452				49.3	6.07468	16.4452																49.3	7.55121	16.4451										49.3	7.17468
	425	0.94209										49.4	5.78326	16.4781				49.4	6.09468	16.4781																49.4	7.57535	16.4784										49.4	7.19693
	424	0.94514										49.5	5.80144	16.5117				49.5	6.11461	16.5116																49.5	7.59937	16.5115										49.5	7.21882
	423	0.94817										49.6	5.81967	16.5451				49.6	6.13437	16.5451																49.6	7.6225	16.5452										49.6	7.24055
	422	0.94921										49.7	5.8379	16.5782				49.7	6.15379	16.5781																49.7	7.64513	16.5781										49.7	7.2626
	421	0.95087										49.8	5.85602	16.6118				49.8	6.17312	16.6118																49.8	7.66412	16.6117										49.8	7.28488
	420	0.95291										49.9	5.87428	16.6446				49.9	6.19281	16.6447																49.9	7.68715	16.645										49.9	7.30724
	419	0.95558										50	5.89274	16.6784				50	6.21239	16.6785																50	7.71178	16.6782										50	7.32959
	418	0.95723										50.1	5.91146	16.7117				50.1	6.23234	16.7117																50.1	7.736	16.7118										50.1	7.35178
	417	0.95914										50.2	5.92988	16.7449				50.2	6.25223	16.7449																50.2	7.76014	16.7447										50.2	7.37317
	416	0.96117										50.3	5.94853	16.7784				50.3	6.27214	16.7785																50.3	7.78375	16.7783										50.3	7.39492
	415	0.96417										50.4	5.96697	16.8114				50.4	6.29215	16.8115																50.4	7.80727	16.8118										50.4	7.4176
	414	0.96536										50.5	5.98553	16.845				50.5	6.31202	16.8451																50.5	7.83103	16.8448										50.5	7.44053
	413	0.96809										50.6	6.00446	16.8783				50.6	6.33262	16.8783																50.6	7.85468	16.8785										50.6	7.46379
	412	0.96931										50.7	6.02323	16.9116				50.7	6.35309	16.9116																50.7	7.87946	16.9113										50.7	7.48669
	411	0.97176										50.8	6.04216	16.9451				50.8	6.3735	16.9452																50.8	7.90332	16.9451										50.8	7.50885
	410	0.97485										50.9	6.06133	16.9781				50.9	6.3941	16.9781																50.9	7.92673	16.9784										50.9	7.5304
	409	0.97608										51	6.07983	17.0117				51	6.41464	17.0116																51	7.95072	17.0116										51	7.55237
	408	0.97906										51.1	5.28471	17.0451				51.1	6.43535	17.0451																51.1	7.97437	17.0451										51.1	7.57484
	407	0.98097										51.2	1.20274	17.0781				51.2	6.4558	17.0781																51.2	7.99856	17.0782										51.2	7.59824
	406	0.98404										51.3	0.034221	17.0987				51.3	6.47635	17.1119																51.3	8.01861	17.1118										51.3	7.62119
	405	0.98715										51.35	0.0305176	17.0987				51.4	6.49681	17.1446																51.4	8.03717	17.145										51.4	7.64408
	404	0.98922																51.5	6.5172	17.1785																51.5	8.06206	17.1782										51.5	7.6656
	403	0.9926																51.6	6.53795	17.2117																51.6	8.0876	17.2118										51.6	7.68887
	402	0.99601																51.7	6.55848	17.2449																51.7	8.11322	17.2447										51.7	7.71146
	401	0.99891																51.8	6.57937	17.2784																51.8	8.13783	17.2783										51.8	7.73482
	400	1.00119																51.9	6.60011	17.3114																51.9	8.16196	17.3118										51.9	7.75852
	399	1.00507																52	6.6206	17.3451																52	8.18648	17.3448										52	7.78212
	398	1.00963																52.1	6.64134	17.3784																52.1	8.21075	17.3785										52.1	7.80543
	397	1.01207																52.2	6.66216	17.4115																52.2	8.23542	17.4113										52.2	7.82653
	396	1.01658																52.3	6.683	17.4451																52.3	8.26117	17.4451										52.3	7.84995
	395	1.01995																52.4	6.70401	17.4781																52.4	8.28681	17.4784										52.4	7.87431
	394	1.02544																52.5	6.72485	17.5116																52.5	8.31189	17.5116										52.5	7.898
	393	1.02788																52.6	6.74586	17.5451																52.6	8.33637	17.5452										52.6	7.92241
	392	1.03166																52.7	6.76673	17.5782																52.7	8.35881	17.5782										52.7	7.94603
	391	1.03637																52.8	6.78724	17.6118																52.8	8.37541	17.6117										52.8	7.96922
	390	1.04126																52.9	6.80825	17.6446																52.9	8.39996	17.6451										52.9	7.99195
	389	1.04391																53	6.82941	17.6784																53	8.42738	17.6782										53	8.01485
	388	1.04698																53.1	6.85088	17.7117																53.1	8.45359	17.7118										53.1	8.03885
	387	1.05152																53.2	6.87232	17.7449																53.2	8.4794	17.7447										53.2	8.06254
	386	1.05746																53.3	6.89321	17.7785																53.3	8.50355	17.7782										53.3	8.08539
	385	1.06064																53.4	6.91444	17.8115																53.4	8.52731	17.8118										53.4	8.10833
	384	1.06474																53.5	6.93494	17.8451																53.5	8.55161	17.8448										53.5	8.13203
	383	1.06869																53.6	6.95583	17.8784																53.6	8.57525	17.8785										53.6	8.15606
	382	1.07258																53.7	6.97651	17.9116																53.7	8.59928	17.9114										53.7	8.17982
	381	1.07472																53.8	6.99798	17.9451																53.8	8.62438	17.945										53.8	8.20419
	380	1.07903																53.9	7.01791	17.9781																53.9	8.64921	17.9784										53.9	8.228
																		54	6.04448	18.0116																54	8.67508	18.0115										54	8.24992
																		54.1	1.33646	18.0451																54.1	8.69894	18.0452										54.1	8.27209
																		54.2	0.0627677	18.0646																54.2	8.7156	18.0781										54.2	8.29571
																		54.25	0.0591119	18.0648																54.3	8.74117	18.1117										54.3	8.32014
																																				54.4	8.76896	18.1451										54.4	8.34489
																																				54.5	8.79602	18.1782										54.5	8.36994
																																				54.6	8.82177	18.2118										54.6	8.39488
																																				54.7	8.84535	18.2447										54.7	8.41845
																																				54.8	8.87067	18.2783										54.8	8.44173
																																				54.9	8.89521	18.3118										54.9	8.46589
																																				55	8.92151	18.3448										55	8.49112
																																				55.1	8.94713	18.3785										55.1	8.51631
																																				55.2	8.97206	18.4113										55.2	8.54058
																																				55.3	8.99672	18.4451										55.3	8.56287
																																				55.4	9.01747	18.4784										55.4	8.58545
																																				55.5	9.03552	18.5115										55.5	8.61027
																																				55.6	9.06162	18.5452										55.6	8.63476
																																				55.7	9.09012	18.5782										55.7	8.6592
																																				55.8	9.11825	18.6117										55.8	8.68362
																																				55.9	9.14372	18.6451										55.9	8.70721
																																				56	9.1706	18.6782										56	8.73119
																																				56.1	9.1975	18.7118										56.1	8.75645
																																				56.2	9.22454	18.7448										56.2	8.78099
																																				56.3	9.25125	18.7783										56.3	8.80402
																																				56.4	9.27636	18.8118										56.4	8.82656
																																				56.5	9.30158	18.8448										56.5	8.85202
																																				56.6	9.32504	18.8785										56.6	8.87725
																																				56.7	9.34417	18.9113										56.7	8.90295
																																				56.8	9.36364	18.9451										56.8	8.92865
																																				56.9	9.39196	18.9784										56.9	8.95173
																																				57	9.421	19.0116										57	8.97441
																																				57.1	9.44835	19.0451										57.1	9.00114
																																				57.2	9.47466	19.0781										57.2	9.02535
																																				57.3	9.50044	19.1117										57.3	9.0481
																																				57.4	9.52573	19.1451										57.4	9.07208
																																				57.5	9.55248	19.1781										57.5	9.09843
																																				57.6	9.57934	19.2118										57.6	9.12539
																																				57.7	9.60627	19.2448										57.7	9.15132
																																				57.8	9.63227	19.2784										57.8	9.17707
																																				57.9	9.65638	19.3118										57.9	9.20113
																																				58	9.6755	19.3448										58	9.22667
																																				58.1	9.70122	19.3785										58.1	9.25295
																																				58.2	9.73137	19.4113										58.2	9.2797
																																				58.3	9.75987	19.4451										58.3	9.30575
																																				58.4	9.7864	19.4784										58.4	9.32876
																																				58.5	9.81296	19.5115										58.5	9.35461
																																				58.6	9.83993	19.5452										58.6	9.38218
																																				58.7	9.86826	19.5781										58.7	9.4087
																																				58.8	9.89601	19.6117										58.8	9.43411
																																				58.9	9.92293	19.6451										58.9	9.45911
																																				59	9.94954	19.6782										59	9.48526
																																				59.1	9.9734	19.7118										59.1	9.51109
																																				59.2	9.99174	19.7447										59.2	9.53666
																																				59.3	10.0175	19.7783										59.3	9.55892
																																				59.4	10.0478	19.8118										59.4	9.58293
																																				59.5	10.0783	19.8448										59.5	9.61134
																																				59.6	10.106	19.8785										59.6	9.6388
																																				59.7	10.1322	19.9113										59.7	9.66546
																																				59.8	10.1568	19.9451										59.8	9.69057
																																				59.9	10.1822	19.9784										59.9	9.71624
																																				60	10.2102	20.0116										60	9.74169
																																				60.1	10.2376	20.0451										60.1	9.76553
																																				60.2	10.266	20.0781										60.2	9.79025
																																				60.3	10.2926	20.1117										60.3	9.81539
																																				60.4	10.3134	20.1451										60.4	9.62475
																																				60.5	10.3389	20.1782										60.5	4.81984
																																				60.6	10.3677	20.2118										60.6	0.224066
																																				60.7	10.3971	20.2447										60.7	0.0472705
																																				60.8	10.4248	20.2783
																																				60.9	10.451	20.3118
																																				61	10.4782	20.3448
																																				61.1	10.5027	20.3785
																																				61.2	10.5272	20.4113
																																				61.3	10.5554	20.4451
																																				61.4	10.5837	20.4784
																																				61.5	10.6113	20.5116
																																				61.6	10.6384	20.5453
																																				61.7	10.6656	20.578
																																				61.8	10.6902	20.6118
																																				61.9	10.7172	20.645
																																				62	10.7463	20.6782
																																				62.1	10.7752	20.7118
																																				62.2	10.8035	20.7448
																																				62.3	10.8298	20.7783
																																				62.4	10.8543	20.8118
																																				62.5	10.8826	20.8448
																																				62.6	10.9111	20.8786
																																				62.7	10.939	20.9113
																																				62.8	10.9665	20.9451
																																				62.9	10.9926	20.9784
																																				63	11.02	21.0116
																																				63.1	11.0489	21.0451
																																				63.2	11.079	21.078
																																				63.3	11.1082	21.1117
																																				63.4	11.1357	21.145
																																				63.5	11.1619	21.1782
																																				63.6	11.1897	21.2118
																																				63.7	11.2193	21.2447
																																				63.8	11.2485	21.2783
																																				63.9	11.2773	21.3118
																																				64	11.3054	21.3448
																																				64.1	11.3332	21.3785
																																				64.2	11.3623	21.4113
																																				64.3	11.3909	21.4451
																																				64.4	11.4184	21.4784
																																				64.5	11.4443	21.5116
																																				64.6	11.4694	21.5452
																																				64.7	11.4963	21.5781
																																				64.8	11.5246	21.6117
																																				64.9	11.5524	21.645
																																				65	11.581	21.6782
																																				65.1	11.6087	21.7118
																																				65.2	11.6367	21.7447
																																				65.3	11.6641	21.7783
																																				65.4	11.6915	21.8117
																																				65.5	11.7201	21.8448
																																				65.6	11.7479	21.8785
																																				65.7	11.7767	21.9113
																																				65.8	11.8048	21.9451
																																				65.9	11.8324	21.9784
																																				66	11.8606	22.0116
																																				66.1	11.8883	22.0451
																																				66.2	11.917	22.0782
																																				66.3	11.9449	22.1117
																																				66.4	11.9716	22.145
																																				66.5	11.9991	22.1782
																																				66.6	12.0266	22.2118
																																				66.7	12.0555	22.2447
																																				66.8	12.084	22.2783
																																				66.9	12.112	22.3117
																																				67	12.1409	22.3448
																																				67.1	12.1679	22.3785
																																				67.2	12.1947	22.4113
																																				67.3	12.2213	22.445
																																				67.4	12.2478	22.4784
																																				67.5	12.2639	22.5116
																																				67.6	12.2534	22.5452
																																				67.7	12.2609	22.5782
																																				67.8	12.2896	22.6117
																																				67.9	12.3224	22.6451
																																				68	12.3561	22.6782
																																				68.1	12.3875	22.7118
																																				68.2	12.4173	22.7447
																																				68.3	12.445	22.7782
																																				68.4	12.4724	22.8118
																																				68.5	12.5003	22.8448
																																				68.6	12.5269	22.8785
																																				68.7	12.5537	22.9115
																																				68.8	12.5804	22.945
																																				68.9	12.6082	22.9784
																																				69	12.637	23.0115
																																				69.1	12.6648	23.0452
																																				69.2	12.6926	23.0781
																																				69.3	12.7198	23.1117
																																				69.4	12.7462	23.1451
																																				69.5	12.7741	23.1782
																																				69.6	12.8002	23.2118
																																				69.7	12.8256	23.2447
																																				69.8	12.8488	23.2783
																																				69.9	12.8713	23.3118
																																				70	12.8944	23.3448
																																				70.1	12.9162	23.3785
																																				70.2	12.9368	23.4113
																																				70.3	12.9533	23.4451
																																				70.4	12.9655	23.4784
																																				70.5	12.9722	23.5115
																																				70.6	12.9682	23.5452
																																				70.7	12.9477	23.5782
																																				70.8	12.8943	23.6117
																																				70.9	12.8006	23.6451
																																				71	12.3596	23.6782
																																				71.1	5.7361	23.7118
																																				71.2	0.155433	23.7435
																																				71.3	-0.022157	23.7447
[truncated: 11 more columns]

## Sheet: Figure 3
	Panel A			Panel B																					Source data for panel B
	Time	Temperature		Time (min)	Average viability (%)	Standard deviation (%)																			5 min					10 min					15 min
	s	°C		0	100	0																				Absorbance					Absorbance					Absorbance
	0	26		5	88.3647	6.53573																			Blank	0.0643	0.0672	0.0629		Blank	0.0585	0.0622	0.0587		Blank	0.0691	0.0664	0.0702
	5	26		10	38.9231	10.3715																			Medium	0.5282	0.606	0.6412		Medium	0.582	0.6136	0.5872		Medium	0.6779	0.7196	0.7149
	10	41		15	12.3243	4.12576																			Composite + laser	0.4653	0.4678	0.5665		Composite + laser	0.1459	0.1472	0.3251		Composite + laser	0.1495	0.1255	0.1241
	15	50
	20	53		Panel C																						Absorbance					Absorbance					Absorbance
	25	54		Negative control	Composite + laser	Positive control	Composite	Polymer + laser	Medium + laser																Blank	0.0508	0.0509	0.0505		Blank	0.0541	0.0537	0.0599		Blank	0.0715	0.0781	0.0817
	30	56		100	9.74686	-0.02373	93.8122	68.1094	92.3494																Medium	0.634	0.5666	0.6253		Medium	0.5775	0.5696	0.6545		Medium	0.6414	0.4354	0.4962
	35	55		100	10.1432	0.25359	91.2946	80.2538	109.335																Composite + laser	0.5491	0.5552	0.6453		Composite + laser	0.2066	0.2123	0.4347		Composite + laser	0.1979	0.1543	0.1083
	40	56		100	17.0828	-0.32832	70.3763	99.4857	123.97
	45	56																								Absorbance					Absorbance					Absorbance
	50	56		Panel D																					Blank	0.048	0.0417	0.0395		Blank	0.0447	0.0443	0.0544		Blank	0.0732	0.0744	0.09
	55	56		Composite + laser			Medium					H2O2						Doxorubicin							Medium	0.6484	0.6263	0.8146		Medium	0.6175	0.618	0.6716		Medium	0.6671	0.6985	0.6418
	60	56																							Composite + laser	0.6682	0.5546	0.6136		Composite + laser	0.4881	0.2253	0.2664		Composite + laser	0.1781	0.1189	0.1131
	65	56
	70	56																							Source data for panel C
	75	56																								Absorbance					Absorbance					Absorbance					Absorbance
	80	56																							Blank	0.0691	0.0664	0.0702		Blank	0.0715	0.0781	0.0817		Blank	0.0732	0.0744	0.09		Blank	0.0607	0.0638	0.0648
	85	56																							H2O2	0.0672	0.07	0.0725		H2O2	0.074	0.0866	0.0803		H2O2	0.0756	0.0707	0.0688		Composite sample 1	0.6728	0.5964	0.5605
	90	56																							Medium	0.6779	0.7196	0.7149		Composite	0.5868	0.4706	0.3988		Medium	0.6671	0.6985	0.6418		Composite sample 2	0.6714	0.6189	0.1296
	95	56																							Medium + laser	0.8013	0.7272	0.7619		Medium	0.6414	0.4354	0.4962		Medium + laser	0.6266	0.6294	0.616		Medium	0.6497	0.7115	0.5767
	100	56																							Polymer + laser	0.612	0.5889	0.535		Medium + laser	0.6162	0.6559	0.6225		Polymer + laser	0.5806	0.3399	0.5225
	105	56																							Composite + laser	0.1495	0.1255	0.1241		Polymer + laser	0.5616	0.5159	0.4886		Composite + laser	0.1781	0.1189	0.1131
	110	56																												Composite + laser	0.1979	0.1543	0.1083
	115	56
	120	56
	125	57
	130	56
	135	57
	140	56
	145	57
	150	56		Panel E
	155	57		Composite + laser			Medium				H2O2						Composite
	160	57
	165	57
	170	57
	175	57
	180	57
	185	57
	190	57
	195	56
	200	38
	205	32
	210	30
	215	29
	220	29
	225	28
	230	28
	235	28
	240	28

## Sheet: Figure 4
	Panel A														Panel E																			Panel F													Panel G
	Negative control	Composite in Transwell	Positive control												*Inner diameter 6 mm																			*Inner diameter 6 mm													Week 0
	100	87.2909	-0.02373												Week 0			Week 2			Week 4			Week 6			Week 8			Week 9				Week 0			Week 1			Week 2			Week 3
	100	95.6143	0.25359						Panel D						Distance (mm)	Force (N)	SD (N)	Distance (mm)	Force (N)	SD (N)	Distance (mm)	Force (N)	SD (N)	Distance (mm)	Force (N)	SD (N)	Distance (mm)	Force (N)	SD (N)	Distance (mm)	Force (N)	SD (N)		Distance (mm)	Force (N)	SD (N)	Distance (mm)	Force (N)	SD (N)	Distance (mm)	Force (N)	SD (N)	Distance (mm)	Force (N)	SD (N)
	100	102.244	-0.32832												0	0	0	0	0	0	0	0	0	0	0	0	0	0	0	0	0	0		0	0	0	0	0	0	0	0	0	0	0	0
															0.0037	0.02792	0.00403	0.0037	0.02835	0.00379	0.0037	0.02614	0.00228	0.0037	0.02527	0.00461	0.0037	0.03029	0.00341	0.0037	0.02718	0.00428		0.0037	0.02685	0.0043	0.0037	0.02808	0.00317	0.0037	0.02471	0.00411	0.0037	0.02903	0.00366
	Panel B				Panel C										0.00741	0.02516	0.00404	0.00741	0.0244	0.00361	0.00741	0.02257	0.00286	0.00741	0.02113	0.00418	0.00741	0.02639	0.00231	0.00741	0.02255	0.00565		0.00741	0.02426	0.00409	0.00741	0.0216	0.00399	0.00741	0.01865	0.00271	0.00741	0.02267	0.00588
	37 °C				37 °C										0.01111	0.02383	0.00441	0.01111	0.02185	0.00211	0.01111	0.01945	0.00208	0.01111	0.01778	0.00462	0.01111	0.02304	0.00333	0.01111	0.0201	0.00508		0.01111	0.02231	0.00471	0.01111	0.01929	0.00446	0.01111	0.01434	0.00263	0.01111	0.01871	0.00289
	Time (week)	Weight (%)	Stanard deviation (%)		Time (week)	Water uptake (%)	Stanard deviation (%)								0.01481	0.03173	0.00467	0.01481	0.03086	0.00302	0.01481	0.029	0.00351	0.01481	0.02481	0.00347	0.01481	0.03245	0.0018	0.01481	0.02347	0.00498		0.01481	0.03016	0.00383	0.01481	0.02752	0.00477	0.01481	0.02293	0.00338	0.01481	0.02613	0.00432
	0	100	0.53645		0	6.96861	0.273313								0.01852	0.02873	0.00447	0.01852	0.02917	0.00361	0.01852	0.02594	0.00401	0.01852	0.02228	0.00373	0.01852	0.02868	0.00273	0.01852	0.02248	0.00595		0.01852	0.0277	0.00398	0.01852	0.02474	0.00411	0.01852	0.01746	0.00332	0.01852	0.02136	0.00303
	1	98.1395	0.28316		1	6.07791	0.202085								0.02222	0.03006	0.00404	0.02222	0.0295	0.00246	0.02222	0.02423	0.00375	0.02222	0.02043	0.00304	0.02222	0.02571	0.00281	0.02222	0.0189	0.00401		0.02222	0.02905	0.0037	0.02222	0.02293	0.00402	0.02222	0.01576	0.00232	0.02222	0.01839	0.00351
	2	97.1181	0.20284		2	6.44263	0.492561								0.02593	0.03734	0.00408	0.02593	0.03903	0.00369	0.02593	0.03166	0.00373	0.02593	0.02745	0.00331	0.02593	0.03299	0.00323	0.02593	0.02522	0.00471		0.02593	0.03478	0.00489	0.02593	0.02958	0.00582	0.02593	0.02186	0.00183	0.02593	0.02366	0.0028
	3	96.8719	0.41859		3	6.67656	0.621342								0.02963	0.03548	0.00339	0.02963	0.03471	0.00438	0.02963	0.0316	0.00579	0.02963	0.02586	0.00382	0.02963	0.0297	0.0032	0.02963	0.02225	0.00388		0.02963	0.03362	0.00538	0.02963	0.02757	0.00525	0.02963	0.01839	0.00161	0.02963	0.02105	0.00455
	4	96.4888	0.21062		4	8.41481	1.97573								0.03333	0.03855	0.00435	0.03333	0.03595	0.00477	0.03333	0.02974	0.00487	0.03333	0.0255	0.00336	0.03333	0.03039	0.00272	0.03333	0.02264	0.00506		0.03333	0.03518	0.00497	0.03333	0.02768	0.00584	0.03333	0.01855	0.00229	0.03333	0.01929	0.00184
	5	96.124	0.67987		5	9.40645	0.82595								0.03704	0.0425	0.00525	0.03704	0.04382	0.00487	0.03704	0.03708	0.00428	0.03704	0.02984	0.00527	0.03704	0.03317	0.00282	0.03704	0.02598	0.00582		0.03704	0.03906	0.00599	0.03704	0.03205	0.00352	0.03704	0.02187	0.00223	0.03704	0.02235	0.005
	6	95.668	0.88884		6	10.3755	0.809602								0.04074	0.04394	0.00304	0.04074	0.04087	0.00518	0.04074	0.03603	0.00616	0.04074	0.02745	0.00433	0.04074	0.03265	0.0031	0.04074	0.0247	0.00545		0.04074	0.04007	0.0076	0.04074	0.03045	0.00582	0.04074	0.01909	0.00279	0.04074	0.01956	0.004
	7	94.4733	1.42111		7	12.3206	2.043								0.04444	0.04521	0.00497	0.04444	0.04422	0.00427	0.04444	0.03592	0.00471	0.04444	0.02974	0.00376	0.04444	0.03168	0.00266	0.04444	0.02429	0.00552		0.04444	0.04182	0.00671	0.04444	0.0325	0.00523	0.04444	0.01943	0.00206	0.04444	0.01911	0.0029		Week 3
	8	91.5276	3.75995		8	15.9613	4.19144								0.04815	0.05014	0.00558	0.04815	0.04959	0.00632	0.04815	0.04253	0.00536	0.04815	0.03437	0.00464	0.04815	0.03575	0.0022	0.04815	0.02686	0.00417		0.04815	0.04639	0.00721	0.04815	0.03768	0.00679	0.04815	0.02316	0.00311	0.04815	0.0212	0.00545
	9	90.5417	2.55556		9	17.6466	4.25161								0.05185	0.04924	0.00502	0.05185	0.04761	0.00542	0.05185	0.04185	0.00582	0.05185	0.03224	0.00497	0.05185	0.03285	0.00347	0.05185	0.02548	0.00598		0.05185	0.04627	0.00847	0.05185	0.03375	0.00608	0.05185	0.01914	0.00216	0.05185	0.01881	0.00381
	10	80.4277	11.9029		10	46.5339	23.2219								0.05556	0.05472	0.00485	0.05556	0.05204	0.00508	0.05556	0.0438	0.00426	0.05556	0.03479	0.00399	0.05556	0.03361	0.00249	0.05556	0.02678	0.00522		0.05556	0.05004	0.00871	0.05556	0.03902	0.00562	0.05556	0.02382	0.00337	0.05556	0.02028	0.00392
	11	77.3461	3.66464		11	50.4869	5.49784								0.05926	0.05684	0.00549	0.05926	0.05466	0.00586	0.05926	0.04849	0.00582	0.05926	0.03741	0.00421	0.05926	0.03745	0.00232	0.05926	0.02895	0.00485		0.05926	0.05107	0.0105	0.05926	0.03914	0.00536	0.05926	0.02484	0.00334	0.05926	0.02117	0.00466
	12	79.1427	3.4041		12	63.967	13.3971								0.06296	0.05447	0.0056	0.06296	0.05329	0.00652	0.06296	0.04798	0.00562	0.06296	0.03471	0.00371	0.06296	0.03293	0.00348	0.06296	0.02507	0.0046		0.06296	0.05245	0.01004	0.06296	0.03843	0.00597	0.06296	0.01946	0.00299	0.06296	0.01746	0.00549
	50 °C				50 °C										0.06667	0.06235	0.0054	0.06667	0.061	0.00642	0.06667	0.05145	0.00556	0.06667	0.04029	0.00474	0.06667	0.03775	0.0024	0.06667	0.029	0.00596		0.06667	0.05746	0.01039	0.06667	0.04408	0.00562	0.06667	0.02733	0.0036	0.06667	0.02184	0.00235
	Time (week)	Weight (%)	Stanard deviation (%)		Time (week)	Weight (%)	Stanard deviation (%)								0.07037	0.06226	0.00489	0.07037	0.06182	0.00685	0.07037	0.05586	0.0069	0.07037	0.04011	0.00432	0.07037	0.03687	0.00408	0.07037	0.02885	0.00671		0.07037	0.05911	0.01074	0.07037	0.04544	0.00585	0.07037	0.02497	0.00402	0.07037	0.0192	0.00574
	0	0.58416	100		0	5.22559	0.100612								0.07407	0.0642	0.00493	0.07407	0.0623	0.00739	0.07407	0.0545	0.0052	0.07407	0.03927	0.00611	0.07407	0.03749	0.00314	0.07407	0.02714	0.00505		0.07407	0.06063	0.01028	0.07407	0.04391	0.00688	0.07407	0.02399	0.00454	0.07407	0.01714	0.004
	1	0.39663	97.3723		1	9.98348	1.30095								0.07778	0.06913	0.00577	0.07778	0.06713	0.00756	0.07778	0.05668	0.00417	0.07778	0.04243	0.00877	0.07778	0.03805	0.00311	0.07778	0.03062	0.006		0.07778	0.06448	0.01025	0.07778	0.04847	0.00558	0.07778	0.0276	0.00261	0.07778	0.02006	0.00302
	2	0.42022	91.3337		2	21.375	0.477874								0.08148	0.07412	0.00688	0.08148	0.07035	0.00656	0.08148	0.0621	0.00523	0.08148	0.04565	0.00647	0.08148	0.04097	0.00428	0.08148	0.03172	0.00529		0.08148	0.06837	0.01155	0.08148	0.0499	0.00597	0.08148	0.02863	0.00322	0.08148	0.02005	0.00472
	3	0.50832	77.65		3	124.943	1.34609								0.08519	0.07197	0.00655	0.08519	0.06835	0.00739	0.08519	0.05992	0.00513	0.08519	0.04431	0.00591	0.08519	0.03874	0.00411	0.08519	0.02923	0.00625		0.08519	0.06741	0.01095	0.08519	0.04824	0.00658	0.08519	0.02384	0.00429	0.08519	0.01696	0.00386
	4	2.65879	64.1547		4	599.375	17.8875								0.08889	0.07944	0.00658	0.08889	0.07852	0.00709	0.08889	0.0661	0.00579	0.08889	0.04825	0.00481	0.08889	0.0416	0.00426	0.08889	0.03333	0.00575		0.08889	0.07366	0.01097	0.08889	0.05599	0.00692	0.08889	0.03145	0.00577	0.08889	0.02285	0.00451
															0.09259	0.07994	0.00629	0.09259	0.07525	0.00723	0.09259	0.06693	0.00505	0.09259	0.04838	0.00565	0.09259	0.04287	0.00356	0.09259	0.03441	0.00565		0.09259	0.0748	0.01097	0.09259	0.05428	0.00698	0.09259	0.02891	0.00499	0.09259	0.02009	0.00551
															0.0963	0.07974	0.00677	0.0963	0.07617	0.00798	0.0963	0.06583	0.00549	0.0963	0.04592	0.00467	0.0963	0.03936	0.00356	0.0963	0.03155	0.00537		0.0963	0.07495	0.01124	0.0963	0.05308	0.00624	0.0963	0.02646	0.00535	0.0963	0.01807	0.00409
															0.1	0.08807	0.00623	0.1	0.08431	0.00812	0.1	0.07379	0.00617	0.1	0.05421	0.00594	0.1	0.04586	0.00329	0.1	0.03685	0.0066		0.1	0.08267	0.01237	0.1	0.06164	0.00632	0.1	0.03386	0.00383	0.1	0.02431	0.00447
															0.1037	0.086	0.00628	0.1037	0.08371	0.00917	0.1037	0.07416	0.00659	0.1037	0.05132	0.00504	0.1037	0.04368	0.00404	0.1037	0.03403	0.00699		0.1037	0.08223	0.01111	0.1037	0.05893	0.00698	0.1037	0.02925	0.00486	0.1037	0.01901	0.00609
															0.10741	0.09032	0.00682	0.10741	0.08493	0.00813	0.10741	0.07205	0.00527	0.10741	0.05356	0.00623	0.10741	0.04446	0.00368	0.10741	0.03438	0.00555		0.10741	0.08584	0.01134	0.10741	0.06116	0.00738	0.10741	0.03171	0.0052	0.10741	0.02068	0.00449
															0.11111	0.09376	0.00667	0.11111	0.09138	0.00859	0.11111	0.07814	0.00535	0.11111	0.05723	0.00708	0.11111	0.04638	0.0043	0.11111	0.03867	0.00773		0.11111	0.08884	0.01072	0.11111	0.06531	0.00684	0.11111	0.03443	0.00526	0.11111	0.0223	0.00362
															0.11481	0.09439	0.00721	0.11481	0.09118	0.00929	0.11481	0.08017	0.00586	0.11481	0.05688	0.00619	0.11481	0.04636	0.00384	0.11481	0.03729	0.00558		0.11481	0.08986	0.01306	0.11481	0.0646	0.00741	0.11481	0.03359	0.00587	0.11481	0.01955	0.00512
															0.11852	0.09662	0.00686	0.11852	0.09157	0.00929	0.11852	0.07866	0.0052	0.11852	0.05707	0.00646	0.11852	0.04683	0.00401	0.11852	0.03603	0.00662		0.11852	0.09308	0.01146	0.11852	0.0658	0.00771	0.11852	0.03327	0.00558	0.11852	0.02045	0.00366
															0.12222	0.10289	0.00755	0.12222	0.09992	0.00937	0.12222	0.08601	0.00559	0.12222	0.06236	0.00624	0.12222	0.04867	0.00396	0.12222	0.03891	0.00803		0.12222	0.09732	0.01181	0.12222	0.0721	0.00764	0.12222	0.03766	0.00612	0.12222	0.0228	0.00559
															0.12593	0.10287	0.00685	0.12593	0.09876	0.01043	0.12593	0.0867	0.00695	0.12593	0.05921	0.00756	0.12593	0.04962	0.00472	0.12593	0.03995	0.00545		0.12593	0.09659	0.01407	0.12593	0.0693	0.00799	0.12593	0.03474	0.00718	0.12593	0.01917	0.00391
															0.12963	0.10397	0.00716	0.12963	0.10046	0.01024	0.12963	0.08585	0.0055	0.12963	0.06031	0.00461	0.12963	0.04777	0.00474	0.12963	0.03786	0.00571		0.12963	0.10125	0.01228	0.12963	0.07251	0.0089	0.12963	0.03481	0.00531	0.12963	0.0201	0.00457
															0.13333	0.11283	0.007	0.13333	0.10595	0.01039	0.13333	0.09244	0.00619	0.13333	0.06582	0.00504	0.13333	0.05256	0.00434	0.13333	0.04186	0.00752		0.13333	0.10563	0.01334	0.13333	0.0764	0.0079	0.13333	0.03936	0.00578	0.13333	0.02354	0.00461
															0.13704	0.10866	0.00769	0.13704	0.1047	0.01044	0.13704	0.08939	0.00667	0.13704	0.0628	0.00712	0.13704	0.04873	0.00505	0.13704	0.03943	0.00535		0.13704	0.10646	0.01472	0.13704	0.07307	0.00797	0.13704	0.03542	0.0061	0.13704	0.01861	0.00644
															0.14074	0.1158	0.00753	0.14074	0.10938	0.01082	0.14074	0.09468	0.00609	0.14074	0.06756	0.00476	0.14074	0.05229	0.00523	0.14074	0.04125	0.00749		0.14074	0.10952	0.01347	0.14074	0.07967	0.00766	0.14074	0.04016	0.00599	0.14074	0.02255	0.00529
															0.14444	0.118	0.00772	0.14444	0.11364	0.01128	0.14444	0.09859	0.00605	0.14444	0.06891	0.00669	0.14444	0.05339	0.00344	0.14444	0.04293	0.0068		0.14444	0.11181	0.01317	0.14444	0.08005	0.00823	0.14444	0.04063	0.00632	0.14444	0.02382	0.00377
															0.14815	0.11796	0.00696	0.14815	0.11175	0.0113	0.14815	0.09765	0.00681	0.14815	0.06782	0.00551	0.14815	0.05249	0.00518	0.14815	0.04097	0.00492		0.14815	0.1139	0.01378	0.14815	0.08099	0.00923	0.14815	0.03922	0.00553	0.14815	0.01994	0.00398
															0.15185	0.12372	0.00668	0.15185	0.11596	0.01166	0.15185	0.0988	0.00646	0.15185	0.07102	0.00713	0.15185	0.0541	0.00515	0.15185	0.04407	0.00739		0.15185	0.11887	0.01362	0.15185	0.08387	0.00859	0.15185	0.04201	0.00608	0.15185	0.02291	0.00421
															0.15556	0.12631	0.00708	0.15556	0.1209	0.00994	0.15556	0.10419	0.00537	0.15556	0.07333	0.00588	0.15556	0.05562	0.00483	0.15556	0.04496	0.00795		0.15556	0.12222	0.0138	0.15556	0.0876	0.00953	0.15556	0.04349	0.0044	0.15556	0.02386	0.00525
															0.15926	0.12575	0.00772	0.15926	0.1186	0.01295	0.15926	0.10492	0.00635	0.15926	0.07144	0.00754	0.15926	0.05522	0.00585	0.15926	0.0431	0.00517		0.15926	0.12226	0.0124	0.15926	0.08431	0.0091	0.15926	0.04084	0.0064	0.15926	0.02077	0.00565
															0.16296	0.13182	0.00733	0.16296	0.1247	0.01172	0.16296	0.10666	0.00637	0.16296	0.07427	0.00683	0.16296	0.05535	0.0055	0.16296	0.04567	0.00683		0.16296	0.12643	0.01349	0.16296	0.09018	0.00851	0.16296	0.04283	0.00666	0.16296	0.02389	0.00371
															0.16667	0.13556	0.0082	0.16667	0.12768	0.012	0.16667	0.11132	0.00709	0.16667	0.07752	0.00738	0.16667	0.05865	0.00598	0.16667	0.04797	0.00768		0.16667	0.12955	0.01323	0.16667	0.09125	0.0091	0.16667	0.04624	0.00702	0.16667	0.02435	0.00498
															0.17037	0.1326	0.00703	0.17037	0.12603	0.01193	0.17037	0.10914	0.00667	0.17037	0.07442	0.00817	0.17037	0.05518	0.00531	0.17037	0.0449	0.00645		0.17037	0.12988	0.01384	0.17037	0.09043	0.01005	0.17037	0.04279	0.00706	0.17037	0.02032	0.00514
															0.17407	0.14228	0.0081	0.17407	0.13314	0.01271	0.17407	0.11657	0.00693	0.17407	0.08233	0.00802	0.17407	0.06041	0.00515	0.17407	0.04886	0.00899		0.17407	0.13746	0.01437	0.17407	0.09694	0.00875	0.17407	0.04832	0.0065	0.17407	0.02523	0.00521
															0.17778	0.1423	0.00857	0.17778	0.13456	0.01223	0.17778	0.11679	0.00746	0.17778	0.08012	0.00893	0.17778	0.05876	0.00579	0.17778	0.04797	0.00702		0.17778	0.13743	0.01385	0.17778	0.09515	0.00865	0.17778	0.0487	0.00983	0.17778	0.02176	0.00629
															0.18148	0.14439	0.00733	0.18148	0.13416	0.01281	0.18148	0.1152	0.00732	0.18148	0.08001	0.00731	0.18148	0.05776	0.00574	0.18148	0.04682	0.00646		0.18148	0.13986	0.01474	0.18148	0.09649	0.00882	0.18148	0.04871	0.01202	0.18148	0.02093	0.00399
															0.18519	0.15039	0.00777	0.18519	0.14098	0.01197	0.18519	0.12131	0.00703	0.18519	0.08348	0.0087	0.18519	0.06257	0.00639	0.18519	0.04976	0.00765		0.18519	0.14433	0.01375	0.18519	0.1013	0.0093	0.18519	0.04744	0.00829	0.18519	0.02623	0.00487
															0.18889	0.14984	0.00826	0.18889	0.14162	0.01314	0.18889	0.12239	0.0065	0.18889	0.0836	0.00718	0.18889	0.06035	0.0059	0.18889	0.05123	0.00807		0.18889	0.14682	0.01244	0.18889	0.1015	0.00933	0.18889	0.05074	0.00702	0.18889	0.02247	0.0054
															0.19259	0.15259	0.00845	0.19259	0.14232	0.01337	0.19259	0.12106	0.00657	0.19259	0.08439	0.00797	0.19259	0.06278	0.00672	0.19259	0.0494	0.00721		0.19259	0.14861	0.01278	0.19259	0.10145	0.01101	0.19259	0.05031	0.00853	0.19259	0.02284	0.00439
															0.1963	0.15833	0.00666	0.1963	0.1488	0.01283	0.1963	0.12766	0.00631	0.1963	0.08813	0.007	0.1963	0.06417	0.00541	0.1963	0.0514	0.00822		0.1963	0.15372	0.0137	0.1963	0.10731	0.00898	0.1963	0.05165	0.00567	0.1963	0.02527	0.00427
															0.2	0.15984	0.0103	0.2	0.14768	0.01246	0.2	0.12878	0.00572	0.2	0.08691	0.00892	0.2	0.06518	0.00742	0.2	0.05305	0.00698		0.2	0.15424	0.01363	0.2	0.10688	0.00996	0.2	0.05045	0.00577	0.2	0.02269	0.0043
															0.2037	0.16116	0.01213	0.2037	0.14928	0.01453	0.2037	0.12775	0.00576	0.2037	0.08798	0.00824	0.2037	0.06147	0.00698	0.2037	0.0514	0.00766		0.2037	0.15506	0.01419	0.2037	0.1077	0.00923	0.2037	0.05212	0.00749	0.2037	0.02363	0.00535
															0.20741	0.16969	0.0134	0.20741	0.15627	0.0136	0.20741	0.13568	0.00718	0.20741	0.09406	0.00828	0.20741	0.06829	0.00658	0.20741	0.05444	0.00811		0.20741	0.16287	0.01374	0.20741	0.11517	0.00875	0.20741	0.05437	0.00628	0.20741	0.02686	0.00492
															0.21111	0.16601	0.0063	0.21111	0.15432	0.01376	0.21111	0.13261	0.00817	0.21111	0.09026	0.00894	0.21111	0.06569	0.00704	0.21111	0.0538	0.00964		0.21111	0.16148	0.01399	0.21111	0.11184	0.01054	0.21111	0.0513	0.00691	0.21111	0.02009	0.00378
															0.21481	0.16808	0.00835	0.21481	0.15857	0.01333	0.21481	0.13459	0.00685	0.21481	0.0928	0.00761	0.21481	0.06594	0.00702	0.21481	0.05238	0.00678		0.21481	0.16614	0.013	0.21481	0.11354	0.00989	0.21481	0.05435	0.00613	0.21481	0.02396	0.00346
															0.21852	0.17775	0.01337	0.21852	0.16368	0.01275	0.21852	0.14052	0.00752	0.21852	0.09717	0.00978	0.21852	0.06922	0.00684	0.21852	0.05596	0.00876		0.21852	0.16913	0.01377	0.21852	0.11806	0.00961	0.21852	0.05707	0.0069	0.21852	0.02576	0.00414
															0.22222	0.17427	0.00787	0.22222	0.16327	0.01365	0.22222	0.13914	0.00813	0.22222	0.09522	0.0081	0.22222	0.06549	0.00717	0.22222	0.05323	0.00878		0.22222	0.17052	0.01453	0.22222	0.117	0.01049	0.22222	0.05478	0.00882	0.22222	0.02283	0.00566
															0.22593	0.17662	0.0071	0.22593	0.16662	0.01336	0.22593	0.14248	0.00757	0.22593	0.09859	0.0098	0.22593	0.07017	0.00724	0.22593	0.05515	0.00866		0.22593	0.17457	0.01289	0.22593	0.12042	0.00886	0.22593	0.0568	0.00571	0.22593	0.02521	0.00514
															0.22963	0.18331	0.00953	0.22963	0.17042	0.01346	0.22963	0.146	0.00823	0.22963	0.10062	0.00779	0.22963	0.07021	0.00615	0.22963	0.05803	0.0097		0.22963	0.17889	0.01498	0.22963	0.12409	0.00994	0.22963	0.05988	0.00763	0.22963	0.02663	0.00467
															0.23333	0.18379	0.0086	0.23333	0.17045	0.01365	0.23333	0.14633	0.00695	0.23333	0.09942	0.00886	0.23333	0.07114	0.00764	0.23333	0.05749	0.00876		0.23333	0.17942	0.01317	0.23333	0.12341	0.01107	0.23333	0.05418	0.01367	0.23333	0.0235	0.00514
															0.23704	0.18702	0.00698	0.23704	0.1746	0.01428	0.23704	0.14714	0.007	0.23704	0.10133	0.00984	0.23704	0.06874	0.00756	0.23704	0.05693	0.00806		0.23704	0.18345	0.01346	0.23704	0.12593	0.01081	0.23704	0.06039	0.01361	0.23704	0.02688	0.00451
															0.24074	0.19256	0.00767	0.24074	0.17956	0.01351	0.24074	0.15347	0.00758	0.24074	0.10557	0.00911	0.24074	0.07375	0.00718	0.24074	0.06119	0.00955		0.24074	0.18817	0.01462	0.24074	0.12983	0.01028	0.24074	0.06142	0.00858	0.24074	0.0267	0.00578
															0.24444	0.19098	0.0103	0.24444	0.1756	0.01474	0.24444	0.15058	0.00767	0.24444	0.10272	0.00996	0.24444	0.07074	0.0087	0.24444	0.05831	0.00844		0.24444	0.1863	0.01368	0.24444	0.1271	0.00934	0.24444	0.05921	0.00556	0.24444	0.02401	0.00397
															0.24815	0.19849	0.00954	0.24815	0.1845	0.0141	0.24815	0.15508	0.00757	0.24815	0.1082	0.00933	0.24815	0.07422	0.00746	0.24815	0.05885	0.00897		0.24815	0.19325	0.01305	0.24815	0.13472	0.00929	0.24815	0.06204	0.00728	0.24815	0.02884	0.00466
															0.25185	0.19906	0.00802	0.25185	0.18401	0.01356	0.25185	0.15828	0.00796	0.25185	0.10789	0.01094	0.25185	0.07533	0.00733	0.25185	0.06056	0.00973		0.25185	0.19506	0.01338	0.25185	0.13406	0.01036	0.25185	0.06345	0.00765	0.25185	0.0263	0.00505
															0.25556	0.19942	0.00763	0.25556	0.18478	0.01347	0.25556	0.15662	0.00912	0.25556	0.107	0.00947	0.25556	0.07299	0.00702	0.25556	0.06132	0.00861		0.25556	0.19618	0.01396	0.25556	0.13276	0.01004	0.25556	0.06096	0.00596	0.25556	0.02476	0.00493
															0.25926	0.2068	0.00832	0.25926	0.19033	0.01404	0.25926	0.16142	0.0079	0.25926	0.10983	0.01109	0.25926	0.07852	0.00763	0.25926	0.06108	0.00928		0.25926	0.20199	0.01284	0.25926	0.13957	0.01055	0.25926	0.06419	0.00698	0.25926	0.02886	0.00517
															0.26296	0.20723	0.0087	0.26296	0.19348	0.01335	0.26296	0.16522	0.00769	0.26296	0.11156	0.0107	0.26296	0.07644	0.00708	0.26296	0.06354	0.01001		0.26296	0.20214	0.01416	0.26296	0.13855	0.00988	0.26296	0.06782	0.00969	0.26296	0.02694	0.00476
															0.26667	0.20783	0.00701	0.26667	0.19377	0.01523	0.26667	0.16193	0.00838	0.26667	0.11064	0.01064	0.26667	0.07672	0.00865	0.26667	0.0641	0.00889		0.26667	0.20482	0.01309	0.26667	0.13961	0.01029	0.26667	0.06476	0.00649	0.26667	0.02518	0.00453
															0.27037	0.21396	0.00679	0.27037	0.19819	0.01441	0.27037	0.16797	0.00902	0.27037	0.11437	0.01098	0.27037	0.0784	0.0082	0.27037	0.0643	0.00895		0.27037	0.2105	0.01437	0.27037	0.14272	0.01099	0.27037	0.06659	0.00644	0.27037	0.02775	0.00343
															0.27407	0.21755	0.01065	0.27407	0.20087	0.01343	0.27407	0.17164	0.01029	0.27407	0.11683	0.01121	0.27407	0.08037	0.00909	0.27407	0.0658	0.01045		0.27407	0.21265	0.01504	0.27407	0.14395	0.01108	0.27407	0.07008	0.00598	0.27407	0.02689	0.0055
															0.27778	0.21316	0.00645	0.27778	0.19976	0.01457	0.27778	0.16736	0.00787	0.27778	0.11352	0.01068	0.27778	0.07801	0.00851	0.27778	0.06547	0.00954		0.27778	0.21218	0.01343	0.27778	0.14352	0.01031	0.27778	0.06624	0.00592	0.27778	0.02611	0.00423
															0.28148	0.22474	0.00689	0.28148	0.20714	0.013	0.28148	0.1743	0.00829	0.28148	0.11953	0.01136	0.28148	0.08202	0.00838	0.28148	0.06505	0.01027		0.28148	0.2189	0.01375	0.28148	0.15089	0.01011	0.28148	0.06907	0.00735	0.28148	0.02989	0.00615
															0.28519	0.22436	0.00788	0.28519	0.20673	0.01511	0.28519	0.17673	0.00944	0.28519	0.11951	0.0119	0.28519	0.08092	0.00908	0.28519	0.06713	0.00949		0.28519	0.21964	0.01309	0.28519	0.14721	0.01098	0.28519	0.07039	0.00601	0.28519	0.02565	0.00361
															0.28889	0.2257	0.00943	0.28889	0.2085	0.01406	0.28889	0.17383	0.00948	0.28889	0.11822	0.01034	0.28889	0.08021	0.00847	0.28889	0.06596	0.0109		0.28889	0.22161	0.01381	0.28889	0.1494	0.0113	0.28889	0.06926	0.00719	0.28889	0.0263	0.00501
															0.29259	0.23113	0.00862	0.29259	0.21369	0.01392	0.29259	0.1796	0.00867	0.29259	0.12265	0.01327	0.29259	0.08534	0.00915	0.29259	0.06797	0.01039		0.29259	0.2271	0.01268	0.29259	0.15519	0.00904	0.29259	0.07105	0.00541	0.29259	0.02987	0.00504
															0.2963	0.23155	0.00735	0.2963	0.21268	0.01467	0.2963	0.18065	0.00873	0.2963	0.12324	0.01147	0.2963	0.08148	0.00804	0.2963	0.06829	0.00996		0.2963	0.2272	0.0148	0.2963	0.15333	0.01057	0.2963	0.07323	0.00603	0.2963	0.02582	0.00496
															0.3	0.23315	0.00768	0.3	0.21603	0.01537	0.3	0.18072	0.00935	0.3	0.12289	0.0126	0.3	0.08454	0.00907	0.3	0.06883	0.01033		0.3	0.23184	0.01373	0.3	0.15805	0.00985	0.3	0.07027	0.00541	0.3	0.02871	0.00541
															0.3037	0.23957	0.00913	0.3037	0.22083	0.01336	0.3037	0.18623	0.01025	0.3037	0.12558	0.01307	0.3037	0.08561	0.01006	0.3037	0.06928	0.0103		0.3037	0.23453	0.01427	0.3037	0.15886	0.00963	0.3037	0.07384	0.00612	0.3037	0.02787	0.00419
															0.30741	0.24071	0.00825	0.30741	0.2192	0.0144	0.30741	0.18761	0.01027	0.30741	0.12743	0.01169	0.30741	0.08477	0.0082	0.30741	0.07073	0.01031		0.30741	0.23617	0.01338	0.30741	0.15954	0.0102	0.30741	0.07493	0.00562	0.30741	0.02799	0.00483
															0.31111	0.24183	0.0069	0.31111	0.22462	0.01499	0.31111	0.18662	0.00818	0.31111	0.12526	0.01185	0.31111	0.08517	0.01	0.31111	0.06851	0.01008		0.31111	0.23928	0.01406	0.31111	0.16089	0.01018	0.31111	0.07136	0.00624	0.31111	0.02932	0.00361
															0.31481	0.24911	0.00688	0.31481	0.22971	0.01491	0.31481	0.19371	0.00947	0.31481	0.13223	0.01221	0.31481	0.0884	0.01029	0.31481	0.07187	0.00973		0.31481	0.24459	0.01443	0.31481	0.16726	0.01097	0.31481	0.07811	0.00717	0.31481	0.03121	0.00518
															0.31852	0.24739	0.00792	0.31852	0.22689	0.01561	0.31852	0.19374	0.00985	0.31852	0.12893	0.01411	0.31852	0.08634	0.01014	0.31852	0.07166	0.01052		0.31852	0.24282	0.01288	0.31852	0.1629	0.01009	0.31852	0.07593	0.00628	0.31852	0.026	0.00374
															0.32222	0.25134	0.0072	0.32222	0.23266	0.01438	0.32222	0.19257	0.00983	0.32222	0.13069	0.01141	0.32222	0.08825	0.00957	0.32222	0.07163	0.00993		0.32222	0.24795	0.01408	0.32222	0.16856	0.0099	0.32222	0.07572	0.00614	0.32222	0.03005	0.0044
															0.32593	0.25642	0.00695	0.32593	0.23515	0.0153	0.32593	0.19889	0.00888	0.32593	0.13589	0.01385	0.32593	0.09122	0.00901	0.32593	0.07461	0.00989		0.32593	0.2528	0.01332	0.32593	0.17039	0.01108	0.32593	0.07956	0.00563	0.32593	0.02897	0.00413
															0.32963	0.25562	0.00701	0.32963	0.23432	0.01486	0.32963	0.19817	0.00941	0.32963	0.13278	0.01248	0.32963	0.08701	0.00907	0.32963	0.07286	0.01024		0.32963	0.25196	0.01403	0.32963	0.1687	0.01095	0.32963	0.07728	0.00686	0.32963	0.02765	0.00392
															0.33333	0.26156	0.00633	0.33333	0.24101	0.01544	0.33333	0.19841	0.01012	0.33333	0.13489	0.01257	0.33333	0.09195	0.00989	0.33333	0.07428	0.01158		0.33333	0.25795	0.01281	0.33333	0.17493	0.00909	0.33333	0.07747	0.0067	0.33333	0.03104	0.00454
															0.33704	0.26433	0.00677	0.33704	0.242	0.01584	0.33704	0.20467	0.00972	0.33704	0.13655	0.0145	0.33704	0.09271	0.00906	0.33704	0.07406	0.0108		0.33704	0.25766	0.01364	0.33704	0.17495	0.01125	0.33704	0.08029	0.00616	0.33704	0.02982	0.00513
															0.34074	0.26489	0.00777	0.34074	0.24243	0.01454	0.34074	0.20453	0.01123	0.34074	0.13827	0.01242	0.34074	0.09099	0.0093	0.34074	0.075	0.01124		0.34074	0.2601	0.01325	0.34074	0.17538	0.01123	0.34074	0.08004	0.00562	0.34074	0.0286	0.00552
															0.34444	0.26878	0.00699	0.34444	0.24778	0.01421	0.34444	0.20465	0.0092	0.34444	0.1384	0.01382	0.34444	0.09353	0.01018	0.34444	0.07409	0.01051		0.34444	0.26502	0.0132	0.34444	0.17813	0.01061	0.34444	0.07895	0.00629	0.34444	0.03121	0.00348
															0.34815	0.27523	0.00862	0.34815	0.24887	0.01494	0.34815	0.21104	0.01024	0.34815	0.14327	0.01399	0.34815	0.09533	0.00836	0.34815	0.07825	0.01122		0.34815	0.26843	0.01412	0.34815	0.18173	0.01209	0.34815	0.08434	0.0062	0.34815	0.03119	0.00536
															0.35185	0.2719	0.00631	0.35185	0.24992	0.01547	0.35185	0.21071	0.01053	0.35185	0.14186	0.01384	0.35185	0.09199	0.0103	0.35185	0.07541	0.01144		0.35185	0.26834	0.01443	0.35185	0.17913	0.01037	0.35185	0.08168	0.0067	0.35185	0.02783	0.00462
															0.35556	0.27885	0.00756	0.35556	0.25467	0.01583	0.35556	0.21123	0.00982	0.35556	0.14288	0.0127	0.35556	0.09521	0.01104	0.35556	0.07744	0.01052		0.35556	0.27503	0.01395	0.35556	0.1848	0.01006	0.35556	0.08204	0.00629	0.35556	0.03176	0.00419
															0.35926	0.28073	0.00706	0.35926	0.25565	0.0151	0.35926	0.21512	0.01016	0.35926	0.14494	0.01421	0.35926	0.09775	0.01019	0.35926	0.07837	0.01168		0.35926	0.27595	0.01351	0.35926	0.18636	0.01183	0.35926	0.08566	0.00568	0.35926	0.02885	0.00559
															0.36296	0.27903	0.00718	0.36296	0.25676	0.01491	0.36296	0.21434	0.01206	0.36296	0.14554	0.01453	0.36296	0.09395	0.0096	0.36296	0.07714	0.01259		0.36296	0.27809	0.01458	0.36296	0.18459	0.01155	0.36296	0.08209	0.00619	0.36296	0.02867	0.00428
															0.36667	0.28852	0.00795	0.36667	0.26401	0.01652	0.36667	0.21791	0.01101	0.36667	0.14759	0.01368	0.36667	0.10085	0.01087	0.36667	0.08006	0.01151		0.36667	0.28418	0.01266	0.36667	0.19074	0.00965	0.36667	0.08553	0.00581	0.36667	0.03276	0.00582
															0.37037	0.28707	0.00552	0.37037	0.26242	0.01375	0.37037	0.22051	0.00966	0.37037	0.14725	0.01649	0.37037	0.09742	0.01002	0.37037	0.07992	0.01069		0.37037	0.2829	0.01447	0.37037	0.1907	0.01161	0.37037	0.08725	0.0055	0.37037	0.02878	0.00336
															0.37407	0.28805	0.00654	0.37407	0.26493	0.01598	0.37407	0.22025	0.01109	0.37407	0.15075	0.01413	0.37407	0.09805	0.01138	0.37407	0.07944	0.01338		0.37407	0.28514	0.01303	0.37407	0.19073	0.01084	0.37407	0.08567	0.00661	0.37407	0.02987	0.00467
															0.37778	0.29466	0.00569	0.37778	0.26994	0.01606	0.37778	0.22347	0.01261	0.37778	0.14924	0.0149	0.37778	0.10052	0.01324	0.37778	0.08136	0.01017		0.37778	0.29037	0.01318	0.37778	0.19492	0.01064	0.37778	0.08752	0.00524	0.37778	0.03318	0.00442
															0.38148	0.29784	0.00716	0.38148	0.26942	0.015	0.38148	0.22754	0.01186	0.38148	0.15308	0.01435	0.38148	0.10058	0.01033	0.38148	0.08179	0.01112		0.38148	0.29163	0.01334	0.38148	0.19722	0.01109	0.38148	0.08914	0.00646	0.38148	0.02965	0.00469
															0.38519	0.29585	0.00584	0.38519	0.27178	0.01487	0.38519	0.22598	0.01066	0.38519	0.15262	0.0158	0.38519	0.10039	0.01228	0.38519	0.08065	0.0126		0.38519	0.29504	0.01368	0.38519	0.19544	0.01106	0.38519	0.0854	0.00599	0.38519	0.03121	0.00489
															0.38889	0.30509	0.00864	0.38889	0.27754	0.01595	0.38889	0.23022	0.01194	0.38889	0.15591	0.01469	0.38889	0.10414	0.01138	0.38889	0.08301	0.01175		0.38889	0.29977	0.01506	0.38889	0.20121	0.01045	0.38889	0.09032	0.00601	0.38889	0.03291	0.00401
															0.39259	0.3041	0.00665	0.39259	0.27569	0.01559	0.39259	0.23085	0.01204	0.39259	0.15564	0.01564	0.39259	0.10374	0.01079	0.39259	0.08416	0.01289		0.39259	0.29824	0.01366	0.39259	0.20142	0.01095	0.39259	0.09116	0.00679	0.39259	0.03093	0.0041
															0.3963	0.30524	0.00674	0.3963	0.27951	0.01569	0.3963	0.23114	0.01092	0.3963	0.15595	0.01517	0.3963	0.10075	0.01182	0.3963	0.08331	0.01134		0.3963	0.30314	0.0128	0.3963	0.20067	0.0111	0.3963	0.0879	0.0073	0.3963	0.03187	0.00453
															0.4	0.3135	0.00647	0.4	0.28389	0.01652	0.4	0.23672	0.0128	0.4	0.16061	0.01596	0.4	0.10729	0.01356	0.4	0.08489	0.01135		0.4	0.3081	0.01309	0.4	0.20469	0.00967	0.4	0.09299	0.00672	0.4	0.036	0.0051
															0.4037	0.31033	0.00625	0.4037	0.28309	0.0145	0.4037	0.23832	0.01185	0.4037	0.15824	0.0165	0.4037	0.10342	0.01216	0.4037	0.08486	0.0126		0.4037	0.30672	0.01367	0.4037	0.20384	0.01126	0.4037	0.09209	0.0065	0.4037	0.0291	0.0058
															0.40741	0.31458	0.006	0.40741	0.28749	0.01476	0.40741	0.2385	0.01256	0.40741	0.16115	0.01545	0.40741	0.10571	0.01158	0.40741	0.08591	0.01317		0.40741	0.31176	0.01295	0.40741	0.20681	0.0114	0.40741	0.09177	0.00687	0.40741	0.03319	0.0044
															0.41111	0.32006	0.00589	0.41111	0.28995	0.01545	0.41111	0.24054	0.01147	0.41111	0.16215	0.01475	0.41111	0.10723	0.01427	0.41111	0.08655	0.01122		0.41111	0.31429	0.01314	0.41111	0.21054	0.01052	0.41111	0.09448	0.0054	0.41111	0.03375	0.00449
															0.41481	0.31946	0.00694	0.41481	0.2897	0.01541	0.41481	0.24384	0.01299	0.41481	0.16437	0.0158	0.41481	0.10693	0.01276	0.41481	0.08696	0.01325		0.41481	0.31575	0.01248	0.41481	0.21111	0.01033	0.41481	0.09304	0.00787	0.41481	0.031	0.00407
															0.41852	0.32328	0.0064	0.41852	0.29478	0.01587	0.41852	0.24367	0.01274	0.41852	0.16384	0.01636	0.41852	0.10695	0.0123	0.41852	0.08698	0.0119		0.41852	0.32047	0.0139	0.41852	0.21117	0.01094	0.41852	0.09317	0.00611	0.41852	0.03411	0.00455
															0.42222	0.32957	0.00808	0.42222	0.29775	0.01632	0.42222	0.24701	0.01202	0.42222	0.1659	0.01579	0.42222	0.10925	0.01234	0.42222	0.08823	0.01182		0.42222	0.32387	0.01263	0.42222	0.21617	0.01074	0.42222	0.09755	0.00649	0.42222	0.03347	0.00501
															0.42593	0.32533	0.00646	0.42593	0.29595	0.01559	0.42593	0.24818	0.01282	0.42593	0.16635	0.0161	0.42593	0.11017	0.01309	0.42593	0.08781	0.01442		0.42593	0.32353	0.01383	0.42593	0.21487	0.01207	0.42593	0.0941	0.00622	0.42593	0.03207	0.00553
															0.42963	0.33176	0.00694	0.42963	0.30317	0.01512	0.42963	0.2494	0.01267	0.42963	0.16856	0.01633	0.42963	0.10772	0.01252	0.42963	0.08872	0.01316		0.42963	0.32891	0.01352	0.42963	0.21675	0.01147	0.42963	0.09582	0.0077	0.42963	0.03369	0.00486
															0.43333	0.33639	0.00659	0.43333	0.30491	0.01651	0.43333	0.25286	0.01348	0.43333	0.17038	0.01573	0.43333	0.11237	0.01338	0.43333	0.09019	0.01236		0.43333	0.3308	0.01344	0.43333	0.22109	0.01108	0.43333	0.101	0.00645	0.43333	0.03457	0.00498
															0.43704	0.33299	0.00609	0.43704	0.30289	0.01666	0.43704	0.25353	0.01295	0.43704	0.17037	0.01632	0.43704	0.11001	0.01369	0.43704	0.08992	0.01247		0.43704	0.33046	0.01268	0.43704	0.21969	0.01119	0.43704	0.09562	0.00733	0.43704	0.02979	0.00467
															0.44074	0.34121	0.00676	0.44074	0.31065	0.01534	0.44074	0.25607	0.01243	0.44074	0.17238	0.01659	0.44074	0.11218	0.01179	0.44074	0.0904	0.01316		0.44074	0.33733	0.01287	0.44074	0.22328	0.01208	0.44074	0.0987	0.00554	0.44074	0.03576	0.00534
															0.44444	0.34282	0.00548	0.44444	0.31008	0.01593	0.44444	0.25744	0.01441	0.44444	0.17195	0.01699	0.44444	0.11234	0.01451	0.44444	0.09233	0.01357		0.44444	0.33723	0.01323	0.44444	0.22589	0.01143	0.44444	0.10023	0.00742	0.44444	0.03227	0.00421
															0.44815	0.34187	0.00646	0.44815	0.31087	0.01559	0.44815	0.25942	0.01376	0.44815	0.17429	0.01795	0.44815	0.11314	0.01178	0.44815	0.0901	0.0145		0.44815	0.33919	0.01325	0.44815	0.22728	0.01187	0.44815	0.09812	0.00725	0.44815	0.03262	0.00445
															0.45185	0.34924	0.00701	0.45185	0.31671	0.01629	0.45185	0.26065	0.01419	0.45185	0.1756	0.01698	0.45185	0.11363	0.01401	0.45185	0.09299	0.01354		0.45185	0.34537	0.01374	0.45185	0.22662	0.01105	0.45185	0.10067	0.00652	0.45185	0.03503	0.00515
															0.45556	0.35142	0.00591	0.45556	0.31879	0.01707	0.45556	0.26451	0.01414	0.45556	0.17637	0.01719	0.45556	0.11481	0.01341	0.45556	0.09258	0.01484		0.45556	0.34795	0.01438	0.45556	0.23148	0.01086	0.45556	0.1023	0.00776	0.45556	0.03467	0.00395
															0.45926	0.34977	0.00583	0.45926	0.31854	0.01729	0.45926	0.2643	0.01348	0.45926	0.17721	0.01901	0.45926	0.11635	0.01438	0.45926	0.09352	0.01353		0.45926	0.34669	0.0128	0.45926	0.23052	0.01117	0.45926	0.10017	0.00763	0.45926	0.03308	0.00478
															0.46296	0.35848	0.00649	0.46296	0.32474	0.0171	0.46296	0.26683	0.01379	0.46296	0.17904	0.01684	0.46296	0.11519	0.01305	0.46296	0.09404	0.01272		0.46296	0.35392	0.01344	0.46296	0.23246	0.01098	0.46296	0.10299	0.00608	0.46296	0.03675	0.00448
															0.46667	0.35929	0.00677	0.46667	0.32443	0.01678	0.46667	0.26987	0.01353	0.46667	0.18048	0.0166	0.46667	0.11893	0.01312	0.46667	0.09437	0.01397		0.46667	0.35482	0.01321	0.46667	0.23701	0.01163	0.46667	0.10392	0.00695	0.46667	0.03407	0.00585
															0.47037	0.35958	0.00603	0.47037	0.32589	0.01632	0.47037	0.26883	0.01452	0.47037	0.18064	0.01716	0.47037	0.11611	0.01349	0.47037	0.09464	0.01408		0.47037	0.35549	0.0129	0.47037	0.23431	0.01182	0.47037	0.10097	0.00656	0.47037	0.03464	0.00498
															0.47407	0.36691	0.00772	0.47407	0.33121	0.01563	0.47407	0.27414	0.01572	0.47407	0.18353	0.0184	0.47407	0.11927	0.01332	0.47407	0.09664	0.01181		0.47407	0.36343	0.01444	0.47407	0.23922	0.01224	0.47407	0.10766	0.00639	0.47407	0.0393	0.00507
															0.47778	0.36475	0.00607	0.47778	0.33083	0.01702	0.47778	0.27436	0.01425	0.47778	0.18333	0.01871	0.47778	0.12018	0.01528	0.47778	0.09653	0.01372		0.47778	0.36253	0.01404	0.47778	0.24017	0.01113	0.47778	0.10382	0.00708	0.47778	0.0334	0.00466
															0.48148	0.36792	0.00586	0.48148	0.33354	0.01612	0.48148	0.27563	0.01372	0.48148	0.18479	0.01729	0.48148	0.11848	0.01436	0.48148	0.09505	0.01592		0.48148	0.36424	0.01289	0.48148	0.24067	0.01103	0.48148	0.10377	0.00645	0.48148	0.03573	0.00477
															0.48519	0.37305	0.00691	0.48519	0.33752	0.01636	0.48519	0.27717	0.01483	0.48519	0.18553	0.01801	0.48519	0.12197	0.01595	0.48519	0.09928	0.01402		0.48519	0.36998	0.01339	0.48519	0.24308	0.01128	0.48519	0.10743	0.00734	0.48519	0.03659	0.00416
															0.48889	0.37317	0.00474	0.48889	0.33852	0.01726	0.48889	0.27941	0.01404	0.48889	0.18739	0.0177	0.48889	0.12075	0.01364	0.48889	0.09762	0.01481		0.48889	0.37158	0.01398	0.48889	0.24717	0.01414	0.48889	0.10639	0.00861	0.48889	0.03514	0.00446
															0.49259	0.37581	0.00521	0.49259	0.33963	0.01683	0.49259	0.28114	0.01517	0.49259	0.18755	0.01924	0.49259	0.12317	0.01416	0.49259	0.09834	0.0136		0.49259	0.37259	0.01263	0.49259	0.24461	0.01118	0.49259	0.10521	0.00675	0.49259	0.03639	0.00465
															0.4963	0.38055	0.00746	0.4963	0.34569	0.01615	0.4963	0.28223	0.01436	0.4963	0.18889	0.01926	0.4963	0.12245	0.01474	0.4963	0.09933	0.01353		0.4963	0.37804	0.01471	0.4963	0.24727	0.01154	0.4963	0.11002	0.00731	0.4963	0.03735	0.00501
															0.5	0.38064	0.00705	0.5	0.34668	0.01777	0.5	0.28659	0.01488	0.5	0.19128	0.01938	0.5	0.12501	0.01589	0.5	0.09743	0.01665		0.5	0.37871	0.01399	0.5	0.25061	0.01317	0.5	0.10794	0.00724	0.5	0.03403	0.00535
															0.5037	0.38461	0.00569	0.5037	0.34653	0.01636	0.5037	0.28655	0.01549	0.5037	0.19134	0.01875	0.5037	0.12281	0.01485	0.5037	0.0996	0.0127		0.5037	0.37932	0.0125	0.5037	0.24918	0.01208	0.5037	0.1082	0.00644	0.5037	0.03594	0.00456
															0.50741	0.39013	0.00658	0.50741	0.3514	0.01656	0.50741	0.28921	0.01545	0.50741	0.1925	0.0188	0.50741	0.12746	0.01551	0.50741	0.10231	0.01418		0.50741	0.38628	0.01383	0.50741	0.25301	0.01137	0.50741	0.11106	0.00818	0.50741	0.03869	0.00532
															0.51111	0.38687	0.00799	0.51111	0.35119	0.01676	0.51111	0.28992	0.0141	0.51111	0.19453	0.01831	0.51111	0.12627	0.01461	0.51111	0.10185	0.01464		0.51111	0.38513	0.01431	0.51111	0.25487	0.01261	0.51111	0.108	0.00693	0.51111	0.0355	0.00499
															0.51481	0.39387	0.00659	0.51481	0.35397	0.01557	0.51481	0.29123	0.01618	0.51481	0.19608	0.01877	0.51481	0.126	0.01434	0.51481	0.10122	0.01413		0.51481	0.38856	0.01274	0.51481	0.25486	0.01204	0.51481	0.11038	0.00798	0.51481	0.0374	0.00481
															0.51852	0.39604	0.00703	0.51852	0.35804	0.01581	0.51852	0.29446	0.01555	0.51852	0.19618	0.0203	0.51852	0.12768	0.01553	0.51852	0.10247	0.01539		0.51852	0.39309	0.0133	0.51852	0.25759	0.01257	0.51852	0.11332	0.0073	0.51852	0.03673	0.0041
															0.52222	0.39456	0.00578	0.52222	0.35996	0.01756	0.52222	0.29623	0.01614	0.52222	0.19763	0.01942	0.52222	0.12781	0.01519	0.52222	0.10255	0.01644		0.52222	0.39538	0.01276	0.52222	0.25995	0.01194	0.52222	0.10907	0.00583	0.52222	0.03538	0.0056
															0.52593	0.40093	0.00624	0.52593	0.35934	0.01569	0.52593	0.29672	0.01501	0.52593	0.19862	0.02046	0.52593	0.1292	0.0152	0.52593	0.10372	0.01322		0.52593	0.39621	0.013	0.52593	0.25947	0.01222	0.52593	0.11305	0.00659	0.52593	0.03964	0.00469
															0.52963	0.40543	0.00735	0.52963	0.36508	0.01601	0.52963	0.29928	0.01617	0.52963	0.20094	0.02028	0.52963	0.12896	0.01511	0.52963	0.10395	0.01449		0.52963	0.40064	0.01345	0.52963	0.26269	0.01202	0.52963	0.1133	0.00786	0.52963	0.03708	0.00484
															0.53333	0.40347	0.00659	0.53333	0.36533	0.01858	0.53333	0.30147	0.01669	0.53333	0.20144	0.02062	0.53333	0.13048	0.01567	0.53333	0.10408	0.01559		0.53333	0.40224	0.013	0.53333	0.26308	0.0113	0.53333	0.11132	0.00712	0.53333	0.03565	0.00451
															0.53704	0.41045	0.00557	0.53704	0.36714	0.01591	0.53704	0.30108	0.0165	0.53704	0.20073	0.01986	0.53704	0.13079	0.01598	0.53704	0.10491	0.01393		0.53704	0.40433	0.01338	0.53704	0.26585	0.01347	0.53704	0.11639	0.00745	0.53704	0.03872	0.00554
															0.54074	0.41354	0.00818	0.54074	0.37194	0.0159	0.54074	0.30648	0.01639	0.54074	0.20411	0.02115	0.54074	0.1321	0.01633	0.54074	0.10643	0.01547		0.54074	0.41053	0.01403	0.54074	0.26965	0.01145	0.54074	0.11731	0.0076	0.54074	0.03806	0.00507
															0.54444	0.41068	0.00714	0.54444	0.37146	0.01789	0.54444	0.30494	0.01621	0.54444	0.20371	0.02122	0.54444	0.13229	0.0165	0.54444	0.10416	0.01547		0.54444	0.41023	0.01358	0.54444	0.26667	0.01119	0.54444	0.11224	0.00673	0.54444	0.03552	0.00587
															0.54815	0.42063	0.00686	0.54815	0.37627	0.01561	0.54815	0.30535	0.01763	0.54815	0.20611	0.01985	0.54815	0.13378	0.01574	0.54815	0.10828	0.01429		0.54815	0.41332	0.01172	0.54815	0.27097	0.0121	0.54815	0.11909	0.00732	0.54815	0.04082	0.00575
															0.55185	0.41878	0.00689	0.55185	0.37859	0.01621	0.55185	0.31091	0.01652	0.55185	0.20699	0.02123	0.55185	0.13495	0.01664	0.55185	0.10694	0.01666		0.55185	0.41539	0.01461	0.55185	0.2732	0.01202	0.55185	0.11651	0.00733	0.55185	0.03645	0.00453
															0.55556	0.42045	0.00621	0.55556	0.3794	0.01712	0.55556	0.31201	0.01725	0.55556	0.20847	0.02152	0.55556	0.133	0.0168	0.55556	0.10692	0.01586		0.55556	0.41779	0.01307	0.55556	0.27224	0.01133	0.55556	0.11462	0.00743	0.55556	0.03644	0.00463
															0.55926	0.42558	0.00726	0.55926	0.38156	0.01661	0.55926	0.31255	0.01781	0.55926	0.20953	0.02059	0.55926	0.13587	0.01619	0.55926	0.10899	0.01496		0.55926	0.42139	0.01278	0.55926	0.27433	0.01243	0.55926	0.11979	0.00746	0.55926	0.04094	0.0053
															0.56296	0.42798	0.00763	0.56296	0.38595	0.01728	0.56296	0.31641	0.01677	0.56296	0.21007	0.02105	0.56296	0.13494	0.01654	0.56296	0.10917	0.01439		0.56296	0.426	0.01425	0.56296	0.27834	0.01254	0.56296	0.11762	0.00757	0.56296	0.03768	0.00438
															0.56667	0.42895	0.00721	0.56667	0.38583	0.01737	0.56667	0.31612	0.01715	0.56667	0.21156	0.02129	0.56667	0.1372	0.0158	0.56667	0.10956	0.01521		0.56667	0.42503	0.01329	0.56667	0.27636	0.01121	0.56667	0.11776	0.00705	0.56667	0.03733	0.00409
															0.57037	0.43322	0.00494	0.57037	0.38912	0.0172	0.57037	0.31722	0.01736	0.57037	0.21148	0.02189	0.57037	0.13583	0.01694	0.57037	0.1104	0.01488		0.57037	0.42898	0.0137	0.57037	0.2788	0.01202	0.57037	0.12254	0.00708	0.57037	0.03974	0.00447
															0.57407	0.43653	0.00774	0.57407	0.3924	0.01655	0.57407	0.32205	0.01844	0.57407	0.21497	0.02174	0.57407	0.13891	0.01684	0.57407	0.10991	0.01709		0.57407	0.43376	0.01397	0.57407	0.28297	0.01272	0.57407	0.11923	0.00669	0.57407	0.03714	0.00492
															0.57778	0.43587	0.00678	0.57778	0.39144	0.01886	0.57778	0.32131	0.01721	0.57778	0.21437	0.02179	0.57778	0.13832	0.01717	0.57778	0.11003	0.01538		0.57778	0.4319	0.01421	0.57778	0.28004	0.0118	0.57778	0.12011	0.00748	0.57778	0.0378	0.00616
															0.58148	0.44351	0.00551	0.58148	0.39703	0.01718	0.58148	0.32319	0.01707	0.58148	0.2173	0.02222	0.58148	0.14047	0.01795	0.58148	0.11296	0.01529		0.58148	0.43918	0.0117	0.58148	0.28662	0.01227	0.58148	0.12458	0.00685	0.58148	0.04124	0.00496
															0.58519	0.4438	0.00649	0.58519	0.39979	0.01846	0.58519	0.32468	0.01859	0.58519	0.21774	0.0224	0.58519	0.13983	0.01721	0.58519	0.11094	0.01647		0.58519	0.44006	0.01446	0.58519	0.28623	0.01192	0.58519	0.11992	0.00624	0.58519	0.03754	0.00551
															0.58889	0.44432	0.00588	0.58889	0.39787	0.01621	0.58889	0.32571	0.01796	0.58889	0.21821	0.02102	0.58889	0.13977	0.01738	0.58889	0.11224	0.01537		0.58889	0.44011	0.01412	0.58889	0.28541	0.01233	0.58889	0.12345	0.00697	0.58889	0.04026	0.00565
															0.59259	0.44876	0.00498	0.59259	0.40329	0.01795	0.59259	0.32918	0.01843	0.59259	0.21925	0.02287	0.59259	0.14198	0.01748	0.59259	0.11489	0.01685		0.59259	0.44586	0.01259	0.59259	0.28983	0.01203	0.59259	0.12557	0.00796	0.59259	0.04117	0.00385
															0.5963	0.45133	0.00642	0.5963	0.40491	0.01683	0.5963	0.33207	0.01764	0.5963	0.22004	0.02145	0.5963	0.14161	0.01802	0.5963	0.11246	0.01732		0.5963	0.44763	0.0131	0.5963	0.28958	0.01073	0.5963	0.12158	0.0075	0.5963	0.03712	0.00489
															0.6	0.45226	0.00727	0.6	0.40523	0.01712	0.6	0.33168	0.01878	0.6	0.22148	0.02181	0.6	0.14304	0.01759	0.6	0.11325	0.01523		0.6	0.44801	0.01264	0.6	0.28934	0.01302	0.6	0.12661	0.00819	0.6	0.04138	0.00514
															0.6037	0.45763	0.00523	0.6037	0.4106	0.01908	0.6037	0.33401	0.01898	0.6037	0.22238	0.02408	0.6037	0.14343	0.01659	0.6037	0.11602	0.01573		0.6037	0.45328	0.01406	0.6037	0.29426	0.01191	0.6037	0.12609	0.00737	0.6037	0.03986	0.00521
															0.60741	0.45976	0.00666	0.60741	0.41279	0.01866	0.60741	0.33649	0.01903	0.60741	0.22427	0.02216	0.60741	0.14581	0.01746	0.60741	0.11459	0.01728		0.60741	0.45518	0.01213	0.60741	0.29517	0.0112	0.60741	0.12309	0.00832	0.60741	0.03758	0.00463
															0.61111	0.45833	0.00739	0.61111	0.4118	0.01731	0.61111	0.33615	0.01872	0.61111	0.2241	0.02294	0.61111	0.14375	0.01717	0.61111	0.11581	0.0158		0.61111	0.45549	0.01309	0.61111	0.29355	0.01185	0.61111	0.12556	0.00764	0.61111	0.04166	0.00606
															0.61481	0.46632	0.00573	0.61481	0.41864	0.01643	0.61481	0.33967	0.01911	0.61481	0.22734	0.02193	0.61481	0.14663	0.01736	0.61481	0.11806	0.01684		0.61481	0.46214	0.01322	0.61481	0.30146	0.01176	0.61481	0.12957	0.00867	0.61481	0.04121	0.00597
															0.61852	0.46504	0.00591	0.61852	0.4183	0.01765	0.61852	0.34141	0.01865	0.61852	0.227	0.02216	0.61852	0.14587	0.01752	0.61852	0.11527	0.01876		0.61852	0.46156	0.01364	0.61852	0.29737	0.01198	0.61852	0.12496	0.00802	0.61852	0.03786	0.00579
															0.62222	0.4685	0.00527	0.62222	0.41828	0.01762	0.62222	0.34189	0.01934	0.62222	0.22802	0.02301	0.62222	0.14667	0.01927	0.62222	0.11919	0.01569		0.62222	0.46484	0.01225	0.62222	0.30167	0.01293	0.62222	0.13054	0.00787	0.62222	0.04207	0.00605
															0.62593	0.47197	0.00541	0.62593	0.42402	0.01811	0.62593	0.34469	0.01975	0.62593	0.23075	0.02441	0.62593	0.14813	0.01851	0.62593	0.1181	0.01761		0.62593	0.46912	0.01376	0.62593	0.3043	0.01297	0.62593	0.12824	0.00803	0.62593	0.04175	0.00553
															0.62963	0.47349	0.00676	0.62963	0.42449	0.01705	0.62963	0.34564	0.0201	0.62963	0.22986	0.02416	0.62963	0.14751	0.01712	0.62963	0.11668	0.01665		0.62963	0.46903	0.01338	0.62963	0.3014	0.0123	0.62963	0.12672	0.0079	0.62963	0.03894	0.00568
															0.63333	0.47568	0.0071	0.63333	0.42596	0.01721	0.63333	0.34789	0.01875	0.63333	0.23138	0.02347	0.63333	0.14908	0.01748	0.63333	0.11992	0.017		0.63333	0.47221	0.01249	0.63333	0.30676	0.01226	0.63333	0.13307	0.008	0.63333	0.04526	0.00619
															0.63704	0.47911	0.00612	0.63704	0.43046	0.01753	0.63704	0.34926	0.01942	0.63704	0.23277	0.02382	0.63704	0.15001	0.01871	0.63704	0.11845	0.01713		0.63704	0.47656	0.01313	0.63704	0.30861	0.01215	0.63704	0.12345	0.01988	0.63704	0.04005	0.00329
															0.64074	0.48148	0.00504	0.64074	0.42909	0.01794	0.64074	0.35119	0.01992	0.64074	0.23401	0.02535	0.64074	0.1511	0.01818	0.64074	0.11833	0.01671		0.64074	0.47701	0.01267	0.64074	0.30652	0.01226	0.64074	0.13251	0.01141	0.64074	0.04026	0.00583
															0.64444	0.48331	0.00634	0.64444	0.43291	0.01759	0.64444	0.35151	0.02097	0.64444	0.23398	0.02433	0.64444	0.1512	0.01948	0.64444	0.12245	0.01708		0.64444	0.48017	0.01346	0.64444	0.3101	0.01287	0.64444	0.13376	0.00758	0.64444	0.04342	0.00493
															0.64815	0.48893	0.0063	0.64815	0.43838	0.01934	0.64815	0.35613	0.02129	0.64815	0.23731	0.02351	0.64815	0.1524	0.01874	0.64815	0.12012	0.01754		0.64815	0.48457	0.01316	0.64815	0.31393	0.01274	0.64815	0.13109	0.00865	0.64815	0.04129	0.00577
															0.65185	0.48828	0.0079	0.65185	0.43556	0.01753	0.65185	0.35427	0.02071	0.65185	0.23593	0.02436	0.65185	0.15275	0.01941	0.65185	0.12114	0.01695		0.65185	0.4835	0.01353	0.65185	0.3102	0.01351	0.65185	0.13038	0.00832	0.65185	0.04137	0.00528
															0.65556	0.4919	0.00479	0.65556	0.4418	0.0183	0.65556	0.35805	0.02056	0.65556	0.2392	0.02558	0.65556	0.15324	0.01833	0.65556	0.12291	0.01729		0.65556	0.48864	0.0124	0.65556	0.31683	0.01301	0.65556	0.13617	0.00831	0.65556	0.04381	0.00496
															0.65926	0.493	0.00699	0.65926	0.44409	0.01864	0.65926	0.36188	0.02027	0.65926	0.24185	0.02648	0.65926	0.15483	0.01942	0.65926	0.12181	0.01793		0.65926	0.49276	0.01487	0.65926	0.31688	0.01202	0.65926	0.13158	0.00705	0.65926	0.04126	0.00617
															0.66296	0.49635	0.00627	0.66296	0.44196	0.0175	0.66296	0.36052	0.02166	0.66296	0.23802	0.02587	0.66296	0.15305	0.01976	0.66296	0.12144	0.01634		0.66296	0.49173	0.01244	0.66296	0.31483	0.01325	0.66296	0.13045	0.00858	0.66296	0.04028	0.00714
															0.66667	0.49861	0.00634	0.66667	0.44797	0.01755	0.66667	0.36343	0.02036	0.66667	0.24241	0.02448	0.66667	0.15556	0.01993	0.66667	0.12492	0.01764		0.66667	0.49671	0.01307	0.66667	0.32125	0.01312	0.66667	0.13897	0.01182	0.66667	0.04514	0.00514
															0.67037	0.5025	0.00703	0.67037	0.45025	0.01931	0.67037	0.36542	0.02152	0.67037	0.24153	0.02497	0.67037	0.15656	0.0196	0.67037	0.12369	0.01833		0.67037	0.49948	0.01232	0.67037	0.31869	0.01355	0.67037	0.13159	0.00846	0.67037	0.04017	0.00492
															0.67407	0.50442	0.00643	0.67407	0.44521	0.01832	0.67407	0.36452	0.02094	0.67407	0.24518	0.02452	0.67407	0.15627	0.01837	0.67407	0.12456	0.01696		0.67407	0.49861	0.01294	0.67407	0.32047	0.01322	0.67407	0.13627	0.00823	0.67407	0.04399	0.00621
															0.67778	0.50508	0.00653	0.67778	0.45439	0.01755	0.67778	0.36848	0.02156	0.67778	0.2439	0.02549	0.67778	0.1574	0.01954	0.67778	0.12576	0.01708		0.67778	0.50362	0.01402	0.67778	0.32631	0.01254	0.67778	0.1378	0.00943	0.67778	0.04372	0.00467
															0.68148	0.51154	0.00653	0.68148	0.4562	0.01755	0.68148	0.37019	0.02186	0.68148	0.24709	0.02494	0.68148	0.15977	0.01945	0.68148	0.12479	0.01848		0.68148	0.50718	0.01324	0.68148	0.32378	0.01324	0.68148	0.1369	0.00676	0.68148	0.04183	0.0055
															0.68519	0.51093	0.00561	0.68519	0.45408	0.01833	0.68519	0.36942	0.02173	0.68519	0.24606	0.02672	0.68519	0.15782	0.01999	0.68519	0.12567	0.01696		0.68519	0.50564	0.01193	0.68519	0.32553	0.01353	0.68519	0.13832	0.00774	0.68519	0.04393	0.00533
															0.68889	0.51525	0.0073	0.68889	0.46179	0.01868	0.68889	0.37341	0.02117	0.68889	0.24801	0.02414	0.68889	0.15969	0.01918	0.68889	0.12683	0.01908		0.68889	0.51225	0.01326	0.68889	0.33183	0.0126	0.68889	0.13942	0.0084	0.68889	0.04511	0.00569
															0.69259	0.51792	0.00686	0.69259	0.46125	0.01877	0.69259	0.37553	0.02139	0.69259	0.2487	0.02646	0.69259	0.15939	0.0199	0.69259	0.12595	0.01801		0.69259	0.51302	0.01252	0.69259	0.32674	0.01296	0.69259	0.13832	0.00724	0.69259	0.04163	0.00542
															0.6963	0.51844	0.00549	0.6963	0.46121	0.01837	0.6963	0.37433	0.02249	0.6963	0.24949	0.02527	0.6963	0.15991	0.01975	0.6963	0.12801	0.01694		0.6963	0.51423	0.01271	0.6963	0.33022	0.01268	0.6963	0.13936	0.00768	0.6963	0.04362	0.00558
															0.7	0.52321	0.00644	0.7	0.47015	0.01863	0.7	0.37938	0.0213	0.7	0.2534	0.02566	0.7	0.16366	0.02005	0.7	0.12945	0.02033		0.7	0.52157	0.01349	0.7	0.33424	0.01355	0.7	0.14025	0.01192	0.7	0.04526	0.00647
															0.7037	0.52522	0.00524	0.7037	0.46707	0.01812	0.7037	0.3788	0.02345	0.7037	0.25201	0.02631	0.7037	0.1614	0.0207	0.7037	0.12633	0.01795		0.7037	0.52055	0.01295	0.7037	0.33051	0.01253	0.7037	0.13885	0.00585	0.7037	0.04165	0.00585
															0.70741	0.52602	0.00641	0.70741	0.4698	0.01846	0.70741	0.38029	0.02165	0.70741	0.25432	0.026	0.70741	0.16188	0.02002	0.70741	0.13038	0.01841		0.70741	0.52267	0.01336	0.70741	0.33767	0.01303	0.70741	0.14304	0.00636	0.70741	0.04619	0.00622
															0.71111	0.53025	0.00677	0.71111	0.47592	0.01856	0.71111	0.38334	0.02206	0.71111	0.25489	0.0272	0.71111	0.16412	0.02009	0.71111	0.12961	0.01881		0.71111	0.52695	0.0139	0.71111	0.33694	0.01334	0.71111	0.14102	0.00964	0.71111	0.04421	0.00567
															0.71481	0.53284	0.00637	0.71481	0.47268	0.01761	0.71481	0.38407	0.02361	0.71481	0.25621	0.02605	0.71481	0.16445	0.01999	0.71481	0.12827	0.01885		0.71481	0.52643	0.01075	0.71481	0.33528	0.01314	0.71481	0.14129	0.00701	0.71481	0.04391	0.00562
															0.71852	0.5334	0.00604	0.71852	0.47565	0.01929	0.71852	0.38546	0.02223	0.71852	0.25598	0.02653	0.71852	0.16433	0.02055	0.71852	0.13208	0.01796		0.71852	0.52853	0.01329	0.71852	0.33996	0.01223	0.71852	0.14406	0.00771	0.71852	0.04495	0.00527
															0.72222	0.53867	0.00706	0.72222	0.48024	0.018	0.72222	0.39019	0.02252	0.72222	0.2589	0.02602	0.72222	0.16553	0.01996	0.72222	0.1306	0.01937		0.72222	0.53494	0.01236	0.72222	0.34164	0.01203	0.72222	0.1428	0.01065	0.72222	0.04454	0.00551
															0.72593	0.54069	0.00552	0.72593	0.47834	0.01961	0.72593	0.38935	0.02325	0.72593	0.25927	0.02828	0.72593	0.16622	0.02148	0.72593	0.13005	0.01886		0.72593	0.53401	0.0126	0.72593	0.33899	0.01281	0.72593	0.14358	0.00771	0.72593	0.04293	0.00515
															0.72963	0.54068	0.00558	0.72963	0.48269	0.01785	0.72963	0.39083	0.02309	0.72963	0.25889	0.02683	0.72963	0.16616	0.02091	0.72963	0.13312	0.01889		0.72963	0.53763	0.01239	0.72963	0.34519	0.01272	0.72963	0.14563	0.00744	0.72963	0.04495	0.00413
															0.73333	0.54655	0.00757	0.73333	0.48674	0.01716	0.73333	0.39469	0.02271	0.73333	0.26321	0.0273	0.73333	0.16965	0.02117	0.73333	0.13292	0.01857		0.73333	0.54227	0.01333	0.73333	0.34591	0.01327	0.73333	0.14472	0.00966	0.73333	0.04484	0.00485
															0.73704	0.54762	0.0051	0.73704	0.48225	0.01804	0.73704	0.39219	0.02357	0.73704	0.26022	0.0276	0.73704	0.16758	0.02167	0.73704	0.13101	0.01905		0.73704	0.54047	0.01248	0.73704	0.34373	0.01348	0.73704	0.14378	0.00725	0.73704	0.04271	0.00639
															0.74074	0.55081	0.00639	0.74074	0.49055	0.0188	0.74074	0.39664	0.02348	0.74074	0.26396	0.0275	0.74074	0.17001	0.02167	0.74074	0.13522	0.01816		0.74074	0.54785	0.01285	0.74074	0.35112	0.01212	0.74074	0.14859	0.00885	0.74074	0.04777	0.0046
															0.74444	0.55352	0.00503	0.74444	0.49285	0.01943	0.74444	0.39752	0.02269	0.74444	0.26414	0.02778	0.74444	0.17082	0.0206	0.74444	0.13243	0.01961		0.74444	0.54807	0.01205	0.74444	0.34764	0.01256	0.74444	0.14418	0.00694	0.74444	0.04373	0.00555
															0.74815	0.55415	0.00487	0.74815	0.49051	0.01786	0.74815	0.39707	0.02417	0.74815	0.26405	0.02783	0.74815	0.1697	0.02046	0.74815	0.13422	0.01824		0.74815	0.54802	0.0128	0.74815	0.34873	0.01379	0.74815	0.14528	0.00881	0.74815	0.04419	0.00661
															0.75185	0.55552	0.00649	0.75185	0.49804	0.0203	0.75185	0.40009	0.02292	0.75185	0.26577	0.02722	0.75185	0.17134	0.02179	0.75185	0.13493	0.01854		0.75185	0.55391	0.01216	0.75185	0.35502	0.01301	0.75185	0.14975	0.00808	0.75185	0.04705	0.00624
															0.75556	0.56224	0.00558	0.75556	0.49798	0.01951	0.75556	0.40415	0.02408	0.75556	0.26914	0.02922	0.75556	0.17236	0.02075	0.75556	0.13524	0.01964		0.75556	0.55649	0.01186	0.75556	0.35097	0.01277	0.75556	0.14591	0.00896	0.75556	0.04448	0.00422
															0.75926	0.56077	0.00533	0.75926	0.49664	0.01965	0.75926	0.4017	0.02433	0.75926	0.26592	0.02794	0.75926	0.17197	0.02156	0.75926	0.13587	0.01878		0.75926	0.55506	0.01321	0.75926	0.3546	0.01292	0.75926	0.14756	0.00837	0.75926	0.04623	0.00493
															0.76296	0.56549	0.0057	0.76296	0.5039	0.01942	0.76296	0.40618	0.02362	0.76296	0.27047	0.02736	0.76296	0.1732	0.02205	0.76296	0.1372	0.01946		0.76296	0.56273	0.01327	0.76296	0.3574	0.01277	0.76296	0.14957	0.0086	0.76296	0.04707	0.00571
															0.76667	0.56822	0.00547	0.76667	0.50314	0.01862	0.76667	0.40765	0.02419	0.76667	0.27173	0.02831	0.76667	0.1744	0.02155	0.76667	0.13643	0.01932		0.76667	0.56356	0.01285	0.76667	0.35749	0.01385	0.76667	0.14903	0.00837	0.76667	0.04553	0.00673
															0.77037	0.567	0.00625	0.77037	0.50305	0.01924	0.77037	0.40448	0.02491	0.77037	0.26994	0.02897	0.77037	0.17246	0.0217	0.77037	0.13798	0.01921		0.77037	0.56196	0.01236	0.77037	0.35802	0.01394	0.77037	0.14965	0.00786	0.77037	0.04545	0.00581
															0.77407	0.5737	0.0051	0.77407	0.512	0.01774	0.77407	0.41199	0.02489	0.77407	0.27507	0.02878	0.77407	0.17686	0.02213	0.77407	0.13903	0.01982		0.77407	0.57182	0.01296	0.77407	0.36327	0.01348	0.77407	0.15161	0.00777	0.77407	0.04928	0.00396
															0.77778	0.57494	0.00535	0.77778	0.50745	0.01994	0.77778	0.41187	0.02564	0.77778	0.27291	0.02993	0.77778	0.17512	0.02255	0.77778	0.13666	0.02026		0.77778	0.56854	0.01292	0.77778	0.35879	0.01412	0.77778	0.14828	0.00823	0.77778	0.04428	0.00621
															0.78148	0.57507	0.00568	0.78148	0.51137	0.01828	0.78148	0.41242	0.0245	0.78148	0.27364	0.02812	0.78148	0.17562	0.02261	0.78148	0.13918	0.01941		0.78148	0.57148	0.01306	0.78148	0.36386	0.01343	0.78148	0.15105	0.00828	0.78148	0.04717	0.0051
															0.78519	0.57966	0.00652	0.78519	0.51632	0.01851	0.78519	0.41647	0.02411	0.78519	0.27648	0.02916	0.78519	0.17807	0.02229	0.78519	0.14019	0.02015		0.78519	0.57623	0.01297	0.78519	0.36415	0.0144	0.78519	0.1514	0.00843	0.78519	0.04649	0.00583
															0.78889	0.58178	0.00643	0.78889	0.51377	0.01885	0.78889	0.41563	0.02581	0.78889	0.27559	0.03008	0.78889	0.17709	0.02298	0.78889	0.13827	0.02072		0.78889	0.57521	0.01206	0.78889	0.36473	0.01323	0.78889	0.14943	0.00799	0.78889	0.0467	0.00546
															0.79259	0.58152	0.00605	0.79259	0.51783	0.01944	0.79259	0.41656	0.02422	0.79259	0.277	0.02954	0.79259	0.17821	0.02189	0.79259	0.14241	0.01917		0.79259	0.57908	0.01348	0.79259	0.36832	0.0132	0.79259	0.15434	0.00882	0.79259	0.04788	0.007
															0.7963	0.58954	0.00569	0.7963	0.5221	0.02036	0.7963	0.4208	0.02535	0.7963	0.28021	0.0295	0.7963	0.17877	0.02249	0.7963	0.14084	0.0201		0.7963	0.58556	0.01147	0.7963	0.36901	0.01377	0.7963	0.15377	0.00839	0.7963	0.04761	0.00572
															0.8	0.58774	0.00673	0.8	0.51877	0.0193	0.8	0.42009	0.02556	0.8	0.27945	0.029	0.8	0.17906	0.02244	0.8	0.13977	0.02029		0.8	0.58214	0.0132	0.8	0.36877	0.01268	0.8	0.15212	0.0087	0.8	0.04607	0.00675
															0.8037	0.5902	0.00659	0.8037	0.52503	0.02095	0.8037	0.42161	0.02462	0.8037	0.28065	0.02949	0.8037	0.17884	0.02222	0.8037	0.14272	0.02016		0.8037	0.58666	0.01216	0.8037	0.37298	0.01387	0.8037	0.15687	0.00778	0.8037	0.04882	0.00505
															0.80741	0.596	0.00552	0.80741	0.5278	0.01943	0.80741	0.42743	0.02545	0.80741	0.28465	0.02995	0.80741	0.18288	0.02298	0.80741	0.1427	0.01914		0.80741	0.59225	0.01269	0.80741	0.37604	0.01506	0.80741	0.15669	0.00851	0.80741	0.04858	0.00465
															0.81111	0.59496	0.00528	0.81111	0.52488	0.02041	0.81111	0.42292	0.02666	0.81111	0.28192	0.02936	0.81111	0.18025	0.02382	0.81111	0.14157	0.01973		0.81111	0.58904	0.01177	0.81111	0.37602	0.02141	0.81111	0.15252	0.00809	0.81111	0.04554	0.00613
															0.81481	0.59791	0.00664	0.81481	0.5321	0.01901	0.81481	0.42778	0.02469	0.81481	0.28455	0.02891	0.81481	0.18291	0.02232	0.81481	0.14532	0.01953		0.81481	0.59555	0.01169	0.81481	0.37899	0.01414	0.81481	0.15841	0.00843	0.81481	0.04943	0.00552
															0.81852	0.60292	0.00557	0.81852	0.53288	0.02038	0.81852	0.43015	0.0255	0.81852	0.2858	0.02957	0.81852	0.18402	0.02363	0.81852	0.14287	0.02001		0.81852	0.59779	0.01209	0.81852	0.37398	0.01329	0.81852	0.1553	0.00792	0.81852	0.04807	0.00573
															0.82222	0.60041	0.00563	0.82222	0.53117	0.01819	0.82222	0.428	0.02644	0.82222	0.28346	0.02956	0.82222	0.18198	0.02228	0.82222	0.14301	0.02069		0.82222	0.5965	0.01161	0.82222	0.3778	0.01491	0.82222	0.15634	0.00785	0.82222	0.04626	0.00458
															0.82593	0.60557	0.00651	0.82593	0.53941	0.01946	0.82593	0.4335	0.02523	0.82593	0.28774	0.02973	0.82593	0.18558	0.02454	0.82593	0.14691	0.0201		0.82593	0.6032	0.01282	0.82593	0.38333	0.01386	0.82593	0.15889	0.00883	0.82593	0.05004	0.00758
															0.82963	0.60982	0.00537	0.82963	0.53899	0.01994	0.82963	0.43416	0.02649	0.82963	0.28806	0.0305	0.82963	0.18531	0.02401	0.82963	0.14459	0.02115		0.82963	0.60442	0.01132	0.82963	0.38011	0.01326	0.82963	0.15691	0.00777	0.82963	0.04739	0.00445
															0.83333	0.60722	0.00682	0.83333	0.53832	0.01984	0.83333	0.43324	0.02657	0.83333	0.28842	0.02909	0.83333	0.18414	0.02164	0.83333	0.14559	0.02068		0.83333	0.60391	0.0133	0.83333	0.38195	0.01372	0.83333	0.15784	0.00903	0.83333	0.04765	0.00619
															0.83704	0.61577	0.00633	0.83704	0.54519	0.01974	0.83704	0.43823	0.02652	0.83704	0.29096	0.02978	0.83704	0.18571	0.0232	0.83704	0.14617	0.02054		0.83704	0.60991	0.01226	0.83704	0.3842	0.01286	0.83704	0.15991	0.0082	0.83704	0.04937	0.00482
															0.84074	0.61709	0.00661	0.84074	0.54578	0.01993	0.84074	0.44071	0.02747	0.84074	0.29254	0.03016	0.84074	0.18806	0.02422	0.84074	0.14626	0.02019		0.84074	0.61145	0.012	0.84074	0.38545	0.01395	0.84074	0.15981	0.00828	0.84074	0.04879	0.00633
															0.84444	0.61517	0.00622	0.84444	0.54375	0.01956	0.84444	0.43717	0.02739	0.84444	0.29004	0.03108	0.84444	0.18648	0.02348	0.84444	0.14655	0.02146		0.84444	0.61087	0.01256	0.84444	0.38524	0.01411	0.84444	0.15887	0.00708	0.84444	0.04778	0.0054
															0.84815	0.62346	0.0054	0.84815	0.55216	0.0192	0.84815	0.44432	0.02575	0.84815	0.29623	0.03074	0.84815	0.18923	0.023	0.84815	0.14903	0.02173		0.84815	0.61931	0.01287	0.84815	0.39089	0.01532	0.84815	0.16358	0.00823	0.84815	0.0518	0.00517
															0.85185	0.62215	0.00693	0.85185	0.55053	0.01963	0.85185	0.442	0.02757	0.85185	0.29329	0.03084	0.85185	0.18805	0.02544	0.85185	0.14589	0.02122		0.85185	0.61657	0.01215	0.85185	0.38629	0.0135	0.85185	0.15876	0.01007	0.85185	0.04816	0.00553
															0.85556	0.62196	0.00607	0.85556	0.55105	0.02053	0.85556	0.44185	0.02637	0.85556	0.29367	0.02968	0.85556	0.18869	0.02383	0.85556	0.14903	0.02077		0.85556	0.61889	0.01143	0.85556	0.39074	0.0132	0.85556	0.16126	0.00729	0.85556	0.04862	0.00422
															0.85926	0.62959	0.00563	0.85926	0.55744	0.02009	0.85926	0.44855	0.02663	0.85926	0.29748	0.03169	0.85926	0.19198	0.02447	0.85926	0.1505	0.02205		0.85926	0.62631	0.01304	0.85926	0.39432	0.01415	0.85926	0.16297	0.00795	0.85926	0.05155	0.00536
															0.86296	0.62852	0.00716	0.86296	0.55512	0.01986	0.86296	0.44644	0.02677	0.86296	0.29534	0.03064	0.86296	0.19011	0.02536	0.86296	0.14674	0.02178		0.86296	0.62266	0.00961	0.86296	0.39153	0.01278	0.86296	0.16025	0.00914	0.86296	0.04769	0.0054
															0.86667	0.63132	0.00693	0.86667	0.5589	0.02035	0.86667	0.44784	0.02678	0.86667	0.29794	0.03158	0.86667	0.19139	0.02425	0.86667	0.1508	0.02129		0.86667	0.62763	0.01244	0.86667	0.39684	0.01399	0.86667	0.16471	0.00813	0.86667	0.05058	0.00537
															0.87037	0.63624	0.00615	0.87037	0.56286	0.02056	0.87037	0.45309	0.02665	0.87037	0.30058	0.0323	0.87037	0.19258	0.02483	0.87037	0.1501	0.0223		0.87037	0.6305	0.01297	0.87037	0.39713	0.01409	0.87037	0.16381	0.00856	0.87037	0.04926	0.00546
															0.87407	0.63507	0.0058	0.87407	0.56029	0.02094	0.87407	0.45285	0.02765	0.87407	0.29969	0.03197	0.87407	0.19218	0.024	0.87407	0.15006	0.02119		0.87407	0.63029	0.01131	0.87407	0.39712	0.01412	0.87407	0.16355	0.00929	0.87407	0.04937	0.0048
															0.87778	0.63803	0.00697	0.87778	0.56485	0.0196	0.87778	0.45359	0.02815	0.87778	0.30043	0.03158	0.87778	0.19372	0.02465	0.87778	0.1519	0.02097		0.87778	0.63476	0.01213	0.87778	0.3991	0.01504	0.87778	0.16517	0.00838	0.87778	0.05011	0.00501
															0.88148	0.64439	0.00706	0.88148	0.56948	0.02131	0.88148	0.45812	0.02754	0.88148	0.30494	0.03192	0.88148	0.19522	0.02381	0.88148	0.15441	0.02275		0.88148	0.64024	0.01166	0.88148	0.4029	0.01457	0.88148	0.16634	0.00925	0.88148	0.05148	0.00555
															0.88519	0.64196	0.00535	0.88519	0.5664	0.0196	0.88519	0.45472	0.02791	0.88519	0.30259	0.03034	0.88519	0.19271	0.02413	0.88519	0.15118	0.02227		0.88519	0.63553	0.01326	0.88519	0.39884	0.0129	0.88519	0.16243	0.0085	0.88519	0.04846	0.00634
															0.88889	0.64669	0.00578	0.88889	0.57269	0.01865	0.88889	0.45814	0.0277	0.88889	0.30541	0.03148	0.88889	0.19496	0.02431	0.88889	0.15449	0.02233		0.88889	0.6413	0.01216	0.88889	0.40534	0.01441	0.88889	0.16777	0.00874	0.88889	0.05138	0.00536
															0.89259	0.64977	0.00621	0.89259	0.57383	0.02031	0.89259	0.46143	0.0285	0.89259	0.30529	0.03188	0.89259	0.1975	0.0252	0.89259	0.1536	0.02188		0.89259	0.64541	0.01281	0.89259	0.40401	0.01438	0.89259	0.1659	0.00833	0.89259	0.05113	0.00556
															0.8963	0.64919	0.00534	0.8963	0.57171	0.02004	0.8963	0.45787	0.0286	0.8963	0.30381	0.03056	0.8963	0.19503	0.02574	0.8963	0.15246	0.02139		0.8963	0.64443	0.01072	0.8963	0.40316	0.01416	0.8963	0.16475	0.00857	0.8963	0.04868	0.00663
															0.9	0.65623	0.00669	0.9	0.57906	0.01995	0.9	0.46552	0.0278	0.9	0.31051	0.03321	0.9	0.19914	0.02589	0.9	0.15675	0.02131		0.9	0.65116	0.01131	0.9	0.40938	0.01375	0.9	0.17006	0.0116	0.9	0.05284	0.0059
															0.9037	0.65589	0.00641	0.9037	0.57791	0.02225	0.9037	0.4645	0.02919	0.9037	0.30812	0.03217	0.9037	0.19723	0.0253	0.9037	0.15473	0.0225		0.9037	0.65203	0.01176	0.9037	0.40797	0.0142	0.9037	0.16766	0.00788	0.9037	0.05023	0.00612
															0.90741	0.65623	0.00661	0.90741	0.57874	0.02021	0.90741	0.46395	0.02867	0.90741	0.30742	0.03271	0.90741	0.19737	0.02513	0.90741	0.15542	0.02219		0.90741	0.6526	0.01247	0.90741	0.40835	0.0144	0.90741	0.1669	0.00979	0.90741	0.05132	0.00402
															0.91111	0.66221	0.00584	0.91111	0.58483	0.02121	0.91111	0.47013	0.02894	0.91111	0.31096	0.03271	0.91111	0.19916	0.02598	0.91111	0.15708	0.02227		0.91111	0.65673	0.01197	0.91111	0.41102	0.01455	0.91111	0.17046	0.00857	0.91111	0.05143	0.00743
															0.91481	0.66306	0.00606	0.91481	0.58587	0.02096	0.91481	0.46972	0.02912	0.91481	0.31277	0.03469	0.91481	0.20039	0.02575	0.91481	0.15537	0.02274		0.91481	0.65971	0.01179	0.91481	0.41392	0.01455	0.91481	0.17046	0.00965	0.91481	0.0513	0.0054
															0.91852	0.66274	0.00614	0.91852	0.58492	0.02077	0.91852	0.46964	0.0299	0.91852	0.31135	0.0335	0.91852	0.19987	0.02661	0.91852	0.15522	0.02144		0.91852	0.65829	0.01262	0.91852	0.41238	0.01374	0.91852	0.16879	0.00952	0.91852	0.05049	0.00569
															0.92222	0.67077	0.00564	0.92222	0.59199	0.02018	0.92222	0.47353	0.02933	0.92222	0.3151	0.0328	0.92222	0.20189	0.02576	0.92222	0.15912	0.02257		0.92222	0.66524	0.01105	0.92222	0.41784	0.01406	0.92222	0.17381	0.00859	0.92222	0.05338	0.0055
															0.92593	0.66881	0.00646	0.92593	0.58997	0.02137	0.92593	0.47363	0.02949	0.92593	0.31449	0.0338	0.92593	0.20211	0.02495	0.92593	0.15784	0.02285		0.92593	0.66507	0.01103	0.92593	0.41573	0.01375	0.92593	0.16992	0.00991	0.92593	0.05257	0.00553
															0.92963	0.66999	0.00531	0.92963	0.59045	0.01961	0.92963	0.47319	0.02936	0.92963	0.31295	0.03235	0.92963	0.20035	0.02614	0.92963	0.15676	0.0212		0.92963	0.6659	0.01159	0.92963	0.41636	0.01475	0.92963	0.16982	0.00858	0.92963	0.05028	0.0061
															0.93333	0.67636	0.00685	0.93333	0.59758	0.02049	0.93333	0.47964	0.02815	0.93333	0.31935	0.03357	0.93333	0.20551	0.02666	0.93333	0.15984	0.02251		0.93333	0.67246	0.0122	0.93333	0.4206	0.0151	0.93333	0.17386	0.00935	0.93333	0.05475	0.00622
															0.93704	0.67559	0.0061	0.93704	0.59556	0.02109	0.93704	0.47731	0.02829	0.93704	0.31609	0.03316	0.93704	0.20306	0.02723	0.93704	0.15814	0.02256		0.93704	0.66942	0.01194	0.93704	0.41901	0.01467	0.93704	0.17005	0.0095	0.93704	0.05124	0.00629
															0.94074	0.67774	0.00585	0.94074	0.598	0.02133	0.94074	0.47791	0.02934	0.94074	0.31795	0.03307	0.94074	0.20398	0.02651	0.94074	0.15989	0.02276		0.94074	0.67384	0.01244	0.94074	0.42197	0.01455	0.94074	0.17248	0.00902	0.94074	0.05131	0.00468
															0.94444	0.68303	0.00635	0.94444	0.60321	0.02157	0.94444	0.48309	0.02998	0.94444	0.32082	0.03309	0.94444	0.20534	0.02606	0.94444	0.15939	0.02212		0.94444	0.67825	0.01266	0.94444	0.42295	0.01528	0.94444	0.17471	0.00862	0.94444	0.05314	0.00618
															0.94815	0.68131	0.0062	0.94815	0.60132	0.02125	0.94815	0.48277	0.0305	0.94815	0.32018	0.03417	0.94815	0.20493	0.02647	0.94815	0.15926	0.02347		0.94815	0.67914	0.01196	0.94815	0.42375	0.01506	0.94815	0.17214	0.00802	0.94815	0.05167	0.00493
															0.95185	0.68614	0.00522	0.95185	0.60432	0.02066	0.95185	0.48373	0.03063	0.95185	0.32097	0.03467	0.95185	0.20666	0.02624	0.95185	0.16206	0.02328		0.95185	0.68183	0.01221	0.95185	0.42553	0.01412	0.95185	0.17382	0.00884	0.95185	0.05209	0.00708
															0.95556	0.69014	0.00479	0.95556	0.60841	0.02105	0.95556	0.48773	0.02994	0.95556	0.32441	0.03434	0.95556	0.20892	0.02624	0.95556	0.16183	0.02318		0.95556	0.68727	0.0115	0.95556	0.428	0.0147	0.95556	0.17735	0.00881	0.95556	0.05528	0.00717
															0.95926	0.68872	0.00731	0.95926	0.60725	0.02117	0.95926	0.48478	0.03101	0.95926	0.32223	0.03388	0.95926	0.20681	0.02652	0.95926	0.16055	0.02354		0.95926	0.68387	0.01286	0.95926	0.42538	0.01476	0.95926	0.17417	0.00863	0.95926	0.05226	0.00546
															0.96296	0.69277	0.00563	0.96296	0.60963	0.02118	0.96296	0.48763	0.03075	0.96296	0.32494	0.03395	0.96296	0.20831	0.02697	0.96296	0.16299	0.02369		0.96296	0.68756	0.01106	0.96296	0.43018	0.01416	0.96296	0.17646	0.00871	0.96296	0.05251	0.00557
															0.96667	0.69687	0.00719	0.96667	0.6142	0.02248	0.96667	0.49208	0.03087	0.96667	0.32781	0.03496	0.96667	0.21106	0.02628	0.96667	0.16389	0.02222		0.96667	0.69336	0.01209	0.96667	0.43211	0.01447	0.96667	0.17723	0.00899	0.96667	0.05514	0.0074
															0.97037	0.69482	0.00688	0.97037	0.6125	0.01974	0.97037	0.4892	0.03081	0.97037	0.32525	0.03394	0.97037	0.20793	0.02613	0.97037	0.16108	0.02313		0.97037	0.68987	0.01137	0.97037	0.42995	0.01484	0.97037	0.1751	0.00832	0.97037	0.05118	0.00544
															0.97407	0.70106	0.00584	0.97407	0.61657	0.02193	0.97407	0.49431	0.02966	0.97407	0.32986	0.03369	0.97407	0.21124	0.02659	0.97407	0.16483	0.02326		0.97407	0.69722	0.01137	0.97407	0.43485	0.01475	0.97407	0.1787	0.00946	0.97407	0.05476	0.0061
															0.97778	0.70331	0.00608	0.97778	0.61908	0.02198	0.97778	0.49582	0.0301	0.97778	0.32923	0.03573	0.97778	0.21058	0.02762	0.97778	0.16513	0.02394		0.97778	0.69953	0.01041	0.97778	0.43439	0.01444	0.97778	0.17765	0.00993	0.97778	0.05273	0.00646
															0.98148	0.70223	0.00572	0.98148	0.61769	0.02231	0.98148	0.49388	0.02983	0.98148	0.32858	0.03544	0.98148	0.21091	0.02725	0.98148	0.16303	0.02266		0.98148	0.69734	0.01193	0.98148	0.4356	0.01426	0.98148	0.17773	0.00905	0.98148	0.05339	0.00546
															0.98519	0.70784	0.0072	0.98519	0.62312	0.02089	0.98519	0.49825	0.03054	0.98519	0.33106	0.03503	0.98519	0.214	0.028	0.98519	0.16614	0.02458		0.98519	0.70368	0.01186	0.98519	0.43809	0.01456	0.98519	0.17867	0.00929	0.98519	0.05343	0.00673
															0.98889	0.70985	0.00482	0.98889	0.62377	0.02216	0.98889	0.50088	0.03081	0.98889	0.33182	0.03332	0.98889	0.21222	0.02744	0.98889	0.16551	0.02326		0.98889	0.70555	0.01181	0.98889	0.43904	0.01553	0.98889	0.18099	0.0096	0.98889	0.05476	0.00496
															0.99259	0.70926	0.00686	0.99259	0.62384	0.02186	0.99259	0.49891	0.03023	0.99259	0.33007	0.03622	0.99259	0.21279	0.02754	0.99259	0.16462	0.02293		0.99259	0.70429	0.01145	0.99259	0.43808	0.01504	0.99259	0.17802	0.00946	0.99259	0.05275	0.00518
															0.9963	0.71479	0.00453	0.9963	0.6298	0.02171	0.9963	0.50407	0.03137	0.9963	0.33429	0.0346	0.9963	0.21474	0.02723	0.9963	0.16737	0.02213		0.9963	0.71024	0.01129	0.9963	0.44265	0.01494	0.9963	0.18147	0.00902	0.9963	0.05542	0.00692
															1	0.71526	0.00601	1	0.6298	0.02268	1	0.50488	0.03185	1	0.33414	0.03586	1	0.21646	0.02783	1	0.16804	0.02388		1	0.71295	0.01155	1	0.44208	0.01493	1	0.18087	0.00933	1	0.05626	0.00828
															1.0037	0.71668	0.00571	1.0037	0.62952	0.02157	1.0037	0.50222	0.03108	1.0037	0.33327	0.03472	1.0037	0.21379	0.02709	1.0037	0.16565	0.02385		1.0037	0.71182	0.01124	1.0037	0.44169	0.01432	1.0037	0.17916	0.0088	1.0037	0.0533	0.0052
															1.00741	0.72297	0.00558	1.00741	0.63627	0.02217	1.00741	0.50836	0.03079	1.00741	0.33806	0.03591	1.00741	0.21764	0.0283	1.00741	0.16947	0.02401		1.00741	0.71809	0.01174	1.00741	0.44767	0.01508	1.00741	0.18416	0.00901	1.00741	0.05672	0.00539
															1.01111	0.72158	0.00699	1.01111	0.6355	0.02162	1.01111	0.50742	0.03069	1.01111	0.33699	0.03531	1.01111	0.21578	0.02794	1.01111	0.16675	0.02393		1.01111	0.71795	0.01134	1.01111	0.44453	0.01551	1.01111	0.18026	0.00902	1.01111	0.05429	0.00771
															1.01481	0.72453	0.00529	1.01481	0.63546	0.0217	1.01481	0.50758	0.03102	1.01481	0.33828	0.03484	1.01481	0.21614	0.02726	1.01481	0.1687	0.02406		1.01481	0.72	0.01135	1.01481	0.44728	0.01524	1.01481	0.18175	0.00998	1.01481	0.05589	0.00519
															1.01852	0.72914	0.00606	1.01852	0.64044	0.02151	1.01852	0.51152	0.03136	1.01852	0.34062	0.03674	1.01852	0.21858	0.02889	1.01852	0.16971	0.0235		1.01852	0.72564	0.01171	1.01852	0.44927	0.01456	1.01852	0.18415	0.00892	1.01852	0.05578	0.00667
															1.02222	0.72946	0.00544	1.02222	0.64012	0.02205	1.02222	0.51233	0.03229	1.02222	0.33996	0.0366	1.02222	0.21719	0.02807	1.02222	0.16805	0.02454		1.02222	0.72407	0.01114	1.02222	0.4499	0.01492	1.02222	0.18207	0.00935	1.02222	0.05433	0.005
															1.02593	0.73193	0.00566	1.02593	0.64114	0.022	1.02593	0.51242	0.03222	1.02593	0.34047	0.03653	1.02593	0.21939	0.02883	1.02593	0.16933	0.02453		1.02593	0.7257	0.01209	1.02593	0.45005	0.01432	1.02593	0.18373	0.00955	1.02593	0.05537	0.00598
															1.02963	0.73586	0.005	1.02963	0.6467	0.02226	1.02963	0.5173	0.03304	1.02963	0.34266	0.03541	1.02963	0.21981	0.02819	1.02963	0.17174	0.02309		1.02963	0.73167	0.01168	1.02963	0.45405	0.01511	1.02963	0.18673	0.00969	1.02963	0.05647	0.00512
															1.03333	0.73407	0.00525	1.03333	0.64574	0.02188	1.03333	0.51639	0.03214	1.03333	0.34298	0.03632	1.03333	0.21972	0.02835	1.03333	0.1699	0.02432		1.03333	0.73131	0.01206	1.03333	0.45366	0.01506	1.03333	0.18263	0.00939	1.03333	0.05564	0.00608
															1.03704	0.73825	0.00573	1.03704	0.64798	0.02139	1.03704	0.51752	0.03206	1.03704	0.34278	0.03627	1.03704	0.21958	0.02947	1.03704	0.17201	0.02315		1.03704	0.73275	0.01252	1.03704	0.45465	0.01525	1.03704	0.18497	0.01028	1.03704	0.05528	0.00627
															1.04074	0.74238	0.00578	1.04074	0.65243	0.02263	1.04074	0.52131	0.03313	1.04074	0.34734	0.03597	1.04074	0.22382	0.0282	1.04074	0.17254	0.02537		1.04074	0.73924	0.01176	1.04074	0.45851	0.01595	1.04074	0.1887	0.00897	1.04074	0.059	0.00424
															1.04444	0.74188	0.00669	1.04444	0.65189	0.02054	1.04444	0.51987	0.03222	1.04444	0.34439	0.03746	1.04444	0.22082	0.02792	1.04444	0.17068	0.02412		1.04444	0.73608	0.01192	1.04444	0.45776	0.01519	1.04444	0.18406	0.00805	1.04444	0.05502	0.00519
															1.04815	0.74644	0.00542	1.04815	0.65547	0.02107	1.04815	0.52276	0.03244	1.04815	0.34759	0.03601	1.04815	0.22262	0.02879	1.04815	0.17307	0.02399		1.04815	0.74074	0.01185	1.04815	0.45986	0.0156	1.04815	0.18792	0.00961	1.04815	0.057	0.00507
															1.05185	0.74842	0.00685	1.05185	0.65756	0.02173	1.05185	0.52573	0.03211	1.05185	0.34829	0.03673	1.05185	0.22462	0.02941	1.05185	0.17434	0.025		1.05185	0.74445	0.01164	1.05185	0.45996	0.01474	1.05185	0.18736	0.00913	1.05185	0.05714	0.00686
															1.05556	0.74699	0.00492	1.05556	0.65704	0.02226	1.05556	0.52428	0.03298	1.05556	0.34861	0.03665	1.05556	0.22357	0.02887	1.05556	0.17175	0.02395		1.05556	0.74282	0.01062	1.05556	0.46025	0.01529	1.05556	0.18673	0.00801	1.05556	0.05546	0.00461
															1.05926	0.75268	0.00623	1.05926	0.66023	0.02171	1.05926	0.52768	0.03309	1.05926	0.34997	0.03726	1.05926	0.2257	0.02897	1.05926	0.17537	0.02461		1.05926	0.74816	0.01186	1.05926	0.4632	0.01529	1.05926	0.18851	0.00864	1.05926	0.05807	0.0063
															1.06296	0.75596	0.00481	1.06296	0.66491	0.02235	1.06296	0.52809	0.03287	1.06296	0.35147	0.03755	1.06296	0.22527	0.02896	1.06296	0.17586	0.02541		1.06296	0.75191	0.01139	1.06296	0.46439	0.01526	1.06296	0.18903	0.00854	1.06296	0.05689	0.00604
															1.06667	0.75462	0.00662	1.06667	0.66163	0.02343	1.06667	0.52919	0.0323	1.06667	0.35051	0.038	1.06667	0.22557	0.02993	1.06667	0.17373	0.02423		1.06667	0.75153	0.01177	1.06667	0.46491	0.01358	1.06667	0.188	0.00933	1.06667	0.05745	0.00525
															1.07037	0.76002	0.00525	1.07037	0.66802	0.02248	1.07037	0.53197	0.03289	1.07037	0.35336	0.0368	1.07037	0.22645	0.02869	1.07037	0.1752	0.02451		1.07037	0.75421	0.01117	1.07037	0.46665	0.01517	1.07037	0.19004	0.00927	1.07037	0.05632	0.00519
															1.07407	0.76178	0.00432	1.07407	0.66889	0.02206	1.07407	0.53438	0.03359	1.07407	0.3545	0.03732	1.07407	0.22727	0.03015	1.07407	0.17627	0.02374		1.07407	0.75967	0.01066	1.07407	0.4688	0.01477	1.07407	0.19182	0.00842	1.07407	0.0586	0.00657
															1.07778	0.76087	0.00676	1.07778	0.66758	0.02257	1.07778	0.53251	0.03429	1.07778	0.35157	0.0372	1.07778	0.22749	0.02975	1.07778	0.17541	0.02391		1.07778	0.75584	0.01158	1.07778	0.4668	0.01588	1.07778	0.18899	0.00961	1.07778	0.05592	0.00513
															1.08148	0.76684	0.00565	1.08148	0.67389	0.02253	1.08148	0.53711	0.03398	1.08148	0.35767	0.03699	1.08148	0.22856	0.02889	1.08148	0.17824	0.02562		1.08148	0.76248	0.01089	1.08148	0.47267	0.01591	1.08148	0.19249	0.01014	1.08148	0.05843	0.00561
															1.08519	0.76682	0.00592	1.08519	0.67296	0.02394	1.08519	0.53707	0.0347	1.08519	0.35586	0.03921	1.08519	0.22963	0.0296	1.08519	0.17653	0.02452		1.08519	0.76368	0.01108	1.08519	0.47158	0.01575	1.08519	0.19015	0.00986	1.08519	0.05717	0.00706
															1.08889	0.76808	0.00587	1.08889	0.67447	0.02179	1.08889	0.53604	0.03442	1.08889	0.35494	0.03703	1.08889	0.22802	0.02956	1.08889	0.17501	0.02628		1.08889	0.76262	0.01016	1.08889	0.47162	0.01514	1.08889	0.18986	0.01016	1.08889	0.05506	0.0053
															1.09259	0.77376	0.00707	1.09259	0.67874	0.02364	1.09259	0.5415	0.03441	1.09259	0.35975	0.03831	1.09259	0.232	0.03046	1.09259	0.17866	0.02605		1.09259	0.77012	0.01151	1.09259	0.47562	0.01635	1.09259	0.19403	0.00957	1.09259	0.05875	0.00632
															1.0963	0.77403	0.00515	1.0963	0.67927	0.02257	1.0963	0.54033	0.03429	1.0963	0.35878	0.03843	1.0963	0.2301	0.03128	1.0963	0.17824	0.02604		1.0963	0.76882	0.01082	1.0963	0.47489	0.01593	1.0963	0.19261	0.00985	1.0963	0.05713	0.00582
															1.1	0.77536	0.00735	1.1	0.67745	0.02292	1.1	0.54192	0.03359	1.1	0.35942	0.039	1.1	0.23195	0.03054	1.1	0.17855	0.02501		1.1	0.77005	0.01123	1.1	0.47777	0.01566	1.1	0.19167	0.00978	1.1	0.05776	0.00649
															1.1037	0.78017	0.00682	1.1037	0.68398	0.02272	1.1037	0.54647	0.03507	1.1037	0.36194	0.03758	1.1037	0.23281	0.03098	1.1037	0.18081	0.02493		1.1037	0.77676	0.01241	1.1037	0.47818	0.01531	1.1037	0.19446	0.01012	1.1037	0.05858	0.00635
															1.10741	0.77987	0.00621	1.10741	0.68463	0.02272	1.10741	0.54661	0.0345	1.10741	0.36298	0.03881	1.10741	0.23303	0.03022	1.10741	0.18035	0.02584		1.10741	0.77634	0.01136	1.10741	0.47921	0.0161	1.10741	0.19481	0.00907	1.10741	0.05823	0.00554
															1.11111	0.78104	0.00607	1.11111	0.68354	0.02379	1.11111	0.5451	0.03623	1.11111	0.36169	0.03791	1.11111	0.23285	0.03055	1.11111	0.17964	0.02513		1.11111	0.77567	0.01219	1.11111	0.47816	0.01655	1.11111	0.19329	0.01005	1.11111	0.0578	0.00664
															1.11481	0.78719	0.00558	1.11481	0.69101	0.02248	1.11481	0.55115	0.03494	1.11481	0.36675	0.03867	1.11481	0.2351	0.03063	1.11481	0.18201	0.02563		1.11481	0.78443	0.01173	1.11481	0.48549	0.01551	1.11481	0.19799	0.00842	1.11481	0.05976	0.00576
															1.11852	0.78625	0.00642	1.11852	0.68912	0.02315	1.11852	0.54977	0.03568	1.11852	0.36276	0.03889	1.11852	0.235	0.03145	1.11852	0.18057	0.02585		1.11852	0.78224	0.01063	1.11852	0.48243	0.01621	1.11852	0.19461	0.00883	1.11852	0.05759	0.00562
															1.12222	0.78918	0.00563	1.12222	0.69195	0.02258	1.12222	0.55148	0.03534	1.12222	0.36649	0.03868	1.12222	0.23513	0.03035	1.12222	0.18102	0.02612		1.12222	0.7838	0.01056	1.12222	0.48409	0.01599	1.12222	0.19503	0.01025	1.12222	0.06022	0.00514
															1.12593	0.79299	0.00546	1.12593	0.69619	0.02328	1.12593	0.55401	0.03511	1.12593	0.36816	0.04004	1.12593	0.23692	0.03132	1.12593	0.18351	0.02689		1.12593	0.79023	0.01286	1.12593	0.48813	0.01587	1.12593	0.198	0.0099	1.12593	0.0592	0.00587
															1.12963	0.79332	0.00613	1.12963	0.69508	0.02279	1.12963	0.55267	0.03648	1.12963	0.36632	0.03904	1.12963	0.23447	0.03065	1.12963	0.18176	0.02637		1.12963	0.78848	0.01098	1.12963	0.48568	0.01534	1.12963	0.19457	0.00995	1.12963	0.05752	0.00534
															1.13333	0.79732	0.00578	1.13333	0.69713	0.0235	1.13333	0.55626	0.03497	1.13333	0.36909	0.04009	1.13333	0.23747	0.03149	1.13333	0.18344	0.02619		1.13333	0.79243	0.01184	1.13333	0.48912	0.01631	1.13333	0.19823	0.0094	1.13333	0.05938	0.00497
															1.13704	0.80084	0.00568	1.13704	0.70204	0.02409	1.13704	0.5582	0.03533	1.13704	0.37003	0.03908	1.13704	0.23922	0.03098	1.13704	0.18391	0.02585		1.13704	0.79552	0.01054	1.13704	0.49082	0.01526	1.13704	0.19958	0.00938	1.13704	0.06008	0.00481
															1.14074	0.80014	0.00725	1.14074	0.69953	0.02383	1.14074	0.55722	0.03546	1.14074	0.36933	0.03774	1.14074	0.23789	0.03097	1.14074	0.18341	0.02583		1.14074	0.79585	0.01145	1.14074	0.49049	0.01525	1.14074	0.19842	0.00912	1.14074	0.05812	0.00559
															1.14444	0.80344	0.00551	1.14444	0.70276	0.02365	1.14444	0.55928	0.03546	1.14444	0.37205	0.04011	1.14444	0.23943	0.03233	1.14444	0.18466	0.02565		1.14444	0.7968	0.0123	1.14444	0.49017	0.01501	1.14444	0.1979	0.0091	1.14444	0.0594	0.00734
															1.14815	0.80673	0.00624	1.14815	0.70689	0.02381	1.14815	0.56244	0.03558	1.14815	0.37502	0.03888	1.14815	0.2412	0.03087	1.14815	0.18542	0.02611		1.14815	0.80269	0.01121	1.14815	0.49466	0.01566	1.14815	0.20144	0.00977	1.14815	0.06105	0.00434
															1.15185	0.806	0.00594	1.15185	0.70459	0.02363	1.15185	0.56106	0.03572	1.15185	0.37192	0.04026	1.15185	0.2397	0.03145	1.15185	0.18456	0.02679		1.15185	0.80006	0.01136	1.15185	0.49295	0.0166	1.15185	0.19728	0.00882	1.15185	0.05917	0.00631
															1.15556	0.81179	0.00579	1.15556	0.7104	0.02381	1.15556	0.56549	0.03554	1.15556	0.37558	0.03831	1.15556	0.24122	0.03127	1.15556	0.18649	0.02555		1.15556	0.80621	0.01079	1.15556	0.49685	0.01569	1.15556	0.20088	0.00981	1.15556	0.05995	0.00447
															1.15926	0.81274	0.00703	1.15926	0.71059	0.02309	1.15926	0.56585	0.03514	1.15926	0.37657	0.04199	1.15926	0.24225	0.03354	1.15926	0.18633	0.02729		1.15926	0.8089	0.00994	1.15926	0.49643	0.01487	1.15926	0.20169	0.00958	1.15926	0.0615	0.00694
															1.16296	0.8132	0.00489	1.16296	0.71045	0.02417	1.16296	0.56472	0.03551	1.16296	0.37455	0.03911	1.16296	0.23962	0.03072	1.16296	0.18572	0.02533		1.16296	0.80521	0.00957	1.16296	0.49668	0.0154	1.16296	0.19959	0.00843	1.16296	0.05741	0.00539
															1.16667	0.81786	0.00598	1.16667	0.71594	0.02345	1.16667	0.56967	0.03613	1.16667	0.37778	0.04085	1.16667	0.244	0.03152	1.16667	0.18929	0.02702		1.16667	0.81294	0.0109	1.16667	0.49993	0.01545	1.16667	0.20222	0.00839	1.16667	0.06247	0.00557
															1.17037	0.81853	0.00552	1.17037	0.71718	0.02436	1.17037	0.56888	0.03779	1.17037	0.37794	0.04086	1.17037	0.2438	0.03197	1.17037	0.18816	0.02626		1.17037	0.8148	0.01008	1.17037	0.50025	0.01581	1.17037	0.2014	0.00939	1.17037	0.05999	0.00713
															1.17407	0.81849	0.00728	1.17407	0.71653	0.02437	1.17407	0.57024	0.03604	1.17407	0.37942	0.03784	1.17407	0.24456	0.03183	1.17407	0.18598	0.02787		1.17407	0.81346	0.01121	1.17407	0.50142	0.01568	1.17407	0.20119	0.01004	1.17407	0.06079	0.00626
															1.17778	0.82396	0.0058	1.17778	0.72152	0.02345	1.17778	0.57346	0.03648	1.17778	0.38058	0.04053	1.17778	0.24505	0.033	1.17778	0.18921	0.02678		1.17778	0.81851	0.01166	1.17778	0.50335	0.01573	1.17778	0.20411	0.00962	1.17778	0.06024	0.00607
															1.18148	0.82481	0.00587	1.18148	0.72306	0.02401	1.18148	0.57608	0.03731	1.18148	0.38224	0.04012	1.18148	0.24511	0.03235	1.18148	0.1878	0.02739		1.18148	0.82247	0.01151	1.18148	0.50451	0.01634	1.18148	0.20407	0.01013	1.18148	0.06031	0.00415
															1.18519	0.82578	0.00596	1.18519	0.72104	0.02504	1.18519	0.57531	0.03591	1.18519	0.37975	0.04151	1.18519	0.24585	0.03246	1.18519	0.18808	0.02701		1.18519	0.81923	0.01172	1.18519	0.50373	0.01599	1.18519	0.20252	0.01061	1.18519	0.0604	0.00732
															1.18889	0.83218	0.005	1.18889	0.72911	0.02354	1.18889	0.57807	0.0371	1.18889	0.38432	0.0391	1.18889	0.24752	0.0327	1.18889	0.19253	0.02707		1.18889	0.82709	0.01151	1.18889	0.50806	0.0161	1.18889	0.20644	0.01007	1.18889	0.06157	0.00519
															1.19259	0.83163	0.00653	1.19259	0.72564	0.02458	1.19259	0.57738	0.03663	1.19259	0.38207	0.04069	1.19259	0.24898	0.03362	1.19259	0.1899	0.02749		1.19259	0.82698	0.01029	1.19259	0.50878	0.01589	1.19259	0.20366	0.0092	1.19259	0.06135	0.00585
															1.1963	0.83157	0.00472	1.1963	0.72734	0.0244	1.1963	0.57784	0.03831	1.1963	0.38287	0.04067	1.1963	0.24598	0.03278	1.1963	0.18893	0.02663		1.1963	0.82618	0.01078	1.1963	0.5069	0.01616	1.1963	0.20249	0.01047	1.1963	0.06118	0.00698
															1.2	0.83844	0.00659	1.2	0.73397	0.02437	1.2	0.58407	0.03659	1.2	0.38855	0.04086	1.2	0.25003	0.03331	1.2	0.19283	0.02756		1.2	0.83304	0.01054	1.2	0.51182	0.01526	1.2	0.20807	0.01041	1.2	0.0632	0.00583
															1.2037	0.83668	0.00616	1.2037	0.73186	0.02432	1.2037	0.58197	0.03689	1.2037	0.38626	0.04098	1.2037	0.24756	0.03404	1.2037	0.1906	0.02779		1.2037	0.83235	0.01184	1.2037	0.51084	0.01593	1.2037	0.2043	0.00956	1.2037	0.05924	0.00533
															1.20741	0.84176	0.00547	1.20741	0.73355	0.02442	1.20741	0.58326	0.03742	1.20741	0.3874	0.04057	1.20741	0.24914	0.03308	1.20741	0.19179	0.02712		1.20741	0.83386	0.01086	1.20741	0.51314	0.01615	1.20741	0.20591	0.00941	1.20741	0.0616	0.00426
															1.21111	0.84345	0.00665	1.21111	0.73745	0.02411	1.21111	0.58556	0.03738	1.21111	0.38868	0.04191	1.21111	0.25076	0.03379	1.21111	0.19345	0.02722		1.21111	0.8396	0.01084	1.21111	0.51485	0.01507	1.21111	0.20814	0.01035	1.21111	0.06267	0.00667
															1.21481	0.8442	0.00598	1.21481	0.73708	0.0238	1.21481	0.58687	0.03754	1.21481	0.38866	0.04096	1.21481	0.24977	0.03255	1.21481	0.19215	0.02738		1.21481	0.83869	0.01154	1.21481	0.51515	0.01612	1.21481	0.20669	0.0102	1.21481	0.06157	0.00555
															1.21852	0.84743	0.00619	1.21852	0.7384	0.02412	1.21852	0.58679	0.03682	1.21852	0.38974	0.0424	1.21852	0.25251	0.03299	1.21852	0.19265	0.02806		1.21852	0.8407	0.01046	1.21852	0.51529	0.01633	1.21852	0.20702	0.00974	1.21852	0.062	0.00607
															1.22222	0.85023	0.00521	1.22222	0.74493	0.02428	1.22222	0.59069	0.03653	1.22222	0.39401	0.04088	1.22222	0.25223	0.03345	1.22222	0.19441	0.02738		1.22222	0.84627	0.01093	1.22222	0.52037	0.01675	1.22222	0.21023	0.00999	1.22222	0.06316	0.00594
															1.22593	0.84997	0.00551	1.22593	0.74168	0.02525	1.22593	0.58977	0.03699	1.22593	0.39183	0.0416	1.22593	0.25334	0.0343	1.22593	0.19351	0.02695		1.22593	0.84423	0.00896	1.22593	0.51892	0.01607	1.22593	0.20691	0.01041	1.22593	0.06165	0.00557
															1.22963	0.85234	0.00637	1.22963	0.74422	0.02471	1.22963	0.59249	0.03765	1.22963	0.39224	0.04151	1.22963	0.25232	0.03397	1.22963	0.19468	0.02758		1.22963	0.84643	0.01233	1.22963	0.51924	0.01692	1.22963	0.20874	0.01026	1.22963	0.062	0.00619
															1.23333	0.85645	0.00624	1.23333	0.74832	0.02422	1.23333	0.59568	0.03737	1.23333	0.39636	0.04182	1.23333	0.25724	0.03303	1.23333	0.19569	0.02843		1.23333	0.85314	0.01124	1.23333	0.52314	0.0169	1.23333	0.21167	0.00938	1.23333	0.06428	0.00627
															1.23704	0.85653	0.00679	1.23704	0.74823	0.02501	1.23704	0.59285	0.03891	1.23704	0.39224	0.04201	1.23704	0.25184	0.03425	1.23704	0.1925	0.02831		1.23704	0.85033	0.01119	1.23704	0.52142	0.01753	1.23704	0.20877	0.01083	1.23704	0.06126	0.00692
															1.24074	0.86172	0.00615	1.24074	0.75149	0.02422	1.24074	0.59774	0.03878	1.24074	0.39754	0.04178	1.24074	0.25675	0.03415	1.24074	0.19639	0.02811		1.24074	0.85507	0.01073	1.24074	0.52454	0.01574	1.24074	0.21238	0.00991	1.24074	0.06336	0.00479
															1.24444	0.86302	0.00767	1.24444	0.75331	0.02571	1.24444	0.59742	0.03872	1.24444	0.39578	0.04334	1.24444	0.25589	0.03499	1.24444	0.19572	0.02865		1.24444	0.85806	0.01175	1.24444	0.52489	0.01541	1.24444	0.21187	0.01032	1.24444	0.06287	0.0053
															1.24815	0.86255	0.00617	1.24815	0.75346	0.02427	1.24815	0.59946	0.03802	1.24815	0.39782	0.04224	1.24815	0.25464	0.03398	1.24815	0.1959	0.02743		1.24815	0.85724	0.01141	1.24815	0.52545	0.01525	1.24815	0.21029	0.01044	1.24815	0.06316	0.00643
															1.25185	0.86705	0.00592	1.25185	0.75566	0.0237	1.25185	0.60151	0.03898	1.25185	0.39939	0.04312	1.25185	0.25875	0.03366	1.25185	0.19805	0.02802		1.25185	0.86103	0.01156	1.25185	0.52883	0.01727	1.25185	0.21208	0.01088	1.25185	0.06373	0.00602
															1.25556	0.86885	0.0053	1.25556	0.75935	0.02567	1.25556	0.60354	0.03795	1.25556	0.40026	0.04113	1.25556	0.257	0.03389	1.25556	0.19871	0.02804		1.25556	0.86521	0.01119	1.25556	0.53028	0.01608	1.25556	0.2134	0.01048	1.25556	0.06287	0.00486
															1.25926	0.86963	0.00616	1.25926	0.75827	0.02441	1.25926	0.60162	0.03867	1.25926	0.39956	0.04292	1.25926	0.25924	0.03334	1.25926	0.19698	0.02918		1.25926	0.86378	0.01106	1.25926	0.5283	0.01768	1.25926	0.21122	0.01008	1.25926	0.06173	0.00568
															1.26296	0.87402	0.00546	1.26296	0.76261	0.02532	1.26296	0.60578	0.03779	1.26296	0.40222	0.04264	1.26296	0.25826	0.03463	1.26296	0.19916	0.02808		1.26296	0.86829	0.01156	1.26296	0.53197	0.01579	1.26296	0.21344	0.01007	1.26296	0.06437	0.00541
															1.26667	0.87552	0.00662	1.26667	0.76317	0.02492	1.26667	0.60784	0.04004	1.26667	0.40263	0.04273	1.26667	0.26006	0.03453	1.26667	0.19913	0.02842		1.26667	0.87101	0.01009	1.26667	0.53324	0.01557	1.26667	0.21427	0.01036	1.26667	0.0637	0.00464
															1.27037	0.87567	0.00549	1.27037	0.76302	0.0248	1.27037	0.60653	0.0381	1.27037	0.40169	0.04311	1.27037	0.25875	0.03366	1.27037	0.19839	0.02824		1.27037	0.8689	0.01086	1.27037	0.53134	0.01596	1.27037	0.21162	0.01059	1.27037	0.0619	0.00505
															1.27407	0.88245	0.00601	1.27407	0.77049	0.02519	1.27407	0.61148	0.04117	1.27407	0.40588	0.04245	1.27407	0.26301	0.03418	1.27407	0.20115	0.0276		1.27407	0.87678	0.01097	1.27407	0.53788	0.0161	1.27407	0.21808	0.01005	1.27407	0.06502	0.00627
															1.27778	0.88115	0.00685	1.27778	0.76778	0.02555	1.27778	0.60957	0.03882	1.27778	0.40504	0.04445	1.27778	0.26095	0.03464	1.27778	0.19966	0.02829		1.27778	0.87589	0.01069	1.27778	0.53424	0.01567	1.27778	0.21438	0.00935	1.27778	0.06319	0.00719
															1.28148	0.88168	0.00758	1.28148	0.77001	0.02527	1.28148	0.61175	0.04014	1.28148	0.40602	0.04282	1.28148	0.26101	0.03362	1.28148	0.1994	0.0297		1.28148	0.87597	0.01111	1.28148	0.53595	0.01695	1.28148	0.21518	0.0094	1.28148	0.06299	0.00377
															1.28519	0.88678	0.00592	1.28519	0.77263	0.02762	1.28519	0.61417	0.04018	1.28519	0.40722	0.0443	1.28519	0.26351	0.03625	1.28519	0.2032	0.02948		1.28519	0.88216	0.0108	1.28519	0.54003	0.01693	1.28519	0.21664	0.0098	1.28519	0.06348	0.00557
															1.28889	0.8865	0.00522	1.28889	0.77515	0.02612	1.28889	0.61469	0.04008	1.28889	0.40825	0.04327	1.28889	0.26348	0.03348	1.28889	0.20184	0.0278		1.28889	0.88218	0.01146	1.28889	0.53999	0.01612	1.28889	0.21644	0.00953	1.28889	0.06206	0.00623
															1.29259	0.88921	0.00646	1.29259	0.77448	0.02565	1.29259	0.61597	0.03878	1.29259	0.40896	0.04399	1.29259	0.26414	0.0362	1.29259	0.20109	0.0296		1.29259	0.88203	0.01225	1.29259	0.53948	0.01597	1.29259	0.21552	0.01008	1.29259	0.06492	0.00558
															1.2963	0.89458	0.00541	1.2963	0.77937	0.02613	1.2963	0.61845	0.03946	1.2963	0.41081	0.04363	1.2963	0.26445	0.03452	1.2963	0.20295	0.02908		1.2963	0.88858	0.00958	1.2963	0.5439	0.01539	1.2963	0.21806	0.01012	1.2963	0.06456	0.00571
															1.3	0.89362	0.00666	1.3	0.7796	0.02644	1.3	0.61822	0.04016	1.3	0.41006	0.04369	1.3	0.26445	0.03627	1.3	0.20295	0.02851		1.3	0.8888	0.01074	1.3	0.54317	0.01639	1.3	0.21791	0.00925	1.3	0.06552	0.00623
															1.3037	0.89664	0.00668	1.3037	0.77931	0.02567	1.3037	0.61858	0.03897	1.3037	0.41058	0.04318	1.3037	0.26414	0.03533	1.3037	0.20231	0.02943		1.3037	0.88933	0.01091	1.3037	0.54226	0.01644	1.3037	0.21615	0.01043	1.3037	0.06366	0.00534
															1.30741	0.89935	0.00618	1.30741	0.78481	0.0249	1.30741	0.62442	0.03981	1.30741	0.41442	0.04271	1.30741	0.2677	0.03454	1.30741	0.20419	0.02851		1.30741	0.89594	0.01122	1.30741	0.54866	0.01568	1.30741	0.22118	0.01064	1.30741	0.06672	0.00624
															1.31111	0.90018	0.00637	1.31111	0.78111	0.02578	1.31111	0.62149	0.03957	1.31111	0.41183	0.04386	1.31111	0.26655	0.03612	1.31111	0.20369	0.0295		1.31111	0.8926	0.0103	1.31111	0.54478	0.01679	1.31111	0.21707	0.00905	1.31111	0.06427	0.00545
															1.31481	0.90206	0.00572	1.31481	0.78674	0.02504	1.31481	0.62368	0.0404	1.31481	0.41397	0.0438	1.31481	0.2676	0.03513	1.31481	0.20356	0.02883		1.31481	0.89535	0.01198	1.31481	0.54794	0.01785	1.31481	0.21816	0.00943	1.31481	0.06473	0.00437
															1.31852	0.90643	0.00603	1.31852	0.78869	0.02664	1.31852	0.62673	0.04005	1.31852	0.41558	0.04411	1.31852	0.26889	0.03637	1.31852	0.2053	0.02981		1.31852	0.90145	0.01034	1.31852	0.54268	0.02132	1.31852	0.21986	0.00895	1.31852	0.06536	0.00634
															1.32222	0.90631	0.00794	1.32222	0.78812	0.0258	1.32222	0.6257	0.04147	1.32222	0.41482	0.04389	1.32222	0.26783	0.03432	1.32222	0.20357	0.02917		1.32222	0.90096	0.01203	1.32222	0.5518	0.02135	1.32222	0.21911	0.0098	1.32222	0.06361	0.00459
															1.32593	0.9109	0.00647	1.32593	0.79213	0.02645	1.32593	0.62931	0.04121	1.32593	0.41806	0.04488	1.32593	0.27088	0.03702	1.32593	0.20678	0.03027		1.32593	0.90394	0.01097	1.32593	0.55181	0.01857	1.32593	0.22013	0.00908	1.32593	0.06641	0.00702
															1.32963	0.91115	0.00555	1.32963	0.79544	0.02651	1.32963	0.62985	0.04174	1.32963	0.41811	0.04533	1.32963	0.27031	0.03544	1.32963	0.20642	0.02945		1.32963	0.90723	0.01184	1.32963	0.5528	0.0156	1.32963	0.22231	0.01132	1.32963	0.06462	0.00654
															1.33333	0.91269	0.00596	1.33333	0.79282	0.02598	1.33333	0.63095	0.04247	1.33333	0.41842	0.04446	1.33333	0.27009	0.03571	1.33333	0.20585	0.02965		1.33333	0.906	0.01079	1.33333	0.55282	0.01626	1.33333	0.22038	0.00913	1.33333	0.06598	0.00541
															1.33704	0.91708	0.00584	1.33704	0.79755	0.02664	1.33704	0.63246	0.0403	1.33704	0.41956	0.04387	1.33704	0.27162	0.03718	1.33704	0.2069	0.02949		1.33704	0.90932	0.01106	1.33704	0.55681	0.01802	1.33704	0.22189	0.00934	1.33704	0.06551	0.00588
															1.34074	0.91955	0.00535	1.34074	0.80056	0.02594	1.34074	0.636	0.04024	1.34074	0.42214	0.0447	1.34074	0.27352	0.03555	1.34074	0.20947	0.03018		1.34074	0.9144	0.01205	1.34074	0.55845	0.01573	1.34074	0.22399	0.00951	1.34074	0.06712	0.00495
															1.34444	0.9177	0.00615	1.34444	0.79839	0.02685	1.34444	0.63375	0.04135	1.34444	0.41999	0.04484	1.34444	0.27199	0.03638	1.34444	0.20515	0.03032		1.34444	0.91126	0.01021	1.34444	0.55269	0.0159	1.34444	0.22063	0.01001	1.34444	0.06427	0.00558
															1.34815	0.92381	0.00665	1.34815	0.80426	0.02679	1.34815	0.63798	0.04257	1.34815	0.42301	0.04409	1.34815	0.27405	0.03565	1.34815	0.20891	0.03041		1.34815	0.91692	0.01112	1.34815	0.56155	0.01935	1.34815	0.22503	0.00986	1.34815	0.06711	0.00524
															1.35185	0.92415	0.00697	1.35185	0.80479	0.02657	1.35185	0.63881	0.04098	1.35185	0.42235	0.04583	1.35185	0.27441	0.03815	1.35185	0.20984	0.02927		1.35185	0.91953	0.00921	1.35185	0.55838	0.01608	1.35185	0.22492	0.01069	1.35185	0.06628	0.00717
															1.35556	0.92479	0.0061	1.35556	0.80412	0.02553	1.35556	0.63793	0.04172	1.35556	0.42308	0.04542	1.35556	0.27267	0.03703	1.35556	0.20716	0.02999		1.35556	0.9183	0.01126	1.35556	0.55974	0.0167	1.35556	0.22165	0.00898	1.35556	0.06436	0.00521
															1.35926	0.92996	0.00647	1.35926	0.80871	0.0267	1.35926	0.64233	0.04151	1.35926	0.42593	0.04487	1.35926	0.27539	0.03752	1.35926	0.2108	0.03006		1.35926	0.92308	0.01062	1.35926	0.56329	0.01818	1.35926	0.22542	0.01005	1.35926	0.0677	0.00675
															1.36296	0.93107	0.00678	1.36296	0.80972	0.02803	1.36296	0.6425	0.04174	1.36296	0.42633	0.0465	1.36296	0.27547	0.03632	1.36296	0.21024	0.02892		1.36296	0.92506	0.01161	1.36296	0.56525	0.01795	1.36296	0.22465	0.01062	1.36296	0.06668	0.00501
															1.36667	0.93259	0.00625	1.36667	0.80918	0.02741	1.36667	0.64349	0.04253	1.36667	0.4262	0.04568	1.36667	0.27597	0.03704	1.36667	0.20935	0.03065		1.36667	0.92394	0.01154	1.36667	0.56337	0.01757	1.36667	0.22402	0.00927	1.36667	0.0664	0.00598
															1.37037	0.93629	0.00666	1.37037	0.81369	0.02669	1.37037	0.64538	0.04213	1.37037	0.42827	0.04542	1.37037	0.27654	0.03615	1.37037	0.21134	0.03026		1.37037	0.9296	0.00992	1.37037	0.56712	0.01668	1.37037	0.22701	0.01054	1.37037	0.0663	0.00669
															1.37407	0.938	0.00525	1.37407	0.81597	0.02721	1.37407	0.64698	0.04206	1.37407	0.42925	0.04527	1.37407	0.27689	0.03598	1.37407	0.21227	0.03185		1.37407	0.93153	0.01104	1.37407	0.5675	0.01756	1.37407	0.22726	0.00983	1.37407	0.06703	0.00521
															1.37778	0.93755	0.00645	1.37778	0.81495	0.0271	1.37778	0.64556	0.04142	1.37778	0.42789	0.04529	1.37778	0.2758	0.03722	1.37778	0.2093	0.03014		1.37778	0.93011	0.01119	1.37778	0.56517	0.01556	1.37778	0.22552	0.01035	1.37778	0.06597	0.00712
															1.38148	0.94388	0.00626	1.38148	0.82141	0.02713	1.38148	0.65194	0.04311	1.38148	0.43157	0.04627	1.38148	0.27888	0.03667	1.38148	0.21395	0.03074		1.38148	0.93616	0.01109	1.38148	0.56956	0.01728	1.38148	0.2292	0.01038	1.38148	0.06972	0.00479
															1.38519	0.94089	0.00646	1.38519	0.81842	0.02686	1.38519	0.64898	0.04267	1.38519	0.43051	0.04565	1.38519	0.27808	0.03696	1.38519	0.21111	0.03073		1.38519	0.93718	0.01118	1.38519	0.56849	0.01735	1.38519	0.2264	0.00938	1.38519	0.06738	0.007
															1.38889	0.94316	0.00619	1.38889	0.81986	0.02642	1.38889	0.65064	0.0428	1.38889	0.43194	0.04701	1.38889	0.27863	0.03585	1.38889	0.21162	0.03175		1.38889	0.93606	0.01171	1.38889	0.56918	0.01687	1.38889	0.22657	0.00987	1.38889	0.06725	0.00541
															1.39259	0.94815	0.00607	1.39259	0.82448	0.02737	1.39259	0.65472	0.04329	1.39259	0.43458	0.04508	1.39259	0.28153	0.0374	1.39259	0.2155	0.02982		1.39259	0.94425	0.01063	1.39259	0.57497	0.01709	1.39259	0.22994	0.01008	1.39259	0.0694	0.00613
															1.3963	0.94874	0.00663	1.3963	0.82515	0.02751	1.3963	0.65456	0.04255	1.3963	0.4329	0.0452	1.3963	0.28095	0.03744	1.3963	0.21282	0.0309		1.3963	0.94246	0.01182	1.3963	0.57373	0.01687	1.3963	0.22882	0.01203	1.3963	0.06551	0.00506
															1.4	0.95217	0.00617	1.4	0.82561	0.02728	1.4	0.65613	0.04305	1.4	0.43311	0.04668	1.4	0.28093	0.03927	1.4	0.21385	0.03214		1.4	0.94426	0.01119	1.4	0.57452	0.01733	1.4	0.22881	0.00932	1.4	0.06853	0.00574
															1.4037	0.95411	0.00623	1.4037	0.83001	0.02848	1.4037	0.65793	0.04293	1.4037	0.43809	0.04641	1.4037	0.28311	0.03746	1.4037	0.21652	0.03101		1.4037	0.94961	0.01117	1.4037	0.57788	0.01782	1.4037	0.23051	0.00967	1.4037	0.06915	0.00718
															1.40741	0.95568	0.00569	1.40741	0.82912	0.0276	1.40741	0.65939	0.04352	1.40741	0.43683	0.0475	1.40741	0.28339	0.0382	1.40741	0.21569	0.03131		1.40741	0.94923	0.01249	1.40741	0.57753	0.01759	1.40741	0.22958	0.01014	1.40741	0.06779	0.00596
															1.41111	0.95738	0.00712	1.41111	0.83081	0.02649	1.41111	0.65866	0.04398	1.41111	0.4379	0.04782	1.41111	0.28369	0.03899	1.41111	0.2147	0.03145		1.41111	0.94976	0.01202	1.41111	0.57803	0.01753	1.41111	0.22972	0.01014	1.41111	0.06777	0.0058
															1.41481	0.96157	0.00637	1.41481	0.83736	0.02762	1.41481	0.66336	0.04288	1.41481	0.44043	0.04661	1.41481	0.28514	0.0378	1.41481	0.21548	0.02973		1.41481	0.95515	0.01088	1.41481	0.58199	0.01615	1.41481	0.23251	0.01005	1.41481	0.06972	0.00525
															1.41852	0.95956	0.00634	1.41852	0.83377	0.02762	1.41852	0.66204	0.04307	1.41852	0.43869	0.0474	1.41852	0.2835	0.03766	1.41852	0.21577	0.03214		1.41852	0.95463	0.01038	1.41852	0.58053	0.01774	1.41852	0.22967	0.00936	1.41852	0.06723	0.00804
															1.42222	0.96547	0.00623	1.42222	0.83726	0.0276	1.42222	0.66361	0.04398	1.42222	0.44118	0.04739	1.42222	0.28572	0.037	1.42222	0.2169	0.03132		1.42222	0.95729	0.01157	1.42222	0.58128	0.01658	1.42222	0.23174	0.01022	1.42222	0.06778	0.00519
															1.42593	0.96762	0.00619	1.42593	0.84022	0.02837	1.42593	0.66622	0.04389	1.42593	0.44274	0.04841	1.42593	0.28607	0.0391	1.42593	0.21886	0.03197		1.42593	0.96226	0.01014	1.42593	0.58428	0.01786	1.42593	0.23244	0.01065	1.42593	0.06933	0.00607
															1.42963	0.96765	0.00574	1.42963	0.84011	0.02846	1.42963	0.66593	0.04356	1.42963	0.43867	0.04647	1.42963	0.28592	0.03726	1.42963	0.21431	0.0294		1.42963	0.96028	0.01139	1.42963	0.58355	0.01743	1.42963	0.23208	0.01012	1.42963	0.06748	0.00569
															1.43333	0.97256	0.00693	1.43333	0.84314	0.02815	1.43333	0.66912	0.04402	1.43333	0.44417	0.04892	1.43333	0.2874	0.03835	1.43333	0.21945	0.03347		1.43333	0.96519	0.01041	1.43333	0.58669	0.01759	1.43333	0.23469	0.00951	1.43333	0.07049	0.00492
															1.43704	0.97276	0.00659	1.43704	0.84629	0.02872	1.43704	0.67086	0.04374	1.43704	0.44397	0.04681	1.43704	0.28717	0.03846	1.43704	0.21942	0.03208		1.43704	0.96764	0.01063	1.43704	0.58675	0.01739	1.43704	0.23292	0.0109	1.43704	0.0682	0.00692
															1.44074	0.97364	0.0068	1.44074	0.84557	0.02856	1.44074	0.66957	0.04488	1.44074	0.4439	0.04767	1.44074	0.28785	0.03944	1.44074	0.218	0.03032		1.44074	0.96682	0.01016	1.44074	0.58742	0.0165	1.44074	0.23384	0.01009	1.44074	0.06976	0.00534
															1.44444	0.97737	0.0058	1.44444	0.84847	0.02787	1.44444	0.67252	0.04464	1.44444	0.44679	0.04858	1.44444	0.28999	0.03931	1.44444	0.21984	0.0313		1.44444	0.97103	0.00974	1.44444	0.58933	0.01764	1.44444	0.2339	0.01027	1.44444	0.06999	0.00673
															1.44815	0.98057	0.00709	1.44815	0.85094	0.02806	1.44815	0.67496	0.04355	1.44815	0.44757	0.04764	1.44815	0.29059	0.03886	1.44815	0.22108	0.03188		1.44815	0.9736	0.01149	1.44815	0.59193	0.01635	1.44815	0.23772	0.01116	1.44815	0.07038	0.00529
															1.45185	0.9787	0.0066	1.45185	0.84776	0.02757	1.45185	0.67283	0.04481	1.45185	0.44617	0.04741	1.45185	0.28907	0.03882	1.45185	0.21827	0.03063		1.45185	0.97204	0.01124	1.45185	0.58975	0.0188	1.45185	0.23453	0.01026	1.45185	0.06898	0.00597
															1.45556	0.98427	0.00669	1.45556	0.85533	0.02781	1.45556	0.67675	0.04541	1.45556	0.44913	0.04743	1.45556	0.29186	0.03892	1.45556	0.22016	0.03091		1.45556	0.97803	0.0109	1.45556	0.59438	0.0169	1.45556	0.23564	0.0109	1.45556	0.06998	0.0057
															1.45926	0.98555	0.00692	1.45926	0.85467	0.02846	1.45926	0.67743	0.04544	1.45926	0.44926	0.04892	1.45926	0.29177	0.03964	1.45926	0.2227	0.03113		1.45926	0.97934	0.01089	1.45926	0.5945	0.01627	1.45926	0.23517	0.00968	1.45926	0.07184	0.00666
															1.46296	0.98527	0.00601	1.46296	0.85468	0.02812	1.46296	0.67719	0.04436	1.46296	0.44727	0.04704	1.46296	0.29033	0.03888	1.46296	0.2197	0.03202		1.46296	0.97743	0.01108	1.46296	0.59322	0.01596	1.46296	0.23513	0.01005	1.46296	0.06926	0.00598
															1.46667	0.99149	0.00651	1.46667	0.85995	0.02882	1.46667	0.68079	0.04594	1.46667	0.45253	0.0481	1.46667	0.29345	0.03828	1.46667	0.22443	0.03229		1.46667	0.98551	0.01081	1.46667	0.59764	0.01865	1.46667	0.23823	0.01022	1.46667	0.07127	0.00502
															1.47037	0.9906	0.00757	1.47037	0.86009	0.02784	1.47037	0.68111	0.04453	1.47037	0.45142	0.04837	1.47037	0.29173	0.03908	1.47037	0.22029	0.03184		1.47037	0.98523	0.01099	1.47037	0.59637	0.01851	1.47037	0.23604	0.01097	1.47037	0.06861	0.00645
															1.47407	0.99421	0.00682	1.47407	0.86019	0.02834	1.47407	0.68251	0.045	1.47407	0.45299	0.04895	1.47407	0.29338	0.0381	1.47407	0.22134	0.03106		1.47407	0.98565	0.01133	1.47407	0.60019	0.01848	1.47407	0.23645	0.00946	1.47407	0.07116	0.00506
															1.47778	0.9962	0.00711	1.47778	0.86497	0.02733	1.47778	0.68509	0.04543	1.47778	0.45479	0.04817	1.47778	0.29491	0.04022	1.47778	0.22403	0.0342		1.47778	0.99006	0.01084	1.47778	0.60031	0.01778	1.47778	0.23985	0.01094	1.47778	0.07161	0.00695
															1.48148	0.99801	0.0064	1.48148	0.86485	0.02834	1.48148	0.68567	0.04645	1.48148	0.45524	0.04936	1.48148	0.29473	0.03863	1.48148	0.22698	0.03707		1.48148	0.99139	0.01262	1.48148	0.60236	0.01823	1.48148	0.23886	0.00949	1.48148	0.07053	0.00587
															1.48519	0.9992	0.00647	1.48519	0.86665	0.02804	1.48519	0.68674	0.04585	1.48519	0.45439	0.04912	1.48519	0.29507	0.04059	1.48519	0.21775	0.03251		1.48519	0.99278	0.01074	1.48519	0.6013	0.01796	1.48519	0.23892	0.00988	1.48519	0.07194	0.0059
															1.48889	1.00471	0.00515	1.48889	0.87063	0.03019	1.48889	0.6909	0.0453	1.48889	0.45935	0.04992	1.48889	0.2979	0.03886	1.48889	0.22803	0.03352		1.48889	0.99809	0.01073	1.48889	0.60591	0.01803	1.48889	0.24121	0.01151	1.48889	0.07132	0.00571
															1.49259	1.00301	0.00706	1.49259	0.86947	0.02874	1.49259	0.69026	0.04633	1.49259	0.45758	0.0485	1.49259	0.29712	0.04023	1.49259	0.22586	0.03464		1.49259	0.99546	0.01119	1.49259	0.60452	0.01889	1.49259	0.23765	0.00914	1.49259	0.07093	0.00597
															1.4963	1.0059	0.00742	1.4963	0.87223	0.02816	1.4963	0.68911	0.04704	1.4963	0.45766	0.04879	1.4963	0.29753	0.04103	1.4963	0.22643	0.03369		1.4963	0.99773	0.01109	1.4963	0.6048	0.01718	1.4963	0.2405	0.01034	1.4963	0.07074	0.00538
															1.5	1.01101	0.00704	1.5	0.87577	0.02857	1.5	0.69472	0.04678	1.5	0.4607	0.05019	1.5	0.29971	0.04041	1.5	0.22398	0.03109		1.5	1.00339	0.01153	1.5	0.60935	0.0189	1.5	0.24144	0.01064	1.5	0.07327	0.0061
															1.5037	1.00868	0.00629	1.5037	0.87392	0.02844	1.5037	0.69257	0.04617	1.5037	0.45902	0.04941	1.5037	0.29712	0.03955	1.5037	0.22646	0.0365		1.5037	1.00182	0.01165	1.5037	0.60629	0.01705	1.5037	0.2397	0.01161	1.5037	0.06988	0.00622
															1.50741	1.01324	0.00664	1.50741	0.87775	0.02971	1.50741	0.69548	0.04653	1.50741	0.46053	0.04859	1.50741	0.3005	0.04016	1.50741	0.22697	0.03334		1.50741	1.00674	0.0105	1.50741	0.60958	0.01624	1.50741	0.24235	0.01008	1.50741	0.07168	0.00567
															1.51111	1.01428	0.0065	1.51111	0.87991	0.02934	1.51111	0.69697	0.04574	1.51111	0.46231	0.04884	1.51111	0.29924	0.04116	1.51111	0.226	0.03278		1.51111	1.00904	0.01095	1.51111	0.61093	0.01786	1.51111	0.24286	0.01076	1.51111	0.07211	0.00625
															1.51481	1.01582	0.00694	1.51481	0.8814	0.02906	1.51481	0.69678	0.04652	1.51481	0.46168	0.05019	1.51481	0.29937	0.04041	1.51481	0.22649	0.03335		1.51481	1.00931	0.01214	1.51481	0.61208	0.017	1.51481	0.24199	0.01035	1.51481	0.07022	0.00536
															1.51852	1.01944	0.00644	1.51852	0.88246	0.03027	1.51852	0.69896	0.04703	1.51852	0.46357	0.04935	1.51852	0.30182	0.04085	1.51852	0.22688	0.03342		1.51852	1.01168	0.01008	1.51852	0.61287	0.01794	1.51852	0.24217	0.01048	1.51852	0.07316	0.00695
															1.52222	1.02226	0.00697	1.52222	0.88631	0.02964	1.52222	0.70226	0.04585	1.52222	0.46637	0.04972	1.52222	0.30231	0.04137	1.52222	0.22888	0.03217		1.52222	1.01631	0.01082	1.52222	0.61552	0.01804	1.52222	0.24501	0.01075	1.52222	0.07222	0.00504
															1.52593	1.02177	0.0059	1.52593	0.88438	0.02987	1.52593	0.70216	0.04734	1.52593	0.46465	0.04891	1.52593	0.30226	0.04071	1.52593	0.22766	0.03478		1.52593	1.01625	0.01106	1.52593	0.61423	0.01702	1.52593	0.24358	0.00979	1.52593	0.07106	0.00594
															1.52963	1.02487	0.0066	1.52963	0.88914	0.02897	1.52963	0.70216	0.04744	1.52963	0.46615	0.04953	1.52963	0.30231	0.04064	1.52963	0.2287	0.03375		1.52963	1.01833	0.01228	1.52963	0.61629	0.01787	1.52963	0.24519	0.00999	1.52963	0.07228	0.00621
															1.53333	1.02847	0.00736	1.53333	0.89101	0.02986	1.53333	0.70574	0.04632	1.53333	0.46816	0.05187	1.53333	0.30363	0.03988	1.53333	0.23109	0.03358		1.53333	1.02117	0.01169	1.53333	0.61835	0.0171	1.53333	0.24482	0.01091	1.53333	0.07285	0.006
															1.53704	1.02611	0.00638	1.53704	0.88944	0.02873	1.53704	0.70309	0.04717	1.53704	0.46597	0.05064	1.53704	0.30347	0.04052	1.53704	0.22656	0.03352		1.53704	1.01909	0.01205	1.53704	0.61635	0.01835	1.53704	0.24311	0.01031	1.53704	0.07166	0.00592
															1.54074	1.03402	0.00609	1.54074	0.89495	0.02974	1.54074	0.70773	0.04817	1.54074	0.47022	0.0511	1.54074	0.30626	0.04089	1.54074	0.23125	0.03229		1.54074	1.02545	0.01088	1.54074	0.6203	0.0171	1.54074	0.24703	0.01002	1.54074	0.07607	0.00461
															1.54444	1.03127	0.00634	1.54444	0.8958	0.02855	1.54444	0.70839	0.04662	1.54444	0.47084	0.05054	1.54444	0.30593	0.0422	1.54444	0.23055	0.03417		1.54444	1.0265	0.01163	1.54444	0.62065	0.01708	1.54444	0.24568	0.01073	1.54444	0.07209	0.00652
															1.54815	1.03356	0.00631	1.54815	0.89592	0.03137	1.54815	0.70921	0.0463	1.54815	0.47084	0.05107	1.54815	0.30433	0.03987	1.54815	0.22931	0.03286		1.54815	1.02641	0.01061	1.54815	0.62122	0.01731	1.54815	0.24648	0.01096	1.54815	0.07333	0.00389
															1.55185	1.03918	0.00767	1.55185	0.89837	0.03003	1.55185	0.71062	0.0468	1.55185	0.47292	0.05072	1.55185	0.30731	0.04144	1.55185	0.23204	0.0347		1.55185	1.03022	0.01216	1.55185	0.62388	0.01869	1.55185	0.24821	0.00996	1.55185	0.07388	0.00615
															1.55556	1.03928	0.00613	1.55556	0.901	0.02805	1.55556	0.71349	0.04816	1.55556	0.47329	0.0499	1.55556	0.30629	0.0406	1.55556	0.23193	0.03355		1.55556	1.0326	0.01199	1.55556	0.62533	0.01799	1.55556	0.24754	0.01046	1.55556	0.07301	0.00567
															1.55926	1.03962	0.00707	1.55926	0.8993	0.03056	1.55926	0.71286	0.04664	1.55926	0.47103	0.05032	1.55926	0.30712	0.04208	1.55926	0.23213	0.0338		1.55926	1.03246	0.01116	1.55926	0.62479	0.01808	1.55926	0.24711	0.00997	1.55926	0.07357	0.00509
															1.56296	1.04492	0.00744	1.56296	0.90649	0.0304	1.56296	0.71482	0.04822	1.56296	0.4755	0.05054	1.56296	0.30889	0.04214	1.56296	0.23354	0.03398		1.56296	1.03896	0.01118	1.56296	0.62734	0.01791	1.56296	0.24871	0.0116	1.56296	0.07418	0.00687
															1.56667	1.04622	0.00657	1.56667	0.90455	0.03005	1.56667	0.71693	0.04763	1.56667	0.47594	0.04949	1.56667	0.31016	0.04152	1.56667	0.23414	0.0336		1.56667	1.03857	0.01122	1.56667	0.6279	0.01764	1.56667	0.2491	0.00913	1.56667	0.07489	0.00547
															1.57037	1.04626	0.00668	1.57037	0.90638	0.02991	1.57037	0.71573	0.04744	1.57037	0.47427	0.05107	1.57037	0.30765	0.04177	1.57037	0.23171	0.03344		1.57037	1.03971	0.01168	1.57037	0.62718	0.01824	1.57037	0.24849	0.01017	1.57037	0.07339	0.00508
															1.57407	1.05232	0.00691	1.57407	0.91028	0.03003	1.57407	0.72061	0.04877	1.57407	0.47794	0.05292	1.57407	0.31291	0.04127	1.57407	0.23628	0.03399		1.57407	1.04454	0.01148	1.57407	0.63212	0.01849	1.57407	0.2499	0.01014	1.57407	0.07652	0.00482
															1.57778	1.04989	0.00683	1.57778	0.90979	0.03046	1.57778	0.72192	0.04722	1.57778	0.47694	0.0522	1.57778	0.31093	0.04308	1.57778	0.23437	0.03518		1.57778	1.04453	0.01123	1.57778	0.63053	0.01849	1.57778	0.24914	0.01102	1.57778	0.07172	0.00595
															1.58148	1.05396	0.00658	1.58148	0.91208	0.03048	1.58148	0.72111	0.04726	1.58148	0.47806	0.0509	1.58148	0.31039	0.04155	1.58148	0.23338	0.03239		1.58148	1.04582	0.01201	1.58148	0.63249	0.01841	1.58148	0.25072	0.01137	1.58148	0.0743	0.00494
															1.58519	1.05752	0.00672	1.58519	0.91484	0.03102	1.58519	0.72345	0.04756	1.58519	0.47998	0.05116	1.58519	0.31242	0.04205	1.58519	0.23628	0.03406		1.58519	1.05071	0.0117	1.58519	0.63437	0.01775	1.58519	0.25156	0.00949	1.58519	0.07495	0.00674
															1.58889	1.05736	0.00631	1.58889	0.9156	0.02844	1.58889	0.72434	0.0479	1.58889	0.48084	0.05165	1.58889	0.31261	0.04053	1.58889	0.23456	0.03438		1.58889	1.04991	0.01213	1.58889	0.63416	0.01749	1.58889	0.25064	0.01106	1.58889	0.07348	0.00428
															1.59259	1.05996	0.00561	1.59259	0.91703	0.03118	1.59259	0.72518	0.04845	1.59259	0.47945	0.05113	1.59259	0.31312	0.04239	1.59259	0.23635	0.03277		1.59259	1.05343	0.01138	1.59259	0.63561	0.01819	1.59259	0.25155	0.01006	1.59259	0.07467	0.00601
															1.5963	1.06294	0.00686	1.5963	0.92006	0.03003	1.5963	0.72765	0.04877	1.5963	0.48318	0.05167	1.5963	0.314	0.04127	1.5963	0.23656	0.03518		1.5963	1.05572	0.01144	1.5963	0.63712	0.01919	1.5963	0.25255	0.0119	1.5963	0.07513	0.00519
															1.6	1.06368	0.00733	1.6	0.92005	0.03049	1.6	0.72954	0.04893	1.6	0.48346	0.05177	1.6	0.3153	0.04204	1.6	0.23566	0.03433		1.6	1.05616	0.01032	1.6	0.63713	0.01752	1.6	0.25292	0.0105	1.6	0.07478	0.00473
															1.6037	1.06622	0.00658	1.6037	0.92301	0.03004	1.6037	0.72706	0.04849	1.6037	0.4828	0.05227	1.6037	0.31496	0.04179	1.6037	0.23705	0.03452		1.6037	1.0591	0.01142	1.6037	0.63934	0.01892	1.6037	0.25351	0.01084	1.6037	0.07486	0.00525
															1.60741	1.07149	0.00786	1.60741	0.92503	0.03075	1.60741	0.7329	0.04932	1.60741	0.48697	0.05282	1.60741	0.3168	0.04189	1.60741	0.23891	0.03417		1.60741	1.06229	0.01044	1.60741	0.64274	0.01757	1.60741	0.25399	0.00995	1.60741	0.07578	0.00553
															1.61111	1.06743	0.007	1.61111	0.92368	0.02973	1.61111	0.7303	0.04898	1.61111	0.48424	0.05198	1.61111	0.31423	0.04263	1.61111	0.23613	0.03465		1.61111	1.06183	0.01136	1.61111	0.63994	0.01992	1.61111	0.25286	0.01131	1.61111	0.07469	0.00599
															1.61481	1.07374	0.00626	1.61481	0.92852	0.03103	1.61481	0.73284	0.04941	1.61481	0.48672	0.05153	1.61481	0.31699	0.04207	1.61481	0.23906	0.03301		1.61481	1.06695	0.01122	1.61481	0.64271	0.01762	1.61481	0.25551	0.00988	1.61481	0.07731	0.00583
															1.61852	1.07501	0.00769	1.61852	0.93026	0.0306	1.61852	0.73542	0.0492	1.61852	0.48883	0.05316	1.61852	0.31816	0.04344	1.61852	0.23945	0.03505		1.61852	1.06786	0.01116	1.61852	0.64373	0.01863	1.61852	0.25535	0.00973	1.61852	0.07509	0.00598
															1.62222	1.07521	0.00521	1.62222	0.93038	0.03041	1.62222	0.73556	0.04922	1.62222	0.48672	0.05179	1.62222	0.31744	0.04321	1.62222	0.23693	0.03471		1.62222	1.06738	0.01162	1.62222	0.64519	0.0176	1.62222	0.25482	0.01057	1.62222	0.07362	0.00506
															1.62593	1.07995	0.00671	1.62593	0.9329	0.0311	1.62593	0.73723	0.0504	1.62593	0.48851	0.05291	1.62593	0.31986	0.04368	1.62593	0.2401	0.03379		1.62593	1.07335	0.01085	1.62593	0.64643	0.01858	1.62593	0.2559	0.00975	1.62593	0.07709	0.0058
															1.62963	1.08101	0.00771	1.62963	0.9362	0.02921	1.62963	0.73968	0.04867	1.62963	0.4919	0.05282	1.62963	0.31961	0.0428	1.62963	0.24106	0.03485		1.62963	1.07333	0.01112	1.62963	0.6472	0.01738	1.62963	0.25544	0.01188	1.62963	0.07541	0.00624
															1.63333	1.08294	0.00713	1.63333	0.93458	0.0305	1.63333	0.74098	0.04996	1.63333	0.48925	0.05274	1.63333	0.31939	0.04249	1.63333	0.23948	0.03415		1.63333	1.07487	0.01163	1.63333	0.64825	0.01985	1.63333	0.25636	0.01	1.63333	0.0762	0.00574
															1.63704	1.0862	0.00688	1.63704	0.93948	0.03017	1.63704	0.74115	0.05054	1.63704	0.49172	0.05216	1.63704	0.32118	0.04371	1.63704	0.24103	0.03424		1.63704	1.07834	0.01149	1.63704	0.64965	0.01943	1.63704	0.25657	0.01213	1.63704	0.07615	0.00558
															1.64074	1.08781	0.00825	1.64074	0.94043	0.03056	1.64074	0.74535	0.04994	1.64074	0.49388	0.05267	1.64074	0.32176	0.04367	1.64074	0.24242	0.03467		1.64074	1.07989	0.01145	1.64074	0.65171	0.01709	1.64074	0.25756	0.01101	1.64074	0.0778	0.0055
															1.64444	1.08686	0.00615	1.64444	0.93891	0.0317	1.64444	0.74345	0.04968	1.64444	0.49182	0.05256	1.64444	0.31998	0.04409	1.64444	0.24065	0.0341		1.64444	1.08106	0.01227	1.64444	0.64959	0.01835	1.64444	0.25656	0.01096	1.64444	0.0752	0.00632
															1.64815	1.09444	0.00726	1.64815	0.94661	0.03159	1.64815	0.74517	0.05098	1.64815	0.49609	0.05357	1.64815	0.32315	0.04339	1.64815	0.24334	0.03482		1.64815	1.08559	0.01045	1.64815	0.65573	0.01797	1.64815	0.26029	0.01106	1.64815	0.07808	0.00628
															1.65185	1.09203	0.00754	1.65185	0.94338	0.03118	1.65185	0.74744	0.05056	1.65185	0.49547	0.05418	1.65185	0.32296	0.04391	1.65185	0.24374	0.03599		1.65185	1.08487	0.01206	1.65185	0.65313	0.01909	1.65185	0.25823	0.01079	1.65185	0.07636	0.00605
															1.65556	1.09358	0.00663	1.65556	0.94648	0.02996	1.65556	0.74806	0.04986	1.65556	0.49579	0.05262	1.65556	0.32309	0.04318	1.65556	0.24286	0.03445		1.65556	1.088	0.01047	1.65556	0.65493	0.01759	1.65556	0.25829	0.01058	1.65556	0.07644	0.00554
															1.65926	1.09946	0.00736	1.65926	0.94868	0.03085	1.65926	0.74947	0.0503	1.65926	0.49763	0.05382	1.65926	0.32568	0.04336	1.65926	0.2447	0.03478		1.65926	1.09212	0.01243	1.65926	0.65651	0.01863	1.65926	0.26041	0.01099	1.65926	0.07942	0.0049
															1.66296	1.09874	0.00727	1.66296	0.94984	0.03108	1.66296	0.75267	0.05124	1.66296	0.49877	0.05351	1.66296	0.32414	0.04338	1.66296	0.24389	0.03483		1.66296	1.08992	0.01164	1.66296	0.65708	0.01737	1.66296	0.25949	0.01139	1.66296	0.07629	0.00546
															1.66667	1.10152	0.00779	1.66667	0.9513	0.03178	1.66667	0.7525	0.05093	1.66667	0.49829	0.05262	1.66667	0.32506	0.0441	1.66667	0.24252	0.03434		1.66667	1.09468	0.01096	1.66667	0.65927	0.0187	1.66667	0.26027	0.01129	1.66667	0.07703	0.00598
															1.67037	1.10326	0.00725	1.67037	0.95396	0.03063	1.67037	0.75381	0.05073	1.67037	0.50022	0.0531	1.67037	0.32703	0.04418	1.67037	0.24562	0.03491		1.67037	1.09708	0.01052	1.67037	0.66061	0.01902	1.67037	0.26116	0.01142	1.67037	0.07748	0.00697
															1.67407	1.10503	0.00853	1.67407	0.95519	0.03021	1.67407	0.75649	0.05088	1.67407	0.50158	0.05337	1.67407	0.32684	0.04374	1.67407	0.24536	0.03405		1.67407	1.09749	0.01197	1.67407	0.66073	0.01905	1.67407	0.26219	0.01124	1.67407	0.07793	0.0054
															1.67778	1.10568	0.00657	1.67778	0.95653	0.03176	1.67778	0.75452	0.0491	1.67778	0.50075	0.05331	1.67778	0.32595	0.04443	1.67778	0.24541	0.03514		1.67778	1.09995	0.01137	1.67778	0.66178	0.01832	1.67778	0.26068	0.00995	1.67778	0.0769	0.00614
															1.68148	1.11247	0.00657	1.68148	0.96114	0.03118	1.68148	0.7583	0.05183	1.68148	0.50339	0.05364	1.68148	0.32969	0.04318	1.68148	0.24825	0.03529		1.68148	1.10443	0.01168	1.68148	0.66537	0.01761	1.68148	0.26368	0.01102	1.68148	0.07847	0.00469
															1.68519	1.10936	0.0068	1.68519	0.95807	0.03381	1.68519	0.75852	0.05075	1.68519	0.5029	0.05422	1.68519	0.3277	0.04531	1.68519	0.24553	0.03559		1.68519	1.10425	0.01195	1.68519	0.66343	0.01921	1.68519	0.26172	0.01075	1.68519	0.07675	0.00618
															1.68889	1.1132	0.00752	1.68889	0.96323	0.03143	1.68889	0.76056	0.0515	1.68889	0.50267	0.05319	1.68889	0.32727	0.04414	1.68889	0.24751	0.03501		1.68889	1.10614	0.01032	1.68889	0.66632	0.01868	1.68889	0.26348	0.0116	1.68889	0.07869	0.00509
															1.69259	1.11668	0.00777	1.69259	0.96491	0.0316	1.69259	0.76346	0.0512	1.69259	0.50643	0.05485	1.69259	0.3306	0.04584	1.69259	0.24721	0.03621		1.69259	1.10818	0.01134	1.69259	0.66677	0.01811	1.69259	0.26442	0.01114	1.69259	0.07918	0.00657
															1.6963	1.11565	0.00601	1.6963	0.96419	0.03292	1.6963	0.76262	0.05164	1.6963	0.50537	0.05448	1.6963	0.32834	0.04484	1.6963	0.24731	0.03615		1.6963	1.10948	0.01123	1.6963	0.66754	0.01773	1.6963	0.26278	0.01141	1.6963	0.07628	0.00547
															1.7	1.12006	0.00743	1.7	0.96867	0.0323	1.7	0.76388	0.05164	1.7	0.50671	0.05521	1.7	0.3311	0.04402	1.7	0.24863	0.03535		1.7	1.11394	0.01114	1.7	0.67017	0.01862	1.7	0.26479	0.01083	1.7	0.07999	0.00493
															1.7037	1.12218	0.00634	1.7037	0.96984	0.0315	1.7037	0.76735	0.04964	1.7037	0.50894	0.05468	1.7037	0.33174	0.04536	1.7037	0.24881	0.03656		1.7037	1.11494	0.00997	1.7037	0.67004	0.02004	1.7037	0.26414	0.01165	1.7037	0.07841	0.00671
															1.70741	1.12229	0.00769	1.70741	0.97095	0.03106	1.70741	0.76796	0.05209	1.70741	0.50875	0.05467	1.70741	0.33262	0.04403	1.70741	0.24826	0.03427		1.70741	1.11594	0.01146	1.70741	0.67163	0.01809	1.70741	0.26443	0.01105	1.70741	0.07801	0.00507
															1.71111	1.12509	0.00722	1.71111	0.97333	0.03103	1.71111	0.76639	0.05226	1.71111	0.50903	0.05493	1.71111	0.33212	0.04591	1.71111	0.24965	0.03535		1.71111	1.11878	0.01123	1.71111	0.67298	0.01918	1.71111	0.26612	0.0101	1.71111	0.07932	0.00678
															1.71481	1.13081	0.00615	1.71481	0.97472	0.03214	1.71481	0.77129	0.05179	1.71481	0.51232	0.05457	1.71481	0.33438	0.04475	1.71481	0.25035	0.03581		1.71481	1.12154	0.01239	1.71481	0.67353	0.01859	1.71481	0.26684	0.01028	1.71481	0.08005	0.00562
															1.71852	1.12543	0.00784	1.71852	0.9747	0.03283	1.71852	0.76869	0.0513	1.71852	0.50997	0.05468	1.71852	0.33313	0.04467	1.71852	0.25005	0.0355		1.71852	1.1221	0.01094	1.71852	0.67457	0.01842	1.71852	0.26554	0.01159	1.71852	0.07933	0.00519
															1.72222	1.13324	0.00712	1.72222	0.98022	0.03218	1.72222	0.77319	0.0522	1.72222	0.51316	0.05522	1.72222	0.33457	0.04472	1.72222	0.2521	0.03654		1.72222	1.12609	0.01036	1.72222	0.6773	0.01835	1.72222	0.26794	0.0111	1.72222	0.08119	0.00664
															1.72593	1.13556	0.00732	1.72593	0.97947	0.03196	1.72593	0.7749	0.05156	1.72593	0.51473	0.05514	1.72593	0.33722	0.0458	1.72593	0.2519	0.03617		1.72593	1.12634	0.01136	1.72593	0.67787	0.01843	1.72593	0.26987	0.01331	1.72593	0.07996	0.00613
															1.72963	1.13332	0.00609	1.72963	0.98027	0.03208	1.72963	0.77431	0.05255	1.72963	0.51147	0.05434	1.72963	0.33428	0.04457	1.72963	0.24981	0.03615		1.72963	1.12881	0.01118	1.72963	0.67899	0.01804	1.72963	0.26629	0.01117	1.72963	0.07777	0.00541
															1.73333	1.13958	0.00683	1.73333	0.9833	0.03215	1.73333	0.77618	0.05178	1.73333	0.51634	0.05487	1.73333	0.33702	0.0458	1.73333	0.25328	0.0353		1.73333	1.1309	0.01147	1.73333	0.68025	0.01852	1.73333	0.26702	0.01115	1.73333	0.08209	0.00532
															1.73704	1.13946	0.00665	1.73704	0.98414	0.03264	1.73704	0.77791	0.05188	1.73704	0.51534	0.05541	1.73704	0.33748	0.04611	1.73704	0.25268	0.03565		1.73704	1.13315	0.01202	1.73704	0.68021	0.01863	1.73704	0.26762	0.01071	1.73704	0.07979	0.00523
															1.74074	1.14144	0.00663	1.74074	0.98547	0.03253	1.74074	0.77828	0.05217	1.74074	0.51608	0.05498	1.74074	0.33779	0.04625	1.74074	0.25141	0.03583		1.74074	1.13441	0.01063	1.74074	0.68292	0.01831	1.74074	0.27131	0.01236	1.74074	0.07914	0.00455
															1.74444	1.14415	0.00809	1.74444	0.98861	0.0318	1.74444	0.78066	0.05239	1.74444	0.51888	0.05604	1.74444	0.33806	0.0456	1.74444	0.25396	0.03647		1.74444	1.13729	0.01201	1.74444	0.68375	0.01876	1.74444	0.26974	0.01102	1.74444	0.0802	0.00598
															1.74815	1.14664	0.00739	1.74815	0.98957	0.03271	1.74815	0.78285	0.05278	1.74815	0.52008	0.0567	1.74815	0.34002	0.04551	1.74815	0.25253	0.03638		1.74815	1.13995	0.01144	1.74815	0.68519	0.0187	1.74815	0.26988	0.01189	1.74815	0.07894	0.00542
															1.75185	1.14501	0.00678	1.75185	0.99112	0.03303	1.75185	0.78113	0.05281	1.75185	0.51882	0.05643	1.75185	0.33775	0.04595	1.75185	0.25544	0.0351		1.75185	1.1408	0.01175	1.75185	0.68498	0.01944	1.75185	0.27101	0.01175	1.75185	0.07963	0.00618
															1.75556	1.15232	0.00717	1.75556	0.99422	0.03224	1.75556	0.78598	0.05173	1.75556	0.52254	0.05544	1.75556	0.34046	0.04591	1.75556	0.25571	0.03721		1.75556	1.14464	0.01063	1.75556	0.68694	0.0189	1.75556	0.27054	0.01077	1.75556	0.08121	0.00515
															1.75926	1.15119	0.00713	1.75926	0.99282	0.03425	1.75926	0.78486	0.05408	1.75926	0.52043	0.0555	1.75926	0.34066	0.04662	1.75926	0.25408	0.0363		1.75926	1.14345	0.01089	1.75926	0.68716	0.01918	1.75926	0.27045	0.01199	1.75926	0.08095	0.00497
															1.76296	1.15218	0.00784	1.76296	0.99617	0.03399	1.76296	0.78489	0.05231	1.76296	0.52056	0.05588	1.76296	0.33955	0.04524	1.76296	0.25398	0.03803		1.76296	1.14715	0.01103	1.76296	0.6885	0.01866	1.76296	0.27261	0.01262	1.76296	0.08008	0.00637
															1.76667	1.15831	0.00718	1.76667	0.99905	0.03318	1.76667	0.78909	0.05321	1.76667	0.52452	0.05528	1.76667	0.34266	0.04582	1.76667	0.25755	0.03596		1.76667	1.15066	0.01125	1.76667	0.69092	0.01917	1.76667	0.27315	0.01006	1.76667	0.08327	0.00552
															1.77037	1.15568	0.00847	1.77037	0.99906	0.03342	1.77037	0.78835	0.05463	1.77037	0.52282	0.05605	1.77037	0.34198	0.04545	1.77037	0.25477	0.03775		1.77037	1.15153	0.0119	1.77037	0.68989	0.01885	1.77037	0.26988	0.01178	1.77037	0.08027	0.00681
															1.77407	1.16085	0.00693	1.77407	1.00229	0.03392	1.77407	0.79071	0.0526	1.77407	0.52525	0.05494	1.77407	0.34242	0.04536	1.77407	0.25656	0.03637		1.77407	1.15439	0.01162	1.77407	0.69327	0.01796	1.77407	0.27408	0.01004	1.77407	0.08112	0.004
															1.77778	1.16362	0.00757	1.77778	1.00262	0.03366	1.77778	0.79118	0.05333	1.77778	0.52585	0.05619	1.77778	0.34351	0.04638	1.77778	0.25699	0.03694		1.77778	1.15614	0.01118	1.77778	0.69403	0.01894	1.77778	0.27414	0.01196	1.77778	0.08235	0.00509
															1.78148	1.16408	0.00663	1.78148	1.0045	0.03482	1.78148	0.79411	0.0541	1.78148	0.52668	0.05567	1.78148	0.34425	0.04645	1.78148	0.25642	0.03747		1.78148	1.15767	0.01124	1.78148	0.69509	0.01909	1.78148	0.27275	0.0116	1.78148	0.08064	0.00496
															1.78519	1.16506	0.0081	1.78519	1.0065	0.03347	1.78519	0.79456	0.05353	1.78519	0.52659	0.05731	1.78519	0.34349	0.04656	1.78519	0.2579	0.03657		1.78519	1.1609	0.01207	1.78519	0.69611	0.01931	1.78519	0.27413	0.01132	1.78519	0.08291	0.00678
															1.78889	1.17119	0.0072	1.78889	1.01038	0.03355	1.78889	0.7983	0.05278	1.78889	0.52885	0.05505	1.78889	0.34642	0.04579	1.78889	0.25919	0.03655		1.78889	1.16245	0.01109	1.78889	0.69924	0.01819	1.78889	0.27595	0.01077	1.78889	0.08154	0.00589
															1.79259	1.16938	0.00782	1.79259	1.007	0.03593	1.79259	0.79634	0.05437	1.79259	0.5287	0.05778	1.79259	0.34673	0.04654	1.79259	0.25749	0.03631		1.79259	1.16333	0.0131	1.79259	0.69818	0.02004	1.79259	0.27467	0.01135	1.79259	0.08127	0.00578
															1.7963	1.17221	0.00719	1.7963	1.01294	0.0327	1.7963	0.79861	0.05227	1.7963	0.53002	0.05665	1.7963	0.34552	0.04741	1.7963	0.25926	0.03736		1.7963	1.16672	0.01153	1.7963	0.70018	0.01903	1.7963	0.27583	0.01103	1.7963	0.08157	0.00585
															1.8	1.17644	0.00816	1.8	1.01506	0.03142	1.8	0.80285	0.05501	1.8	0.5317	0.05784	1.8	0.34877	0.04694	1.8	0.26189	0.03832		1.8	1.16882	0.01099	1.8	0.70137	0.01886	1.8	0.27713	0.01111	1.8	0.08311	0.00556
															1.8037	1.1731	0.00719	1.8037	1.01384	0.03294	1.8037	0.80059	0.05384	1.8037	0.53042	0.05726	1.8037	0.34858	0.04698	1.8037	0.25855	0.03699		1.8037	1.16841	0.0118	1.8037	0.70008	0.01884	1.8037	0.27588	0.0117	1.8037	0.08137	0.00572
															1.80741	1.18066	0.00723	1.80741	1.01765	0.03518	1.80741	0.80474	0.05298	1.80741	0.53444	0.05649	1.80741	0.34863	0.04618	1.80741	0.26162	0.03631		1.80741	1.17254	0.01146	1.80741	0.70428	0.01884	1.80741	0.27895	0.01065	1.80741	0.0834	0.00598
															1.81111	1.18113	0.00792	1.81111	1.01901	0.03333	1.81111	0.80488	0.05346	1.81111	0.53444	0.05662	1.81111	0.34919	0.04742	1.81111	0.26057	0.03652		1.81111	1.17443	0.01231	1.81111	0.70277	0.02038	1.81111	0.27728	0.01021	1.81111	0.08282	0.00625
															1.81481	1.18186	0.00741	1.81481	1.02127	0.03344	1.81481	0.80652	0.05373	1.81481	0.5334	0.05733	1.81481	0.34965	0.04715	1.81481	0.26085	0.03681		1.81481	1.17619	0.01096	1.81481	0.70634	0.01964	1.81481	0.27753	0.01107	1.81481	0.08101	0.00458
															1.81852	1.18491	0.00739	1.81852	1.02259	0.03456	1.81852	0.80789	0.05396	1.81852	0.53563	0.05734	1.81852	0.34986	0.04691	1.81852	0.26288	0.03755		1.81852	1.17929	0.01126	1.81852	0.70553	0.01912	1.81852	0.27837	0.01088	1.81852	0.08352	0.00616
															1.82222	1.18808	0.00712	1.82222	1.02617	0.03372	1.82222	0.81108	0.05353	1.82222	0.53764	0.05755	1.82222	0.35287	0.04702	1.82222	0.26256	0.03736		1.82222	1.18051	0.01076	1.82222	0.70867	0.01864	1.82222	0.27833	0.01089	1.82222	0.08251	0.00632
															1.82593	1.18798	0.00826	1.82593	1.02644	0.03415	1.82593	0.80973	0.05413	1.82593	0.53656	0.05831	1.82593	0.35179	0.04781	1.82593	0.26239	0.03762		1.82593	1.18271	0.01118	1.82593	0.70727	0.01837	1.82593	0.27845	0.01034	1.82593	0.08228	0.00686
															1.82963	1.19118	0.00685	1.82963	1.02761	0.0329	1.82963	0.81248	0.05301	1.82963	0.53919	0.05717	1.82963	0.35114	0.04677	1.82963	0.26336	0.03798		1.82963	1.1846	0.01237	1.82963	0.71088	0.01839	1.82963	0.28025	0.0111	1.82963	0.08375	0.0049
															1.83333	1.19451	0.00858	1.83333	1.02928	0.03352	1.83333	0.81397	0.05433	1.83333	0.53912	0.05846	1.83333	0.35385	0.04663	1.83333	0.26353	0.03682		1.83333	1.18638	0.01123	1.83333	0.71044	0.01909	1.83333	0.28057	0.01085	1.83333	0.08246	0.00571
															1.83704	1.19286	0.00923	1.83704	1.02926	0.03418	1.83704	0.81336	0.05365	1.83704	0.53847	0.05669	1.83704	0.35168	0.04888	1.83704	0.26332	0.03735		1.83704	1.18745	0.01142	1.83704	0.71064	0.01981	1.83704	0.2804	0.01115	1.83704	0.08286	0.00564
															1.84074	1.19912	0.0082	1.84074	1.03402	0.03422	1.84074	0.81726	0.05337	1.84074	0.54316	0.05739	1.84074	0.35496	0.04794	1.84074	0.26559	0.03753		1.84074	1.19175	0.01197	1.84074	0.71431	0.01923	1.84074	0.28132	0.01202	1.84074	0.08612	0.00525
															1.84444	1.19778	0.00713	1.84444	1.03356	0.03526	1.84444	0.81696	0.05546	1.84444	0.54161	0.05679	1.84444	0.35505	0.04733	1.84444	0.26394	0.038		1.84444	1.19041	0.01162	1.84444	0.7142	0.0201	1.84444	0.28053	0.01171	1.84444	0.08391	0.00655
															1.84815	1.20082	0.00778	1.84815	1.03594	0.0348	1.84815	0.81796	0.054	1.84815	0.54303	0.0565	1.84815	0.35421	0.04884	1.84815	0.26502	0.03707		1.84815	1.19455	0.01132	1.84815	0.71553	0.0196	1.84815	0.28159	0.0109	1.84815	0.08263	0.00553
															1.85185	1.20331	0.00645	1.85185	1.03766	0.03513	1.85185	0.82165	0.05464	1.85185	0.54521	0.05849	1.85185	0.35572	0.04831	1.85185	0.26624	0.0382		1.85185	1.19746	0.011	1.85185	0.71705	0.0194	1.85185	0.28305	0.01152	1.85185	0.08504	0.0071
															1.85556	1.20539	0.00715	1.85556	1.03955	0.03428	1.85556	0.82204	0.05482	1.85556	0.54482	0.05729	1.85556	0.35662	0.04824	1.85556	0.26554	0.03853		1.85556	1.19927	0.01189	1.85556	0.71895	0.01833	1.85556	0.28248	0.01175	1.85556	0.08332	0.00533
															1.85926	1.20705	0.00838	1.85926	1.04097	0.03542	1.85926	0.82207	0.0544	1.85926	0.54552	0.05713	1.85926	0.35605	0.04916	1.85926	0.26708	0.03743		1.85926	1.20098	0.01227	1.85926	0.719	0.02041	1.85926	0.28342	0.01145	1.85926	0.08517	0.00656
															1.86296	1.21038	0.00679	1.86296	1.04435	0.03502	1.86296	0.82495	0.05467	1.86296	0.54666	0.05849	1.86296	0.35893	0.04914	1.86296	0.26792	0.03915		1.86296	1.20333	0.01039	1.86296	0.72254	0.01985	1.86296	0.28382	0.01193	1.86296	0.08618	0.005
															1.86667	1.21098	0.00792	1.86667	1.04538	0.03648	1.86667	0.82526	0.05503	1.86667	0.54755	0.05916	1.86667	0.35723	0.04875	1.86667	0.26704	0.03798		1.86667	1.20438	0.01191	1.86667	0.71989	0.01967	1.86667	0.28414	0.01236	1.86667	0.08411	0.00639
															1.87037	1.21274	0.00709	1.87037	1.04636	0.03568	1.87037	0.82675	0.05475	1.87037	0.5461	0.05761	1.87037	0.35715	0.04852	1.87037	0.26817	0.03905		1.87037	1.2078	0.01131	1.87037	0.72237	0.01881	1.87037	0.28506	0.01152	1.87037	0.08475	0.00639
															1.87407	1.21651	0.0083	1.87407	1.04963	0.03532	1.87407	0.83166	0.05456	1.87407	0.55061	0.05775	1.87407	0.36107	0.04867	1.87407	0.26893	0.03916		1.87407	1.21056	0.01158	1.87407	0.72435	0.01783	1.87407	0.28417	0.01126	1.87407	0.08625	0.00692
															1.87778	1.2147	0.00888	1.87778	1.04806	0.03579	1.87778	0.82897	0.05508	1.87778	0.54936	0.05897	1.87778	0.35929	0.04751	1.87778	0.26797	0.03771		1.87778	1.20936	0.01197	1.87778	0.72356	0.02064	1.87778	0.28334	0.01193	1.87778	0.08382	0.0066
															1.88148	1.2202	0.00822	1.88148	1.05318	0.03526	1.88148	0.83093	0.05535	1.88148	0.55167	0.05862	1.88148	0.35986	0.04766	1.88148	0.26886	0.03875		1.88148	1.21414	0.01204	1.88148	0.72789	0.01794	1.88148	0.28519	0.01132	1.88148	0.08567	0.00463
															1.88519	1.2214	0.00784	1.88519	1.05506	0.03476	1.88519	0.83359	0.05463	1.88519	0.553	0.05827	1.88519	0.36207	0.04802	1.88519	0.26942	0.03855		1.88519	1.21487	0.01156	1.88519	0.7268	0.02034	1.88519	0.28678	0.01074	1.88519	0.08504	0.00675
															1.88889	1.22261	0.00658	1.88889	1.05448	0.0355	1.88889	0.83245	0.05444	1.88889	0.55337	0.05845	1.88889	0.36136	0.04859	1.88889	0.26845	0.03871		1.88889	1.21711	0.01168	1.88889	0.7296	0.01919	1.88889	0.28506	0.01169	1.88889	0.08435	0.00552
															1.89259	1.22543	0.00781	1.89259	1.05884	0.03494	1.89259	0.8362	0.05562	1.89259	0.55444	0.05788	1.89259	0.36277	0.04925	1.89259	0.27185	0.03774		1.89259	1.22075	0.01141	1.89259	0.7296	0.02062	1.89259	0.28765	0.01034	1.89259	0.08615	0.00633
															1.8963	1.22827	0.00732	1.8963	1.05943	0.03505	1.8963	0.83602	0.05483	1.8963	0.55493	0.05876	1.8963	0.36356	0.04818	1.8963	0.27114	0.03862		1.8963	1.2212	0.01249	1.8963	0.73274	0.01886	1.8963	0.28674	0.01156	1.8963	0.08551	0.00611
															1.9	1.22844	0.00825	1.9	1.05992	0.03686	1.9	0.83728	0.05633	1.9	0.55485	0.05923	1.9	0.36329	0.04995	1.9	0.27038	0.03821		1.9	1.22332	0.01124	1.9	0.73176	0.02039	1.9	0.28774	0.01101	1.9	0.08496	0.00554
															1.9037	1.23127	0.00789	1.9037	1.06266	0.03598	1.9037	0.84014	0.05536	1.9037	0.55806	0.05874	1.9037	0.36409	0.04988	1.9037	0.27307	0.03877		1.9037	1.22648	0.0111	1.9037	0.73376	0.02076	1.9037	0.28794	0.0112	1.9037	0.08626	0.00482
															1.90741	1.23424	0.00796	1.90741	1.06406	0.0356	1.90741	0.84185	0.05633	1.90741	0.55769	0.05929	1.90741	0.36588	0.04932	1.90741	0.27259	0.03927		1.90741	1.22818	0.01123	1.90741	0.73629	0.01799	1.90741	0.28922	0.01104	1.90741	0.08808	0.00532
															1.91111	1.23364	0.00789	1.91111	1.06417	0.0347	1.91111	0.84099	0.05529	1.91111	0.5584	0.05895	1.91111	0.36354	0.05031	1.91111	0.27242	0.03801		1.91111	1.2275	0.01028	1.91111	0.73543	0.01909	1.91111	0.28834	0.0115	1.91111	0.08561	0.00728
															1.91481	1.24037	0.0084	1.91481	1.06872	0.03643	1.91481	0.84469	0.05452	1.91481	0.55975	0.05869	1.91481	0.36735	0.04991	1.91481	0.27352	0.03896		1.91481	1.23396	0.01158	1.91481	0.73901	0.01986	1.91481	0.29086	0.01148	1.91481	0.0883	0.00475
															1.91852	1.2391	0.00816	1.91852	1.06847	0.0355	1.91852	0.84464	0.05569	1.91852	0.56057	0.05982	1.91852	0.36688	0.04909	1.91852	0.27295	0.0383		1.91852	1.23376	0.01212	1.91852	0.73824	0.02055	1.91852	0.28999	0.01161	1.91852	0.08628	0.00557
															1.92222	1.24153	0.00754	1.92222	1.07025	0.03647	1.92222	0.84601	0.0546	1.92222	0.56151	0.05819	1.92222	0.36616	0.04907	1.92222	0.27281	0.03896		1.92222	1.23655	0.01201	1.92222	0.74047	0.01968	1.92222	0.28974	0.01153	1.92222	0.08523	0.00556
															1.92593	1.24513	0.00863	1.92593	1.07385	0.03551	1.92593	0.84993	0.05552	1.92593	0.56249	0.05992	1.92593	0.3687	0.04975	1.92593	0.27524	0.03806		1.92593	1.23777	0.0105	1.92593	0.74098	0.01965	1.92593	0.29135	0.01054	1.92593	0.08954	0.00535
															1.92963	1.24631	0.0083	1.92963	1.07496	0.03634	1.92963	0.84792	0.05598	1.92963	0.56224	0.05941	1.92963	0.36746	0.05023	1.92963	0.27476	0.03943		1.92963	1.23976	0.01218	1.92963	0.74144	0.01981	1.92963	0.29116	0.0126	1.92963	0.08716	0.00581
															1.93333	1.24856	0.00879	1.93333	1.07619	0.0372	1.93333	0.84947	0.05744	1.93333	0.56391	0.06002	1.93333	0.36917	0.04916	1.93333	0.2754	0.03784		1.93333	1.243	0.01153	1.93333	0.74327	0.01928	1.93333	0.29266	0.01149	1.93333	0.08628	0.00609
															1.93704	1.25088	0.00741	1.93704	1.07797	0.03655	1.93704	0.85287	0.05554	1.93704	0.56619	0.06137	1.93704	0.37113	0.05075	1.93704	0.2773	0.03942		1.93704	1.24493	0.01172	1.93704	0.7445	0.01963	1.93704	0.29287	0.01143	1.93704	0.0884	0.00563
															1.94074	1.2524	0.00805	1.94074	1.08017	0.0366	1.94074	0.85384	0.05641	1.94074	0.56592	0.0606	1.94074	0.37209	0.05044	1.94074	0.27691	0.0391		1.94074	1.24567	0.01206	1.94074	0.74675	0.01956	1.94074	0.29343	0.01143	1.94074	0.08721	0.00501
															1.94444	1.25284	0.00737	1.94444	1.08164	0.03637	1.94444	0.85379	0.05607	1.94444	0.56581	0.06003	1.94444	0.36862	0.04961	1.94444	0.27623	0.0395		1.94444	1.2477	0.01225	1.94444	0.74655	0.02064	1.94444	0.29274	0.01107	1.94444	0.0869	0.00672
															1.94815	1.25889	0.00804	1.94815	1.0858	0.03757	1.94815	0.85854	0.05548	1.94815	0.56926	0.05968	1.94815	0.37177	0.04993	1.94815	0.27836	0.03955		1.94815	1.25221	0.01101	1.94815	0.7488	0.01932	1.94815	0.29387	0.01178	1.94815	0.09118	0.00504
															1.95185	1.25836	0.00885	1.95185	1.0853	0.03685	1.95185	0.85623	0.05646	1.95185	0.56828	0.06072	1.95185	0.37195	0.04993	1.95185	0.27642	0.03915		1.95185	1.25118	0.01286	1.95185	0.74727	0.02062	1.95185	0.29315	0.01014	1.95185	0.08706	0.00618
															1.95556	1.26027	0.00838	1.95556	1.08653	0.03645	1.95556	0.85897	0.05645	1.95556	0.57025	0.06035	1.95556	0.37189	0.04961	1.95556	0.27623	0.03922		1.95556	1.2557	0.01212	1.95556	0.75098	0.01919	1.95556	0.29395	0.01137	1.95556	0.08742	0.00481
															1.95926	1.26373	0.00878	1.95926	1.08936	0.03612	1.95926	0.86112	0.05741	1.95926	0.57209	0.06091	1.95926	0.37489	0.04963	1.95926	0.27928	0.03882		1.95926	1.25827	0.01171	1.95926	0.75215	0.01928	1.95926	0.29452	0.01156	1.95926	0.08871	0.00604
															1.96296	1.2627	0.00757	1.96296	1.09021	0.0372	1.96296	0.86045	0.0571	1.96296	0.56997	0.05928	1.96296	0.37298	0.05037	1.96296	0.27817	0.03967		1.96296	1.25845	0.01171	1.96296	0.75134	0.02011	1.96296	0.29375	0.01333	1.96296	0.08723	0.00587
															1.96667	1.26797	0.00862	1.96667	1.09234	0.03711	1.96667	0.8641	0.05725	1.96667	0.57049	0.06364	1.96667	0.37535	0.05068	1.96667	0.27951	0.03901		1.96667	1.26091	0.01139	1.96667	0.75471	0.01995	1.96667	0.29596	0.01114	1.96667	0.08828	0.00661
															1.97037	1.26872	0.00857	1.97037	1.09388	0.03674	1.97037	0.86488	0.05633	1.97037	0.57367	0.05872	1.97037	0.37579	0.05184	1.97037	0.27948	0.04018		1.97037	1.2631	0.01177	1.97037	0.75482	0.01897	1.97037	0.29764	0.01164	1.97037	0.08832	0.00436
															1.97407	1.27188	0.00821	1.97407	1.09676	0.03889	1.97407	0.86677	0.05653	1.97407	0.57506	0.06065	1.97407	0.37646	0.05081	1.97407	0.28005	0.03991		1.97407	1.26521	0.01308	1.97407	0.75585	0.01956	1.97407	0.29675	0.01128	1.97407	0.0892	0.0063
															1.97778	1.27384	0.00813	1.97778	1.09758	0.03738	1.97778	0.86755	0.05718	1.97778	0.57458	0.06213	1.97778	0.37568	0.05099	1.97778	0.2813	0.04032		1.97778	1.26677	0.01187	1.97778	0.75758	0.02036	1.97778	0.29818	0.01147	1.97778	0.08846	0.00742
															1.98148	1.27697	0.00864	1.98148	1.10087	0.03724	1.98148	0.86967	0.05725	1.98148	0.5771	0.05979	1.98148	0.37781	0.05105	1.98148	0.28163	0.0403		1.98148	1.27086	0.01149	1.98148	0.76026	0.0185	1.98148	0.29868	0.0118	1.98148	0.0912	0.0046
															1.98519	1.27697	0.00809	1.98519	1.10029	0.03729	1.98519	0.87017	0.05819	1.98519	0.57701	0.0598	1.98519	0.37694	0.05069	1.98519	0.27997	0.03975		1.98519	1.27103	0.01181	1.98519	0.75889	0.02016	1.98519	0.2969	0.01286	1.98519	0.0873	0.00602
															1.98889	1.28088	0.00881	1.98889	1.10434	0.03798	1.98889	0.87259	0.05633	1.98889	0.57776	0.06071	1.98889	0.37918	0.05135	1.98889	0.28316	0.03915		1.98889	1.27514	0.01139	1.98889	0.76188	0.02018	1.98889	0.29967	0.01184	1.98889	0.09034	0.00581
															1.99259	1.2812	0.00931	1.99259	1.1041	0.03749	1.99259	0.87307	0.05722	1.99259	0.57868	0.06296	1.99259	0.37954	0.05088	1.99259	0.28098	0.03905		1.99259	1.27594	0.0129	1.99259	0.76168	0.01979	1.99259	0.29887	0.01201	1.99259	0.09031	0.00514
															1.9963	1.28282	0.00693	1.9963	1.10539	0.03791	1.9963	0.87275	0.05831	1.9963	0.58003	0.06027	1.9963	0.37776	0.05152	1.9963	0.28176	0.03985		1.9963	1.27766	0.01118	1.9963	0.76297	0.01933	1.9963	0.29926	0.011	1.9963	0.08772	0.00557
															2	1.28776	0.00782	2	1.11061	0.03825	2	0.87688	0.05751	2	0.5807	0.06278	2	0.38136	0.05059	2	0.2848	0.04011		2	1.28081	0.01359	2	0.76634	0.02071	2	0.30048	0.01099	2	0.09197	0.00509
															2.0037	1.28709	0.00783	2.0037	1.11057	0.0379	2.0037	0.877	0.05779	2.0037	0.58068	0.06184	2.0037	0.38134	0.05163	2.0037	0.28218	0.03892		2.0037	1.28237	0.01254	2.0037	0.76544	0.02017	2.0037	0.29988	0.01117	2.0037	0.08986	0.00545
															2.00741	1.29032	0.00939	2.00741	1.11359	0.03667	2.00741	0.87941	0.05728	2.00741	0.58365	0.06167	2.00741	0.38112	0.05174	2.00741	0.28365	0.04014		2.00741	1.28392	0.01225	2.00741	0.7681	0.01912	2.00741	0.30133	0.01134	2.00741	0.09052	0.00483
															2.01111	1.29205	0.0087	2.01111	1.1134	0.03708	2.01111	0.88007	0.05744	2.01111	0.58364	0.06134	2.01111	0.38219	0.05188	2.01111	0.2845	0.04		2.01111	1.28692	0.01199	2.01111	0.76812	0.02177	2.01111	0.3024	0.01221	2.01111	0.09118	0.00724
															2.01481	1.29523	0.00791	2.01481	1.11664	0.0379	2.01481	0.88246	0.05798	2.01481	0.58601	0.06209	2.01481	0.38306	0.05144	2.01481	0.28523	0.04035		2.01481	1.28921	0.01214	2.01481	0.77092	0.02063	2.01481	0.30124	0.01145	2.01481	0.09123	0.00528
															2.01852	1.29465	0.00764	2.01852	1.11732	0.03887	2.01852	0.88272	0.05844	2.01852	0.58546	0.06244	2.01852	0.38273	0.05241	2.01852	0.28359	0.04032		2.01852	1.28972	0.01306	2.01852	0.76962	0.02036	2.01852	0.30232	0.01213	2.01852	0.08933	0.00503
															2.02222	1.29953	0.00854	2.02222	1.12023	0.03904	2.02222	0.88697	0.0566	2.02222	0.58802	0.06192	2.02222	0.38485	0.05189	2.02222	0.28783	0.03996		2.02222	1.29489	0.01191	2.02222	0.77411	0.02003	2.02222	0.30383	0.0128	2.02222	0.09215	0.00517
															2.02593	1.29882	0.00861	2.02593	1.12069	0.03901	2.02593	0.88442	0.05907	2.02593	0.58539	0.06342	2.02593	0.38486	0.05284	2.02593	0.28664	0.04034		2.02593	1.29428	0.01357	2.02593	0.7725	0.02058	2.02593	0.30263	0.01134	2.02593	0.09161	0.00677
															2.02963	1.30203	0.00715	2.02963	1.12311	0.03843	2.02963	0.88717	0.05797	2.02963	0.58823	0.06163	2.02963	0.38449	0.05243	2.02963	0.28759	0.04112		2.02963	1.29684	0.01136	2.02963	0.77414	0.02003	2.02963	0.30267	0.01193	2.02963	0.09064	0.0056
															2.03333	1.30541	0.00957	2.03333	1.12659	0.03988	2.03333	0.89044	0.05782	2.03333	0.59075	0.06248	2.03333	0.38696	0.05206	2.03333	0.28766	0.04011		2.03333	1.29945	0.0121	2.03333	0.77741	0.02014	2.03333	0.30493	0.01207	2.03333	0.09305	0.00577
															2.03704	1.30675	0.0083	2.03704	1.12725	0.03882	2.03704	0.88904	0.05678	2.03704	0.5894	0.0627	2.03704	0.3854	0.05209	2.03704	0.28671	0.03995		2.03704	1.30089	0.01123	2.03704	0.77474	0.02067	2.03704	0.30418	0.01013	2.03704	0.08987	0.00624
															2.04074	1.30944	0.0088	2.04074	1.12935	0.03942	2.04074	0.89166	0.0583	2.04074	0.59187	0.06265	2.04074	0.38818	0.05244	2.04074	0.2875	0.0397		2.04074	1.30332	0.01183	2.04074	0.77873	0.02087	2.04074	0.30511	0.01182	2.04074	0.09219	0.00539
															2.04444	1.3098	0.00884	2.04444	1.12999	0.03887	2.04444	0.89366	0.05797	2.04444	0.59264	0.06254	2.04444	0.38847	0.05294	2.04444	0.28977	0.04101		2.04444	1.30566	0.01184	2.04444	0.77999	0.02015	2.04444	0.30572	0.01209	2.04444	0.09254	0.00671
															2.04815	1.31285	0.00905	2.04815	1.13201	0.03857	2.04815	0.895	0.0585	2.04815	0.59289	0.06353	2.04815	0.38886	0.05222	2.04815	0.28874	0.04106		2.04815	1.30795	0.0126	2.04815	0.78076	0.01995	2.04815	0.30628	0.01207	2.04815	0.09286	0.00489
															2.05185	1.31442	0.00942	2.05185	1.13464	0.03886	2.05185	0.89672	0.05759	2.05185	0.59316	0.06227	2.05185	0.39019	0.05316	2.05185	0.28943	0.04035		2.05185	1.30915	0.01218	2.05185	0.78118	0.02074	2.05185	0.30614	0.01371	2.05185	0.09219	0.00468
															2.05556	1.31806	0.00924	2.05556	1.1364	0.03812	2.05556	0.89891	0.05926	2.05556	0.59703	0.06157	2.05556	0.39161	0.05289	2.05556	0.29088	0.04009		2.05556	1.31369	0.01222	2.05556	0.7838	0.01946	2.05556	0.30774	0.01156	2.05556	0.09373	0.00553
															2.05926	1.31883	0.00984	2.05926	1.13608	0.03929	2.05926	0.89865	0.05916	2.05926	0.59615	0.06198	2.05926	0.39025	0.05277	2.05926	0.28952	0.04006		2.05926	1.31335	0.01336	2.05926	0.78376	0.0204	2.05926	0.30731	0.01139	2.05926	0.0905	0.00611
															2.06296	1.32168	0.00858	2.06296	1.13997	0.03928	2.06296	0.90034	0.05803	2.06296	0.59783	0.06362	2.06296	0.39033	0.05294	2.06296	0.29088	0.04047		2.06296	1.31612	0.01202	2.06296	0.78683	0.02043	2.06296	0.30814	0.01153	2.06296	0.09233	0.00662
															2.06667	1.32396	0.00943	2.06667	1.14271	0.03974	2.06667	0.90288	0.05816	2.06667	0.59964	0.0627	2.06667	0.39223	0.05332	2.06667	0.2927	0.04014		2.06667	1.31905	0.01239	2.06667	0.78658	0.02042	2.06667	0.30916	0.01178	2.06667	0.09399	0.00556
															2.07037	1.32417	0.00846	2.07037	1.13722	0.04471	2.07037	0.90249	0.05825	2.07037	0.59803	0.06348	2.07037	0.39099	0.0535	2.07037	0.29016	0.04125		2.07037	1.31954	0.01078	2.07037	0.78716	0.02057	2.07037	0.30811	0.01238	2.07037	0.09116	0.00505
															2.07407	1.3287	0.00958	2.07407	1.14899	0.03803	2.07407	0.90658	0.05969	2.07407	0.60043	0.0628	2.07407	0.3945	0.0532	2.07407	0.29291	0.04185		2.07407	1.32318	0.0117	2.07407	0.79051	0.01955	2.07407	0.31026	0.01254	2.07407	0.09475	0.00482
															2.07778	1.33002	0.00874	2.07778	1.14638	0.04023	2.07778	0.90686	0.05908	2.07778	0.60132	0.0636	2.07778	0.39325	0.0529	2.07778	0.29305	0.04081		2.07778	1.32411	0.01162	2.07778	0.78933	0.0222	2.07778	0.30896	0.01272	2.07778	0.09331	0.00699
															2.08148	1.33208	0.00891	2.08148	1.14943	0.04037	2.08148	0.90812	0.05942	2.08148	0.60191	0.06283	2.08148	0.39445	0.05334	2.08148	0.29191	0.04203		2.08148	1.3262	0.01222	2.08148	0.79157	0.0212	2.08148	0.31065	0.01254	2.08148	0.09165	0.00545
															2.08519	1.33597	0.0088	2.08519	1.15096	0.03868	2.08519	0.90969	0.05907	2.08519	0.60331	0.06326	2.08519	0.39525	0.05371	2.08519	0.29478	0.04115		2.08519	1.32978	0.01172	2.08519	0.79337	0.02093	2.08519	0.31213	0.0114	2.08519	0.09539	0.00626
															2.08889	1.33641	0.00849	2.08889	1.15375	0.03895	2.08889	0.91028	0.06042	2.08889	0.60421	0.06337	2.08889	0.39647	0.05339	2.08889	0.29386	0.04189		2.08889	1.33122	0.01073	2.08889	0.79486	0.02176	2.08889	0.3108	0.01332	2.08889	0.09455	0.00609
															2.09259	1.33775	0.00791	2.09259	1.15466	0.03967	2.09259	0.91173	0.06023	2.09259	0.60391	0.06434	2.09259	0.39606	0.0539	2.09259	0.29431	0.04108		2.09259	1.3334	0.01218	2.09259	0.79392	0.01975	2.09259	0.31211	0.01155	2.09259	0.09392	0.00616
															2.0963	1.34134	0.00879	2.0963	1.1561	0.04107	2.0963	0.91386	0.05952	2.0963	0.60704	0.06411	2.0963	0.39724	0.05303	2.0963	0.29622	0.04197		2.0963	1.3357	0.01108	2.0963	0.79815	0.02153	2.0963	0.31298	0.01222	2.0963	0.09502	0.00665
															2.1	1.34303	0.00974	2.1	1.16111	0.03855	2.1	0.9159	0.06015	2.1	0.60626	0.06443	2.1	0.3989	0.05462	2.1	0.29672	0.04156		2.1	1.33724	0.01219	2.1	0.79745	0.0191	2.1	0.31234	0.01279	2.1	0.09503	0.00658
															2.1037	1.3438	0.00936	2.1037	1.15883	0.0404	2.1037	0.91564	0.05944	2.1037	0.60777	0.06424	2.1037	0.39609	0.05306	2.1037	0.29312	0.04073		2.1037	1.33895	0.01235	2.1037	0.79843	0.02109	2.1037	0.31303	0.01231	2.1037	0.09217	0.00566
															2.10741	1.34901	0.00941	2.10741	1.16257	0.04076	2.10741	0.91883	0.05862	2.10741	0.60991	0.06488	2.10741	0.40011	0.05466	2.10741	0.29879	0.0422		2.10741	1.34263	0.01181	2.10741	0.80202	0.02149	2.10741	0.31493	0.01159	2.10741	0.09537	0.00509
															2.11111	1.34869	0.0088	2.11111	1.16237	0.04045	2.11111	0.91935	0.05953	2.11111	0.60877	0.06436	2.11111	0.39844	0.05479	2.11111	0.29722	0.04181		2.11111	1.3433	0.01186	2.11111	0.80172	0.02121	2.11111	0.31376	0.01264	2.11111	0.09497	0.00566
															2.11481	1.35193	0.00964	2.11481	1.1648	0.04047	2.11481	0.9207	0.0598	2.11481	0.61112	0.06366	2.11481	0.39957	0.05349	2.11481	0.29655	0.04171		2.11481	1.34646	0.01147	2.11481	0.80471	0.02235	2.11481	0.31435	0.01241	2.11481	0.09409	0.00651
															2.11852	1.35364	0.00918	2.11852	1.1662	0.04139	2.11852	0.92269	0.06155	2.11852	0.61216	0.06372	2.11852	0.40103	0.05455	2.11852	0.29826	0.04101		2.11852	1.34833	0.01244	2.11852	0.80367	0.01999	2.11852	0.31615	0.01117	2.11852	0.09268	0.01289
															2.12222	1.35545	0.0096	2.12222	1.16872	0.0409	2.12222	0.92355	0.05948	2.12222	0.61301	0.06384	2.12222	0.40057	0.05405	2.12222	0.29892	0.04266		2.12222	1.34933	0.01149	2.12222	0.80644	0.02257	2.12222	0.31518	0.01292	2.12222	0.09213	0.00892
															2.12593	1.35727	0.00926	2.12593	1.17345	0.0404	2.12593	0.92669	0.05987	2.12593	0.61324	0.06363	2.12593	0.40268	0.05348	2.12593	0.29903	0.04152		2.12593	1.35147	0.01412	2.12593	0.8061	0.02091	2.12593	0.31669	0.01165	2.12593	0.09662	0.0077
															2.12963	1.36035	0.00859	2.12963	1.17301	0.03991	2.12963	0.92838	0.0587	2.12963	0.61602	0.06446	2.12963	0.40336	0.05388	2.12963	0.29877	0.04177		2.12963	1.35499	0.01133	2.12963	0.81268	0.03087	2.12963	0.31689	0.01278	2.12963	0.09619	0.00571
															2.13333	1.36271	0.01005	2.13333	1.1748	0.04231	2.13333	0.92728	0.06025	2.13333	0.61414	0.06488	2.13333	0.40416	0.05489	2.13333	0.29919	0.04047		2.13333	1.35644	0.01251	2.13333	0.81089	0.02292	2.13333	0.3172	0.01215	2.13333	0.09418	0.00892
															2.13704	1.36421	0.00865	2.13704	1.17643	0.04108	2.13704	0.92981	0.06038	2.13704	0.61588	0.06472	2.13704	0.40362	0.05447	2.13704	0.29987	0.04229		2.13704	1.35851	0.01171	2.13704	0.80835	0.02019	2.13704	0.31842	0.01226	2.13704	0.09573	0.00659
															2.14074	1.36858	0.01041	2.14074	1.18026	0.04139	2.14074	0.93375	0.06066	2.14074	0.6192	0.06407	2.14074	0.40658	0.05541	2.14074	0.30197	0.04179		2.14074	1.36164	0.01218	2.14074	0.81395	0.02197	2.14074	0.31906	0.0126	2.14074	0.09973	0.0056
															2.14444	1.36715	0.00805	2.14444	1.17979	0.04063	2.14444	0.93176	0.05996	2.14444	0.61682	0.06551	2.14444	0.40511	0.05425	2.14444	0.29978	0.04226		2.14444	1.36249	0.01208	2.14444	0.81354	0.02314	2.14444	0.31793	0.01149	2.14444	0.09406	0.00715
															2.14815	1.37246	0.00969	2.14815	1.18182	0.04192	2.14815	0.93455	0.0608	2.14815	0.62036	0.06559	2.14815	0.40745	0.05472	2.14815	0.30206	0.04223		2.14815	1.36649	0.01134	2.14815	0.81499	0.01961	2.14815	0.31994	0.01232	2.14815	0.09719	0.00523
															2.15185	1.3724	0.00885	2.15185	1.18522	0.04045	2.15185	0.93617	0.06122	2.15185	0.62051	0.06615	2.15185	0.40728	0.05507	2.15185	0.30186	0.04099		2.15185	1.36791	0.01298	2.15185	0.81492	0.02165	2.15185	0.31953	0.01215	2.15185	0.0972	0.00702
															2.15556	1.37437	0.00889	2.15556	1.186	0.04111	2.15556	0.93785	0.05978	2.15556	0.62102	0.06561	2.15556	0.40679	0.05491	2.15556	0.30118	0.04288		2.15556	1.3699	0.0123	2.15556	0.81994	0.02506	2.15556	0.31942	0.01204	2.15556	0.09474	0.00564
															2.15926	1.37751	0.00863	2.15926	1.18818	0.04274	2.15926	0.93954	0.06086	2.15926	0.62215	0.06519	2.15926	0.40815	0.05623	2.15926	0.30295	0.04304		2.15926	1.37214	0.01245	2.15926	0.81562	0.02055	2.15926	0.32008	0.01211	2.15926	0.09816	0.00644
															2.16296	1.37998	0.00876	2.16296	1.19072	0.0416	2.16296	0.94018	0.06084	2.16296	0.624	0.06505	2.16296	0.40762	0.05657	2.16296	0.30384	0.0418		2.16296	1.37456	0.0113	2.16296	0.81978	0.02309	2.16296	0.32131	0.01271	2.16296	0.0994	0.00516
															2.16667	1.38136	0.01016	2.16667	1.19162	0.04279	2.16667	0.94214	0.06035	2.16667	0.62459	0.06578	2.16667	0.40882	0.05591	2.16667	0.30221	0.0416		2.16667	1.37654	0.01165	2.16667	0.82079	0.02203	2.16667	0.32122	0.01211	2.16667	0.09665	0.00513
															2.17037	1.3838	0.00951	2.17037	1.19425	0.04078	2.17037	0.9441	0.06154	2.17037	0.62507	0.06465	2.17037	0.41018	0.05499	2.17037	0.30407	0.04224		2.17037	1.37983	0.01181	2.17037	0.82219	0.02088	2.17037	0.32144	0.01221	2.17037	0.09692	0.00648
															2.17407	1.38928	0.0099	2.17407	1.19546	0.04271	2.17407	0.94573	0.0607	2.17407	0.62683	0.06587	2.17407	0.41146	0.05574	2.17407	0.30659	0.04296		2.17407	1.38124	0.01227	2.17407	0.82526	0.0202	2.17407	0.32359	0.01162	2.17407	0.0994	0.00537
															2.17778	1.3864	0.00859	2.17778	1.19684	0.04125	2.17778	0.94571	0.06096	2.17778	0.62622	0.06522	2.17778	0.41015	0.0567	2.17778	0.30273	0.04339		2.17778	1.38224	0.01234	2.17778	0.82278	0.02215	2.17778	0.32183	0.01292	2.17778	0.09714	0.00651
															2.18148	1.39197	0.0091	2.18148	1.2002	0.04283	2.18148	0.94938	0.06078	2.18148	0.62954	0.06535	2.18148	0.41385	0.05586	2.18148	0.30753	0.04249		2.18148	1.38665	0.01258	2.18148	0.8275	0.02128	2.18148	0.32452	0.01307	2.18148	0.09843	0.00636
															2.18519	1.39221	0.0084	2.18519	1.20097	0.04318	2.18519	0.94878	0.06083	2.18519	0.62796	0.0676	2.18519	0.41271	0.05593	2.18519	0.306	0.04301		2.18519	1.38754	0.01184	2.18519	0.82554	0.02138	2.18519	0.32258	0.01342	2.18519	0.09707	0.00683
															2.18889	1.39483	0.01024	2.18889	1.20389	0.04324	2.18889	0.95054	0.0622	2.18889	0.62924	0.06611	2.18889	0.41316	0.05601	2.18889	0.30588	0.04334		2.18889	1.38881	0.01182	2.18889	0.82886	0.02217	2.18889	0.32378	0.01192	2.18889	0.09783	0.00517
															2.19259	1.39774	0.00984	2.19259	1.20615	0.04216	2.19259	0.95376	0.06193	2.19259	0.63168	0.06567	2.19259	0.4146	0.0558	2.19259	0.30798	0.04263		2.19259	1.39423	0.01326	2.19259	0.82971	0.02213	2.19259	0.32621	0.01248	2.19259	0.09978	0.00581
															2.1963	1.39922	0.0088	2.1963	1.20579	0.04271	2.1963	0.95423	0.06233	2.1963	0.63172	0.06566	2.1963	0.41395	0.05578	2.1963	0.30776	0.04323		2.1963	1.39461	0.01224	2.1963	0.83124	0.02303	2.1963	0.32536	0.01285	2.1963	0.09744	0.00768
															2.2	1.40081	0.0095	2.2	1.20741	0.04421	2.2	0.95506	0.06156	2.2	0.63202	0.06663	2.2	0.4152	0.05737	2.2	0.30684	0.04265		2.2	1.39666	0.01191	2.2	0.83246	0.02339	2.2	0.3244	0.01327	2.2	0.09804	0.00466
															2.2037	1.40346	0.00885	2.2037	1.21047	0.04128	2.2037	0.95846	0.063	2.2037	0.63482	0.0664	2.2037	0.41626	0.05695	2.2037	0.30961	0.04182		2.2037	1.39983	0.0112	2.2037	0.83337	0.02171	2.2037	0.32784	0.01229	2.2037	0.09875	0.00524
															2.20741	1.40595	0.01036	2.20741	1.21342	0.04183	2.20741	0.95922	0.06082	2.20741	0.63608	0.06677	2.20741	0.41696	0.0556	2.20741	0.31014	0.04234		2.20741	1.40028	0.012	2.20741	0.83644	0.02076	2.20741	0.32736	0.01169	2.20741	0.0998	0.00732
															2.21111	1.4048	0.00809	2.21111	1.21376	0.04152	2.21111	0.95818	0.06225	2.21111	0.63518	0.06736	2.21111	0.41748	0.05756	2.21111	0.30687	0.04397		2.21111	1.40287	0.01291	2.21111	0.83454	0.02209	2.21111	0.32674	0.01282	2.21111	0.09869	0.00643
															2.21481	1.41287	0.00914	2.21481	1.21739	0.04341	2.21481	0.96341	0.06213	2.21481	0.63798	0.0671	2.21481	0.41931	0.05667	2.21481	0.31131	0.04247		2.21481	1.40671	0.01293	2.21481	0.84078	0.02251	2.21481	0.32904	0.01316	2.21481	0.09988	0.00545
															2.21852	1.41054	0.00822	2.21852	1.21862	0.04287	2.21852	0.96282	0.06239	2.21852	0.63873	0.06755	2.21852	0.4193	0.05651	2.21852	0.30969	0.04336		2.21852	1.40542	0.01231	2.21852	0.83728	0.02163	2.21852	0.32921	0.01257	2.21852	0.0986	0.00705
															2.22222	1.4149	0.00999	2.22222	1.221	0.04324	2.22222	0.96463	0.06093	2.22222	0.63982	0.06682	2.22222	0.41963	0.0571	2.22222	0.31149	0.04285		2.22222	1.41033	0.01243	2.22222	0.84103	0.02203	2.22222	0.32917	0.01389	2.22222	0.09887	0.00576
															2.22593	1.4173	0.00944	2.22593	1.22246	0.04349	2.22593	0.96775	0.0631	2.22593	0.6405	0.06719	2.22593	0.42216	0.05733	2.22593	0.31281	0.04305		2.22593	1.41328	0.01201	2.22593	0.84151	0.02144	2.22593	0.3307	0.01257	2.22593	0.10175	0.00606
															2.22963	1.419	0.00897	2.22963	1.22361	0.04336	2.22963	0.96828	0.06298	2.22963	0.64193	0.06575	2.22963	0.4202	0.057	2.22963	0.31153	0.04354		2.22963	1.41372	0.01278	2.22963	0.84372	0.02235	2.22963	0.32895	0.01286	2.22963	0.09858	0.00624
															2.23333	1.42184	0.00882	2.23333	1.22522	0.04443	2.23333	0.96973	0.063	2.23333	0.64317	0.0665	2.23333	0.42176	0.05758	2.23333	0.31273	0.04348		2.23333	1.41695	0.0127	2.23333	0.84436	0.0222	2.23333	0.3308	0.0123	2.23333	0.10105	0.00464
															2.23704	1.42415	0.00878	2.23704	1.22845	0.04331	2.23704	0.97148	0.06282	2.23704	0.64408	0.06804	2.23704	0.42267	0.05884	2.23704	0.31448	0.04322		2.23704	1.41905	0.01217	2.23704	0.84578	0.02298	2.23704	0.33179	0.01204	2.23704	0.09937	0.00582
															2.24074	1.42547	0.01002	2.24074	1.23043	0.04402	2.24074	0.97174	0.06234	2.24074	0.64412	0.06781	2.24074	0.42374	0.05707	2.24074	0.31289	0.04167		2.24074	1.42005	0.01301	2.24074	0.84757	0.0235	2.24074	0.32921	0.01164	2.24074	0.09924	0.00601
															2.24444	1.42829	0.00882	2.24444	1.23287	0.04369	2.24444	0.97355	0.06327	2.24444	0.64609	0.06685	2.24444	0.4227	0.0589	2.24444	0.31305	0.04345		2.24444	1.42353	0.01201	2.24444	0.84757	0.02205	2.24444	0.33159	0.01195	2.24444	0.10114	0.0074
															2.24815	1.43233	0.01068	2.24815	1.23427	0.04258	2.24815	0.97634	0.06326	2.24815	0.6481	0.06731	2.24815	0.4243	0.05703	2.24815	0.31599	0.04292		2.24815	1.42697	0.01309	2.24815	0.85084	0.02269	2.24815	0.33362	0.0133	2.24815	0.10094	0.00604
															2.25185	1.43194	0.00919	2.25185	1.23579	0.04386	2.25185	0.97562	0.06396	2.25185	0.64631	0.06751	2.25185	0.42442	0.05769	2.25185	0.3139	0.04416		2.25185	1.42658	0.01254	2.25185	0.84959	0.02404	2.25185	0.33154	0.01218	2.25185	0.10013	0.00643
															2.25556	1.43492	0.00943	2.25556	1.23884	0.04335	2.25556	0.97932	0.06331	2.25556	0.65001	0.06824	2.25556	0.42558	0.05726	2.25556	0.31505	0.04324		2.25556	1.43131	0.01294	2.25556	0.85209	0.02134	2.25556	0.3335	0.01332	2.25556	0.10197	0.00626
															2.25926	1.43836	0.0096	2.25926	1.239	0.04389	2.25926	0.9795	0.06312	2.25926	0.65033	0.06803	2.25926	0.42774	0.05758	2.25926	0.3172	0.04331		2.25926	1.43271	0.01455	2.25926	0.85368	0.02252	2.25926	0.3347	0.01184	2.25926	0.10218	0.00534
															2.26296	1.43855	0.01046	2.26296	1.24109	0.04463	2.26296	0.98015	0.06244	2.26296	0.64796	0.06746	2.26296	0.42538	0.05914	2.26296	0.3152	0.04338		2.26296	1.43316	0.01177	2.26296	0.85502	0.02132	2.26296	0.33357	0.01376	2.26296	0.09895	0.00607
															2.26667	1.44184	0.00981	2.26667	1.24358	0.04545	2.26667	0.9831	0.06323	2.26667	0.6523	0.06777	2.26667	0.42862	0.05874	2.26667	0.31771	0.04424		2.26667	1.43731	0.01343	2.26667	0.85683	0.02233	2.26667	0.33601	0.01148	2.26667	0.10306	0.00767
															2.27037	1.44391	0.00835	2.27037	1.24583	0.04371	2.27037	0.9848	0.06326	2.27037	0.65309	0.06811	2.27037	0.42856	0.05812	2.27037	0.31782	0.04328		2.27037	1.43824	0.01264	2.27037	0.85673	0.02285	2.27037	0.33536	0.01192	2.27037	0.10188	0.00639
															2.27407	1.44539	0.01037	2.27407	1.24708	0.04545	2.27407	0.9853	0.06538	2.27407	0.6536	0.0669	2.27407	0.4291	0.05838	2.27407	0.31606	0.04415		2.27407	1.44083	0.01324	2.27407	0.85865	0.02233	2.27407	0.33587	0.01197	2.27407	0.10247	0.00723
															2.27778	1.44767	0.01035	2.27778	1.25055	0.04314	2.27778	0.98819	0.06395	2.27778	0.65467	0.06908	2.27778	0.43045	0.05912	2.27778	0.31898	0.04429		2.27778	1.44388	0.01275	2.27778	0.85992	0.02247	2.27778	0.33686	0.01209	2.27778	0.10274	0.00607
															2.28148	1.45088	0.01031	2.28148	1.25132	0.04543	2.28148	0.99068	0.06413	2.28148	0.65659	0.06897	2.28148	0.43152	0.05802	2.28148	0.32023	0.04327		2.28148	1.44714	0.0128	2.28148	0.86182	0.02261	2.28148	0.33798	0.01274	2.28148	0.10216	0.00666
															2.28519	1.4519	0.00972	2.28519	1.25347	0.0458	2.28519	0.98955	0.06379	2.28519	0.65666	0.06805	2.28519	0.43049	0.05804	2.28519	0.31801	0.04398		2.28519	1.44711	0.01269	2.28519	0.86112	0.02261	2.28519	0.33638	0.01306	2.28519	0.10234	0.00584
															2.28889	1.45539	0.00935	2.28889	1.25674	0.04491	2.28889	0.99291	0.06312	2.28889	0.65949	0.06854	2.28889	0.43362	0.05818	2.28889	0.32096	0.04408		2.28889	1.45219	0.01301	2.28889	0.8654	0.02213	2.28889	0.33979	0.0118	2.28889	0.10269	0.00615
															2.29259	1.45715	0.01012	2.29259	1.25688	0.04527	2.29259	0.99373	0.06434	2.29259	0.6589	0.06881	2.29259	0.43261	0.05869	2.29259	0.3203	0.04349		2.29259	1.45306	0.01414	2.29259	0.86515	0.02323	2.29259	0.33858	0.01185	2.29259	0.10286	0.00599
															2.2963	1.4589	0.01068	2.2963	1.25912	0.0442	2.2963	0.99432	0.06281	2.2963	0.65948	0.06847	2.2963	0.43276	0.05888	2.2963	0.31923	0.04437		2.2963	1.45484	0.01208	2.2963	0.86559	0.02302	2.2963	0.33799	0.01316	2.2963	0.10368	0.00622
															2.3	1.46351	0.00976	2.3	1.26364	0.04528	2.3	0.99915	0.06343	2.3	0.6623	0.06825	2.3	0.43612	0.05931	2.3	0.32382	0.04481		2.3	1.45869	0.01345	2.3	0.86931	0.02128	2.3	0.34118	0.0121	2.3	0.1058	0.00527
															2.3037	1.46247	0.00855	2.3037	1.26341	0.04441	2.3037	0.99834	0.06391	2.3037	0.66106	0.07002	2.3037	0.43371	0.05967	2.3037	0.32158	0.04301		2.3037	1.45804	0.01255	2.3037	0.86796	0.02283	2.3037	0.34077	0.01292	2.3037	0.10231	0.00633
															2.30741	1.46651	0.01003	2.30741	1.26573	0.04629	2.30741	0.99936	0.06522	2.30741	0.66353	0.06902	2.30741	0.43584	0.05944	2.30741	0.32203	0.04445		2.30741	1.46244	0.01403	2.30741	0.87093	0.02213	2.30741	0.33997	0.01189	2.30741	0.10473	0.00561
															2.31111	1.46866	0.00911	2.31111	1.26779	0.04563	2.31111	1.00305	0.06472	2.31111	0.66467	0.0687	2.31111	0.43652	0.05949	2.31111	0.3232	0.04466		2.31111	1.4651	0.01217	2.31111	0.87142	0.02404	2.31111	0.34192	0.01238	2.31111	0.1053	0.0048
															2.31481	1.47025	0.00994	2.31481	1.26945	0.04459	2.31481	1.00402	0.06396	2.31481	0.66547	0.06998	2.31481	0.4367	0.05845	2.31481	0.32339	0.04335		2.31481	1.46717	0.01327	2.31481	0.8724	0.02297	2.31481	0.34235	0.0125	2.31481	0.10391	0.0067
															2.31852	1.47249	0.00968	2.31852	1.27144	0.04501	2.31852	1.00435	0.06439	2.31852	0.66503	0.06896	2.31852	0.43686	0.05964	2.31852	0.32312	0.04539		2.31852	1.46878	0.01344	2.31852	0.8729	0.02385	2.31852	0.34071	0.01247	2.31852	0.10354	0.00603
															2.32222	1.47557	0.01107	2.32222	1.27447	0.04568	2.32222	1.00743	0.065	2.32222	0.66926	0.06957	2.32222	0.4391	0.06006	2.32222	0.3256	0.04386		2.32222	1.47123	0.01241	2.32222	0.87658	0.02336	2.32222	0.3449	0.01296	2.32222	0.10563	0.00608
															2.32593	1.47736	0.00954	2.32593	1.27456	0.04608	2.32593	1.00895	0.06608	2.32593	0.66787	0.07014	2.32593	0.43913	0.06043	2.32593	0.32336	0.04347		2.32593	1.47303	0.01381	2.32593	0.87553	0.02318	2.32593	0.34325	0.01182	2.32593	0.10604	0.00507
															2.32963	1.48019	0.00992	2.32963	1.27783	0.04535	2.32963	1.00754	0.06518	2.32963	0.6695	0.07005	2.32963	0.43874	0.06034	2.32963	0.32363	0.04476		2.32963	1.47494	0.01346	2.32963	0.8769	0.02328	2.32963	0.34314	0.01271	2.32963	0.1045	0.0061
															2.33333	1.48403	0.0104	2.33333	1.28043	0.04684	2.33333	1.01288	0.06411	2.33333	0.6705	0.06996	2.33333	0.44209	0.05923	2.33333	0.32723	0.04492		2.33333	1.47869	0.01409	2.33333	0.88008	0.02331	2.33333	0.34337	0.01238	2.33333	0.10649	0.00651
															2.33704	1.48229	0.0091	2.33704	1.28164	0.04622	2.33704	1.01154	0.06539	2.33704	0.67034	0.0688	2.33704	0.44016	0.06031	2.33704	0.32508	0.0439		2.33704	1.47927	0.01277	2.33704	0.87931	0.02307	2.33704	0.34297	0.01389	2.33704	0.10476	0.00665
															2.34074	1.48802	0.01068	2.34074	1.28411	0.04633	2.34074	1.01487	0.06519	2.34074	0.67391	0.06974	2.34074	0.44323	0.0609	2.34074	0.32799	0.04509		2.34074	1.48363	0.01368	2.34074	0.88399	0.02324	2.34074	0.34635	0.01204	2.34074	0.10696	0.00563
															2.34444	1.48944	0.01	2.34444	1.28444	0.04694	2.34444	1.01646	0.06516	2.34444	0.6733	0.0705	2.34444	0.44163	0.05931	2.34444	0.32701	0.04435		2.34444	1.48463	0.01305	2.34444	0.8834	0.0233	2.34444	0.34608	0.01322	2.34444	0.10603	0.00675
															2.34815	1.49114	0.01135	2.34815	1.2877	0.04561	2.34815	1.01664	0.06497	2.34815	0.67442	0.06929	2.34815	0.44368	0.05981	2.34815	0.32694	0.04319		2.34815	1.48674	0.01407	2.34815	0.88422	0.02179	2.34815	0.34501	0.01307	2.34815	0.10507	0.00576
															2.35185	1.49297	0.00916	2.35185	1.29053	0.04627	2.35185	1.0185	0.06524	2.35185	0.67632	0.07018	2.35185	0.44365	0.06083	2.35185	0.32788	0.04506		2.35185	1.4896	0.01422	2.35185	0.88632	0.02213	2.35185	0.347	0.01342	2.35185	0.10631	0.00546
															2.35556	1.49662	0.01035	2.35556	1.29333	0.04602	2.35556	1.02209	0.06512	2.35556	0.67751	0.07	2.35556	0.44489	0.06033	2.35556	0.32993	0.04525		2.35556	1.49382	0.01327	2.35556	0.88867	0.02296	2.35556	0.34814	0.01222	2.35556	0.1057	0.00629
															2.35926	1.49719	0.01011	2.35926	1.29421	0.04768	2.35926	1.02193	0.0655	2.35926	0.67727	0.07127	2.35926	0.44468	0.05961	2.35926	0.32839	0.0432		2.35926	1.49446	0.01334	2.35926	0.8883	0.02317	2.35926	0.34806	0.0124	2.35926	0.10522	0.00586
															2.36296	1.50073	0.00981	2.36296	1.29718	0.04578	2.36296	1.02319	0.06604	2.36296	0.67989	0.07135	2.36296	0.44582	0.06037	2.36296	0.32869	0.045		2.36296	1.49777	0.01356	2.36296	0.89099	0.02262	2.36296	0.34859	0.01314	2.36296	0.10705	0.00625
															2.36667	1.50332	0.01019	2.36667	1.29837	0.04735	2.36667	1.02551	0.06553	2.36667	0.68102	0.0705	2.36667	0.44773	0.061	2.36667	0.3317	0.04461		2.36667	1.4992	0.01501	2.36667	0.89191	0.0245	2.36667	0.349	0.01256	2.36667	0.10757	0.00619
															2.37037	1.50276	0.00968	2.37037	1.2995	0.04715	2.37037	1.02476	0.06561	2.37037	0.67991	0.07091	2.37037	0.44558	0.06182	2.37037	0.32913	0.04552		2.37037	1.50195	0.01242	2.37037	0.89049	0.02393	2.37037	0.34746	0.01174	2.37037	0.1054	0.00587
															2.37407	1.50892	0.01043	2.37407	1.30378	0.04876	2.37407	1.03063	0.06544	2.37407	0.68359	0.07177	2.37407	0.45039	0.06111	2.37407	0.33177	0.04508		2.37407	1.50475	0.01408	2.37407	0.89646	0.02242	2.37407	0.35193	0.01269	2.37407	0.10805	0.00557
															2.37778	1.50866	0.01016	2.37778	1.30385	0.04671	2.37778	1.02928	0.06633	2.37778	0.68405	0.07046	2.37778	0.44955	0.06094	2.37778	0.33244	0.04494		2.37778	1.50528	0.0137	2.37778	0.89584	0.02376	2.37778	0.35091	0.01255	2.37778	0.1067	0.006
															2.38148	1.51337	0.01271	2.38148	1.30613	0.04733	2.38148	1.031	0.06654	2.38148	0.68455	0.06982	2.38148	0.44958	0.06096	2.38148	0.33157	0.0456		2.38148	1.50708	0.01412	2.38148	0.89599	0.02297	2.38148	0.35146	0.01294	2.38148	0.10727	0.00565
															2.38519	1.51511	0.00972	2.38519	1.3095	0.04711	2.38519	1.0343	0.06682	2.38519	0.68595	0.07074	2.38519	0.45026	0.0618	2.38519	0.33435	0.04555		2.38519	1.51087	0.01284	2.38519	0.89753	0.02387	2.38519	0.35265	0.01268	2.38519	0.10842	0.00591
															2.38889	1.51709	0.01154	2.38889	1.31102	0.04703	2.38889	1.03564	0.06522	2.38889	0.68638	0.07161	2.38889	0.44992	0.06111	2.38889	0.33484	0.04292		2.38889	1.51269	0.01375	2.38889	0.90111	0.02447	2.38889	0.35194	0.0134	2.38889	0.108	0.0059
															2.39259	1.51866	0.00963	2.39259	1.3114	0.04828	2.39259	1.03631	0.06675	2.39259	0.68771	0.07108	2.39259	0.45089	0.06164	2.39259	0.33328	0.04474		2.39259	1.5161	0.01411	2.39259	0.90068	0.02366	2.39259	0.35322	0.01137	2.39259	0.10826	0.00555
															2.3963	1.52225	0.0103	2.3963	1.31582	0.04811	2.3963	1.0381	0.06725	2.3963	0.68863	0.07132	2.3963	0.45282	0.0615	2.3963	0.33486	0.04532		2.3963	1.51919	0.01362	2.3963	0.90268	0.02413	2.3963	0.35467	0.01268	2.3963	0.10804	0.00602
															2.4	1.52284	0.01013	2.4	1.31554	0.04713	2.4	1.0412	0.06667	2.4	0.68854	0.0725	2.4	0.4534	0.06202	2.4	0.33588	0.04435		2.4	1.52033	0.01394	2.4	0.905	0.02312	2.4	0.35228	0.01319	2.4	0.10904	0.00636
															2.4037	1.52606	0.0102	2.4037	1.31719	0.04912	2.4037	1.03933	0.06708	2.4037	0.68949	0.07146	2.4037	0.45225	0.06211	2.4037	0.33351	0.04471		2.4037	1.52261	0.01393	2.4037	0.9051	0.0251	2.4037	0.35288	0.01275	2.4037	0.10725	0.00737
															2.40741	1.53037	0.01067	2.40741	1.32186	0.0486	2.40741	1.04507	0.06792	2.40741	0.69394	0.07236	2.40741	0.45624	0.06207	2.40741	0.33769	0.04613		2.40741	1.52642	0.01426	2.40741	0.90857	0.02373	2.40741	0.35693	0.01304	2.40741	0.10899	0.00582
															2.41111	1.52843	0.0098	2.41111	1.32176	0.04868	2.41111	1.04347	0.06646	2.41111	0.69156	0.07097	2.41111	0.45373	0.06166	2.41111	0.33683	0.04497		2.41111	1.52778	0.01301	2.41111	0.90689	0.02453	2.41111	0.35458	0.01285	2.41111	0.1085	0.00662
															2.41481	1.53316	0.01062	2.41481	1.32438	0.04861	2.41481	1.04571	0.06693	2.41481	0.69277	0.0728	2.41481	0.45668	0.06225	2.41481	0.33579	0.04565		2.41481	1.53024	0.01428	2.41481	0.90915	0.02444	2.41481	0.35596	0.01291	2.41481	0.1087	0.00525
															2.41852	1.53588	0.01075	2.41852	1.32694	0.04951	2.41852	1.04941	0.06659	2.41852	0.69464	0.07117	2.41852	0.4572	0.06207	2.41852	0.33885	0.04523		2.41852	1.53348	0.01369	2.41852	0.91116	0.02451	2.41852	0.35868	0.01185	2.41852	0.10871	0.00547
															2.42222	1.53802	0.01267	2.42222	1.32908	0.04821	2.42222	1.0488	0.06732	2.42222	0.69557	0.07165	2.42222	0.45718	0.06182	2.42222	0.3372	0.04542		2.42222	1.5333	0.01442	2.42222	0.91141	0.02363	2.42222	0.35737	0.01358	2.42222	0.10797	0.0061
															2.42593	1.542	0.01143	2.42593	1.33093	0.04886	2.42593	1.05139	0.0673	2.42593	0.69837	0.07141	2.42593	0.45951	0.06312	2.42593	0.3385	0.04703		2.42593	1.53715	0.0144	2.42593	0.9131	0.02366	2.42593	0.35689	0.01242	2.42593	0.10992	0.00569
															2.42963	1.54493	0.01157	2.42963	1.33414	0.04902	2.42963	1.0535	0.06752	2.42963	0.69951	0.0726	2.42963	0.45988	0.06283	2.42963	0.33935	0.04552		2.42963	1.54006	0.01419	2.42963	0.91593	0.02464	2.42963	0.35883	0.01272	2.42963	0.109	0.00611
															2.43333	1.54544	0.01084	2.43333	1.3348	0.04962	2.43333	1.05577	0.06742	2.43333	0.69822	0.07305	2.43333	0.46008	0.06268	2.43333	0.3408	0.04449		2.43333	1.54158	0.01504	2.43333	0.91609	0.02386	2.43333	0.35961	0.01368	2.43333	0.11054	0.0052
															2.43704	1.54502	0.0146	2.43704	1.33739	0.04869	2.43704	1.05493	0.06677	2.43704	0.70105	0.07265	2.43704	0.45842	0.06216	2.43704	0.33798	0.04603		2.43704	1.54487	0.0138	2.43704	0.91726	0.02504	2.43704	0.36103	0.0125	2.43704	0.11085	0.006
															2.44074	1.55488	0.01713	2.44074	1.33978	0.0482	2.44074	1.0594	0.06803	2.44074	0.7037	0.07198	2.44074	0.46307	0.06283	2.44074	0.34296	0.04669		2.44074	1.54764	0.01564	2.44074	0.92176	0.02448	2.44074	0.36014	0.01175	2.44074	0.11123	0.00645
															2.44444	1.54959	0.01096	2.44444	1.34048	0.04993	2.44444	1.05819	0.06767	2.44444	0.70209	0.07178	2.44444	0.46027	0.06399	2.44444	0.34002	0.04485		2.44444	1.54788	0.01384	2.44444	0.91856	0.02494	2.44444	0.35958	0.01349	2.44444	0.10927	0.00702
															2.44815	1.55681	0.01274	2.44815	1.34609	0.05027	2.44815	1.06126	0.06784	2.44815	0.70455	0.07359	2.44815	0.4633	0.06342	2.44815	0.34124	0.04581		2.44815	1.55225	0.01498	2.44815	0.92307	0.02291	2.44815	0.36314	0.01334	2.44815	0.1116	0.0059
															2.45185	1.556	0.01186	2.45185	1.34689	0.0499	2.45185	1.06273	0.06798	2.45185	0.70514	0.0734	2.45185	0.46271	0.06221	2.45185	0.3428	0.04507		2.45185	1.55492	0.01358	2.45185	0.92478	0.0236	2.45185	0.36101	0.01223	2.45185	0.11137	0.00673
															2.45556	1.55901	0.01211	2.45556	1.34656	0.04913	2.45556	1.06363	0.06817	2.45556	0.70548	0.07384	2.45556	0.46344	0.06343	2.45556	0.34262	0.0457		2.45556	1.5563	0.01438	2.45556	0.92434	0.02426	2.45556	0.36037	0.014	2.45556	0.11011	0.00597
															2.45926	1.56319	0.01024	2.45926	1.35018	0.04935	2.45926	1.06638	0.06786	2.45926	0.7082	0.07368	2.45926	0.46602	0.06311	2.45926	0.34311	0.04631		2.45926	1.56022	0.01567	2.45926	0.92771	0.0239	2.45926	0.36415	0.01187	2.45926	0.11229	0.00445
															2.46296	1.56494	0.01151	2.46296	1.35209	0.04873	2.46296	1.06916	0.06757	2.46296	0.7098	0.07118	2.46296	0.46506	0.06225	2.46296	0.3435	0.04712		2.46296	1.56099	0.01559	2.46296	0.92886	0.02384	2.46296	0.36391	0.01333	2.46296	0.11062	0.00594
															2.46667	1.56702	0.01126	2.46667	1.35429	0.0505	2.46667	1.06857	0.06767	2.46667	0.70893	0.07368	2.46667	0.46592	0.06401	2.46667	0.34388	0.04531		2.46667	1.56435	0.015	2.46667	0.92867	0.02391	2.46667	0.36298	0.01344	2.46667	0.11213	0.00657
															2.47037	1.56919	0.00991	2.47037	1.3566	0.05081	2.47037	1.07194	0.06889	2.47037	0.71159	0.07351	2.47037	0.46765	0.06403	2.47037	0.34442	0.04732		2.47037	1.56725	0.01517	2.47037	0.93111	0.0242	2.47037	0.36587	0.0121	2.47037	0.11315	0.00619
															2.47407	1.57252	0.01224	2.47407	1.35952	0.05025	2.47407	1.07534	0.06857	2.47407	0.71294	0.07393	2.47407	0.46893	0.06275	2.47407	0.34723	0.04601		2.47407	1.56933	0.01597	2.47407	0.93298	0.02472	2.47407	0.36558	0.01366	2.47407	0.11291	0.00548
															2.47778	1.57215	0.00969	2.47778	1.3593	0.0505	2.47778	1.0722	0.0688	2.47778	0.71181	0.0743	2.47778	0.46764	0.06442	2.47778	0.34546	0.04591		2.47778	1.57082	0.01418	2.47778	0.93217	0.02584	2.47778	0.36413	0.01142	2.47778	0.11209	0.00688
															2.48148	1.57826	0.01144	2.48148	1.36376	0.05091	2.48148	1.07696	0.06893	2.48148	0.71583	0.07346	2.48148	0.47144	0.06496	2.48148	0.34686	0.04688		2.48148	1.57469	0.01515	2.48148	0.9359	0.02457	2.48148	0.36808	0.01366	2.48148	0.11229	0.00565
															2.48519	1.57765	0.00999	2.48519	1.36411	0.05153	2.48519	1.07922	0.06866	2.48519	0.71482	0.07312	2.48519	0.4699	0.06385	2.48519	0.3474	0.04598		2.48519	1.57556	0.01422	2.48519	0.93622	0.02504	2.48519	0.36699	0.01288	2.48519	0.11212	0.00707
															2.48889	1.58064	0.01134	2.48889	1.36621	0.05019	2.48889	1.07834	0.06889	2.48889	0.71586	0.07348	2.48889	0.47071	0.06422	2.48889	0.34558	0.04676		2.48889	1.57794	0.01474	2.48889	0.93598	0.02456	2.48889	0.36672	0.01174	2.48889	0.11115	0.00532
															2.49259	1.58539	0.01166	2.49259	1.3704	0.05135	2.49259	1.08255	0.06923	2.49259	0.71827	0.07364	2.49259	0.47295	0.06409	2.49259	0.34912	0.04754		2.49259	1.58157	0.01495	2.49259	0.94063	0.02328	2.49259	0.36898	0.01294	2.49259	0.11484	0.0071
															2.4963	1.5852	0.01153	2.4963	1.36984	0.0512	2.4963	1.08389	0.0686	2.4963	0.71866	0.0738	2.4963	0.47227	0.06515	2.4963	0.34868	0.04673		2.4963	1.58321	0.01549	2.4963	0.9391	0.02523	2.4963	0.36852	0.01235	2.4963	0.11247	0.00624
															2.5	1.58988	0.01189	2.5	1.37294	0.05185	2.5	1.0849	0.06806	2.5	0.71922	0.07401	2.5	0.47281	0.06546	2.5	0.34803	0.04682		2.5	1.5865	0.01493	2.5	0.94146	0.02397	2.5	0.36906	0.01321	2.5	0.11529	0.00552
															2.5037	1.59122	0.01114	2.5037	1.37607	0.05083	2.5037	1.08687	0.06945	2.5037	0.72224	0.07424	2.5037	0.47446	0.06503	2.5037	0.35023	0.04708		2.5037	1.58894	0.0152	2.5037	0.94425	0.0248	2.5037	0.37037	0.01357	2.5037	0.11382	0.00545
															2.50741	1.59431	0.01221	2.50741	1.37733	0.05125	2.50741	1.08887	0.06985	2.50741	0.72415	0.07454	2.50741	0.47537	0.06519	2.50741	0.35081	0.04775		2.50741	1.59067	0.01403	2.50741	0.94496	0.02477	2.50741	0.3703	0.01398	2.50741	0.1133	0.00655
															2.51111	1.59631	0.01136	2.51111	1.37952	0.05109	2.51111	1.08891	0.06959	2.51111	0.72104	0.07432	2.51111	0.4746	0.06532	2.51111	0.34901	0.04673		2.51111	1.59226	0.01504	2.51111	0.94455	0.025	2.51111	0.37157	0.01277	2.51111	0.11449	0.00712
															2.51481	1.60027	0.01132	2.51481	1.38396	0.05199	2.51481	1.09508	0.06909	2.51481	0.72684	0.07421	2.51481	0.47742	0.06599	2.51481	0.35298	0.04823		2.51481	1.59804	0.01561	2.51481	0.94962	0.02423	2.51481	0.37409	0.01259	2.51481	0.11584	0.00634
															2.51852	1.59985	0.01068	2.51852	1.38369	0.05181	2.51852	1.09336	0.06966	2.51852	0.7259	0.0754	2.51852	0.47639	0.06521	2.51852	0.35216	0.04689		2.51852	1.59783	0.01463	2.51852	0.94811	0.02629	2.51852	0.37048	0.0133	2.51852	0.11376	0.00628
															2.52222	1.6032	0.01132	2.52222	1.38691	0.0519	2.52222	1.0942	0.06972	2.52222	0.72656	0.07516	2.52222	0.47831	0.06504	2.52222	0.35191	0.04722		2.52222	1.60124	0.01531	2.52222	0.95074	0.02363	2.52222	0.37373	0.01268	2.52222	0.11619	0.00687
															2.52593	1.60698	0.01061	2.52593	1.38914	0.05262	2.52593	1.09945	0.0707	2.52593	0.72868	0.07536	2.52593	0.48014	0.06603	2.52593	0.35601	0.04663		2.52593	1.60546	0.01514	2.52593	0.95286	0.02421	2.52593	0.37332	0.01398	2.52593	0.11675	0.0052
															2.52963	1.6069	0.01154	2.52963	1.39042	0.05339	2.52963	1.09888	0.07052	2.52963	0.72897	0.07527	2.52963	0.47762	0.06676	2.52963	0.3532	0.0463		2.52963	1.60507	0.01482	2.52963	0.95138	0.02521	2.52963	0.37303	0.01214	2.52963	0.11292	0.00689
															2.53333	1.61197	0.01176	2.53333	1.39322	0.05274	2.53333	1.10037	0.06967	2.53333	0.72963	0.07559	2.53333	0.4802	0.06526	2.53333	0.3544	0.04658		2.53333	1.60885	0.01604	2.53333	0.95574	0.02461	2.53333	0.37549	0.01333	2.53333	0.11606	0.00683
															2.53704	1.61355	0.0119	2.53704	1.3964	0.05292	2.53704	1.10391	0.06922	2.53704	0.7314	0.07481	2.53704	0.48129	0.06576	2.53704	0.35497	0.04782		2.53704	1.61152	0.01446	2.53704	0.95637	0.02577	2.53704	0.37508	0.01248	2.53704	0.1159	0.00538
															2.54074	1.61555	0.0126	2.54074	1.39758	0.052	2.54074	1.10543	0.07043	2.54074	0.73313	0.07469	2.54074	0.48124	0.06548	2.54074	0.35608	0.04716		2.54074	1.61369	0.01601	2.54074	0.95797	0.02461	2.54074	0.37553	0.01338	2.54074	0.11616	0.00542
															2.54444	1.6191	0.00944	2.54444	1.39998	0.05149	2.54444	1.10583	0.06977	2.54444	0.73415	0.07581	2.54444	0.48245	0.06668	2.54444	0.35522	0.04759		2.54444	1.61562	0.01507	2.54444	0.95891	0.02501	2.54444	0.37645	0.01334	2.54444	0.11651	0.00643
															2.54815	1.62154	0.01077	2.54815	1.40304	0.05239	2.54815	1.10956	0.07082	2.54815	0.73707	0.07474	2.54815	0.48402	0.06675	2.54815	0.35865	0.04812		2.54815	1.61977	0.01603	2.54815	0.96232	0.02507	2.54815	0.37834	0.01323	2.54815	0.11834	0.00649
															2.55185	1.62133	0.01117	2.55185	1.40216	0.05307	2.55185	1.10906	0.07065	2.55185	0.73533	0.07478	2.55185	0.48326	0.06667	2.55185	0.35536	0.04681		2.55185	1.61882	0.01531	2.55185	0.95976	0.02591	2.55185	0.37717	0.01295	2.55185	0.11609	0.0063
															2.55556	1.62669	0.0123	2.55556	1.40828	0.05327	2.55556	1.11214	0.07106	2.55556	0.73803	0.07506	2.55556	0.48465	0.06639	2.55556	0.35692	0.04759		2.55556	1.62468	0.01642	2.55556	0.96552	0.02515	2.55556	0.37952	0.01335	2.55556	0.11687	0.00704
															2.55926	1.62844	0.01151	2.55926	1.40973	0.05427	2.55926	1.11443	0.07094	2.55926	0.73847	0.07554	2.55926	0.4861	0.06704	2.55926	0.35856	0.04887		2.55926	1.62716	0.01573	2.55926	0.96493	0.02432	2.55926	0.37969	0.013	2.55926	0.11626	0.00623
															2.56296	1.63012	0.01174	2.56296	1.41074	0.05237	2.56296	1.11416	0.07206	2.56296	0.73833	0.07587	2.56296	0.48376	0.06746	2.56296	0.35905	0.04789		2.56296	1.62838	0.01567	2.56296	0.96627	0.02526	2.56296	0.3777	0.01293	2.56296	0.11862	0.006
															2.56667	1.63454	0.01119	2.56667	1.41419	0.05364	2.56667	1.11812	0.07178	2.56667	0.74118	0.07654	2.56667	0.48827	0.06733	2.56667	0.36035	0.04699		2.56667	1.63335	0.01542	2.56667	0.96924	0.02577	2.56667	0.38244	0.01296	2.56667	0.11869	0.00712
															2.57037	1.63428	0.01111	2.57037	1.41594	0.05367	2.57037	1.12021	0.07141	2.57037	0.74175	0.07636	2.57037	0.48751	0.06801	2.57037	0.35972	0.04747		2.57037	1.6337	0.01445	2.57037	0.9692	0.0257	2.57037	0.37968	0.01234	2.57037	0.11669	0.00735
															2.57407	1.63744	0.01183	2.57407	1.4174	0.05394	2.57407	1.12101	0.07111	2.57407	0.74203	0.07607	2.57407	0.48795	0.068	2.57407	0.35956	0.04699		2.57407	1.63605	0.01593	2.57407	0.97117	0.02533	2.57407	0.38044	0.01387	2.57407	0.11852	0.00606
															2.57778	1.64216	0.01074	2.57778	1.4218	0.05401	2.57778	1.12435	0.07031	2.57778	0.74485	0.07629	2.57778	0.48989	0.06711	2.57778	0.35989	0.04791		2.57778	1.63983	0.01547	2.57778	0.97386	0.02599	2.57778	0.38353	0.01352	2.57778	0.11911	0.00588
															2.58148	1.64386	0.01327	2.58148	1.42261	0.05286	2.58148	1.1253	0.07105	2.58148	0.74698	0.07454	2.58148	0.4906	0.06798	2.58148	0.36224	0.04823		2.58148	1.64196	0.01689	2.58148	0.97481	0.02549	2.58148	0.38295	0.01303	2.58148	0.1183	0.00709
															2.58519	1.64432	0.01182	2.58519	1.42271	0.05443	2.58519	1.1249	0.07072	2.58519	0.74567	0.07532	2.58519	0.48982	0.06824	2.58519	0.36127	0.04733		2.58519	1.64211	0.01631	2.58519	0.97474	0.02593	2.58519	0.38153	0.01244	2.58519	0.11737	0.00612
															2.58889	1.65099	0.01302	2.58889	1.42813	0.05333	2.58889	1.12969	0.07057	2.58889	0.74901	0.07547	2.58889	0.49315	0.06792	2.58889	0.36268	0.04865		2.58889	1.64825	0.01623	2.58889	0.97979	0.02634	2.58889	0.38517	0.01398	2.58889	0.11844	0.00555
															2.59259	1.64969	0.01123	2.59259	1.42897	0.05525	2.59259	1.12925	0.07188	2.59259	0.74975	0.07676	2.59259	0.49377	0.06775	2.59259	0.36332	0.04801		2.59259	1.64897	0.01666	2.59259	0.97828	0.02573	2.59259	0.38452	0.013	2.59259	0.11911	0.00713
															2.5963	1.65219	0.01217	2.5963	1.42977	0.05454	2.5963	1.13063	0.07174	2.5963	0.74943	0.07554	2.5963	0.49184	0.06887	2.5963	0.36225	0.04755		2.5963	1.65065	0.01601	2.5963	0.98045	0.02547	2.5963	0.38406	0.01423	2.5963	0.12025	0.00706
															2.6	1.65692	0.01222	2.6	1.43448	0.05504	2.6	1.13535	0.07186	2.6	0.75153	0.07738	2.6	0.49703	0.06871	2.6	0.36569	0.04813		2.6	1.6548	0.01684	2.6	0.98429	0.02497	2.6	0.387	0.01261	2.6	0.11899	0.01038
															2.6037	1.65735	0.01205	2.6037	1.43492	0.05387	2.6037	1.13573	0.07206	2.6037	0.75368	0.07671	2.6037	0.49457	0.06749	2.6037	0.3638	0.04908		2.6037	1.65567	0.01602	2.6037	0.98159	0.02712	2.6037	0.38609	0.01321	2.6037	0.11659	0.00975
															2.60741	1.66176	0.01277	2.60741	1.43853	0.05493	2.60741	1.13706	0.07215	2.60741	0.75402	0.0769	2.60741	0.49601	0.06812	2.60741	0.36617	0.04712		2.60741	1.65999	0.01609	2.60741	0.98564	0.02587	2.60741	0.38761	0.0124	2.60741	0.12078	0.00678
															2.61111	1.6643	0.00999	2.61111	1.44059	0.05513	2.61111	1.13895	0.07199	2.61111	0.75707	0.07785	2.61111	0.49672	0.0686	2.61111	0.36629	0.04954		2.61111	1.66241	0.01531	2.61111	0.98697	0.02588	2.61111	0.38726	0.0136	2.61111	0.12319	0.0087
															2.61481	1.66591	0.01178	2.61481	1.44288	0.05418	2.61481	1.14082	0.07368	2.61481	0.75733	0.07705	2.61481	0.49661	0.06924	2.61481	0.36658	0.04832		2.61481	1.66414	0.01618	2.61481	0.98765	0.02434	2.61481	0.38792	0.01365	2.61481	0.11905	0.00658
															2.61852	1.6691	0.01021	2.61852	1.44364	0.05618	2.61852	1.14353	0.07265	2.61852	0.75784	0.07667	2.61852	0.49764	0.06962	2.61852	0.36592	0.04837		2.61852	1.66818	0.01675	2.61852	0.98964	0.0257	2.61852	0.38913	0.01314	2.61852	0.12098	0.00717
															2.62222	1.67227	0.01282	2.62222	1.44729	0.05572	2.62222	1.14837	0.07204	2.62222	0.76079	0.07631	2.62222	0.49963	0.06863	2.62222	0.36946	0.04821		2.62222	1.67126	0.01652	2.62222	0.99262	0.02498	2.62222	0.39087	0.01369	2.62222	0.12171	0.0077
															2.62593	1.67284	0.01311	2.62593	1.44778	0.05586	2.62593	1.14636	0.07332	2.62593	0.75976	0.07746	2.62593	0.49951	0.07088	2.62593	0.36938	0.04939		2.62593	1.67257	0.01747	2.62593	0.9918	0.02577	2.62593	0.38973	0.01211	2.62593	0.12103	0.00752
															2.62963	1.67653	0.01282	2.62963	1.45215	0.05579	2.62963	1.14935	0.07298	2.62963	0.76175	0.07767	2.62963	0.49982	0.06896	2.62963	0.36827	0.04825		2.62963	1.67612	0.01668	2.62963	0.99541	0.02608	2.62963	0.39102	0.01316	2.62963	0.12079	0.00794
															2.63333	1.67978	0.01238	2.63333	1.45435	0.0562	2.63333	1.15233	0.07402	2.63333	0.76426	0.07623	2.63333	0.50323	0.06907	2.63333	0.37122	0.04979		2.63333	1.67939	0.01683	2.63333	0.99799	0.02581	2.63333	0.39292	0.01305	2.63333	0.12424	0.00659
															2.63704	1.67964	0.01225	2.63704	1.45386	0.05555	2.63704	1.1512	0.07454	2.63704	0.76285	0.07752	2.63704	0.50074	0.06883	2.63704	0.36903	0.04858		2.63704	1.67792	0.01701	2.63704	0.99611	0.02614	2.63704	0.39072	0.01339	2.63704	0.11991	0.00739
															2.64074	1.68625	0.0135	2.64074	1.46002	0.0564	2.64074	1.15418	0.07334	2.64074	0.76472	0.07639	2.64074	0.50362	0.06997	2.64074	0.3712	0.04834		2.64074	1.68418	0.01652	2.64074	1.00091	0.02577	2.64074	0.3946	0.01423	2.64074	0.12479	0.00733
															2.64444	1.68742	0.01146	2.64444	1.46174	0.05644	2.64444	1.15688	0.07295	2.64444	0.76665	0.07737	2.64444	0.50463	0.06985	2.64444	0.37159	0.04855		2.64444	1.68725	0.01731	2.64444	1.00063	0.02657	2.64444	0.39432	0.01433	2.64444	0.1205	0.00858
															2.64815	1.68797	0.01365	2.64815	1.46253	0.05716	2.64815	1.15856	0.07359	2.64815	0.76798	0.07755	2.64815	0.50391	0.06943	2.64815	0.37204	0.04978		2.64815	1.68901	0.01632	2.64815	1.00309	0.02565	2.64815	0.39332	0.01386	2.64815	0.12229	0.00752
															2.65185	1.69287	0.0114	2.65185	1.4675	0.05692	2.65185	1.1606	0.07393	2.65185	0.76862	0.07763	2.65185	0.5047	0.06967	2.65185	0.37219	0.04952		2.65185	1.69233	0.01609	2.65185	1.00502	0.02577	2.65185	0.39498	0.01424	2.65185	0.12428	0.0065
															2.65556	1.69511	0.0121	2.65556	1.46759	0.05721	2.65556	1.16383	0.07366	2.65556	0.77191	0.07791	2.65556	0.50618	0.0695	2.65556	0.37341	0.04978		2.65556	1.69533	0.01691	2.65556	1.00732	0.02629	2.65556	0.3953	0.01396	2.65556	0.12429	0.00854
															2.65926	1.69638	0.01183	2.65926	1.4707	0.05776	2.65926	1.16399	0.07446	2.65926	0.77164	0.07805	2.65926	0.50699	0.06976	2.65926	0.37337	0.04922		2.65926	1.69631	0.0158	2.65926	1.00772	0.02673	2.65926	0.39596	0.01322	2.65926	0.12362	0.00842
															2.66296	1.70099	0.01285	2.66296	1.47523	0.05684	2.66296	1.16784	0.0731	2.66296	0.77436	0.07836	2.66296	0.50796	0.0697	2.66296	0.37458	0.0489		2.66296	1.70164	0.01602	2.66296	1.01062	0.02572	2.66296	0.39715	0.01385	2.66296	0.12263	0.00815
															2.66667	1.7037	0.01304	2.66667	1.47509	0.05845	2.66667	1.16792	0.07329	2.66667	0.77532	0.07847	2.66667	0.51113	0.07187	2.66667	0.37649	0.04917		2.66667	1.70312	0.01678	2.66667	1.01153	0.02561	2.66667	0.39832	0.01364	2.66667	0.12451	0.00761
															2.67037	1.70311	0.01324	2.67037	1.4766	0.05733	2.67037	1.16841	0.075	2.67037	0.77487	0.07656	2.67037	0.50783	0.07104	2.67037	0.37434	0.04784		2.67037	1.70362	0.01742	2.67037	1.01066	0.02566	2.67037	0.39728	0.01359	2.67037	0.12477	0.00822
															2.67407	1.71084	0.01296	2.67407	1.48086	0.05789	2.67407	1.17298	0.07431	2.67407	0.7781	0.07798	2.67407	0.51138	0.06997	2.67407	0.37735	0.04837		2.67407	1.71006	0.01719	2.67407	1.01682	0.02773	2.67407	0.40027	0.01433	2.67407	0.12525	0.00722
															2.67778	1.70903	0.01148	2.67778	1.48273	0.05924	2.67778	1.1736	0.07289	2.67778	0.77785	0.07806	2.67778	0.51104	0.07157	2.67778	0.37607	0.04997		2.67778	1.70964	0.01689	2.67778	1.01536	0.02703	2.67778	0.39815	0.0145	2.67778	0.12315	0.00761
															2.68148	1.71378	0.01329	2.68148	1.48496	0.05892	2.68148	1.17683	0.073	2.68148	0.77932	0.07849	2.68148	0.51144	0.07037	2.68148	0.37727	0.04981		2.68148	1.71218	0.01694	2.68148	1.01826	0.02678	2.68148	0.40127	0.01521	2.68148	0.12528	0.00741
															2.68519	1.71691	0.01327	2.68519	1.48843	0.05831	2.68519	1.17917	0.07428	2.68519	0.78098	0.07843	2.68519	0.51397	0.0717	2.68519	0.37759	0.04915		2.68519	1.7167	0.01664	2.68519	1.0203	0.0275	2.68519	0.4018	0.01314	2.68519	0.12537	0.00765
															2.68889	1.71829	0.0137	2.68889	1.48966	0.05794	2.68889	1.18087	0.07543	2.68889	0.78209	0.07923	2.68889	0.51354	0.0719	2.68889	0.37812	0.04988		2.68889	1.71789	0.01705	2.68889	1.02139	0.02727	2.68889	0.40178	0.01375	2.68889	0.12447	0.00812
															2.69259	1.72101	0.01288	2.69259	1.4927	0.05819	2.69259	1.18098	0.07516	2.69259	0.78303	0.07898	2.69259	0.51339	0.07129	2.69259	0.37952	0.0495		2.69259	1.72215	0.01709	2.69259	1.02219	0.02623	2.69259	0.40196	0.01389	2.69259	0.12526	0.00723
															2.6963	1.72511	0.0128	2.6963	1.49607	0.059	2.6963	1.18426	0.07515	2.6963	0.7861	0.07893	2.6963	0.51615	0.07239	2.6963	0.38039	0.04901		2.6963	1.72587	0.01751	2.6963	1.02511	0.02607	2.6963	0.40335	0.01352	2.6963	0.12591	0.00775
															2.7	1.72637	0.01273	2.7	1.49737	0.05878	2.7	1.18715	0.07557	2.7	0.78655	0.07941	2.7	0.51733	0.07122	2.7	0.37996	0.04935		2.7	1.72724	0.0173	2.7	1.02702	0.02705	2.7	0.40321	0.01414	2.7	0.12617	0.00804
															2.7037	1.72912	0.01311	2.7037	1.49992	0.05902	2.7037	1.1879	0.07447	2.7037	0.78509	0.07851	2.7037	0.51521	0.07159	2.7037	0.38023	0.04861		2.7037	1.73003	0.0171	2.7037	1.02736	0.02715	2.7037	0.40466	0.01365	2.7037	0.12538	0.00685
															2.70741	1.73358	0.01375	2.70741	1.50462	0.05906	2.70741	1.19245	0.07514	2.70741	0.78926	0.07885	2.70741	0.51905	0.07228	2.70741	0.38275	0.04959		2.70741	1.73302	0.01784	2.70741	1.02991	0.0267	2.70741	0.40563	0.01353	2.70741	0.12702	0.00782
															2.71111	1.73148	0.01338	2.71111	1.50418	0.05864	2.71111	1.19154	0.07613	2.71111	0.78859	0.07857	2.71111	0.51782	0.07201	2.71111	0.38222	0.04913		2.71111	1.73424	0.01612	2.71111	1.02951	0.02713	2.71111	0.40492	0.0142	2.71111	0.1263	0.00636
															2.71481	1.73773	0.01325	2.71481	1.50767	0.05986	2.71481	1.19532	0.07569	2.71481	0.79201	0.07862	2.71481	0.51912	0.07154	2.71481	0.38291	0.05025		2.71481	1.73971	0.01842	2.71481	1.03357	0.02713	2.71481	0.40727	0.0137	2.71481	0.12674	0.00807
															2.71852	1.74054	0.01311	2.71852	1.51161	0.05865	2.71852	1.19534	0.07537	2.71852	0.79256	0.08011	2.71852	0.52161	0.0731	2.71852	0.38452	0.0496		2.71852	1.74106	0.01617	2.71852	1.03403	0.0267	2.71852	0.40815	0.01372	2.71852	0.12602	0.0086
															2.72222	1.7417	0.01479	2.72222	1.51289	0.05937	2.72222	1.19762	0.07489	2.72222	0.79256	0.07958	2.72222	0.52037	0.07202	2.72222	0.38333	0.05054		2.72222	1.74363	0.01841	2.72222	1.03687	0.02659	2.72222	0.40734	0.01351	2.72222	0.12732	0.00698
															2.72593	1.74626	0.0146	2.72593	1.51591	0.06088	2.72593	1.20114	0.07634	2.72593	0.79475	0.08046	2.72593	0.52146	0.07172	2.72593	0.38636	0.04967		2.72593	1.74701	0.01841	2.72593	1.03856	0.02713	2.72593	0.40972	0.01397	2.72593	0.12977	0.00722
															2.72963	1.74786	0.01328	2.72963	1.51791	0.05903	2.72963	1.20306	0.07572	2.72963	0.79754	0.07876	2.72963	0.52276	0.07306	2.72963	0.38632	0.05038		2.72963	1.75098	0.01799	2.72963	1.03953	0.02685	2.72963	0.40979	0.01434	2.72963	0.12782	0.00768
															2.73333	1.74984	0.01491	2.73333	1.5192	0.06094	2.73333	1.20323	0.07609	2.73333	0.79732	0.0799	2.73333	0.52255	0.07251	2.73333	0.38597	0.04925		2.73333	1.75174	0.01754	2.73333	1.04108	0.02777	2.73333	0.41028	0.01405	2.73333	0.12918	0.00821
															2.73704	1.7554	0.01347	2.73704	1.52311	0.05943	2.73704	1.20598	0.07544	2.73704	0.79941	0.07922	2.73704	0.5247	0.07307	2.73704	0.38563	0.05055		2.73704	1.75589	0.01778	2.73704	1.044	0.02849	2.73704	0.41159	0.0154	2.73704	0.12865	0.00936
															2.74074	1.756	0.014	2.74074	1.52618	0.06104	2.74074	1.20936	0.07627	2.74074	0.80196	0.08092	2.74074	0.52627	0.07322	2.74074	0.38825	0.05108		2.74074	1.75939	0.0188	2.74074	1.04627	0.02702	2.74074	0.41287	0.01419	2.74074	0.12879	0.00777
															2.74444	1.75769	0.01326	2.74444	1.52543	0.06038	2.74444	1.20963	0.07619	2.74444	0.80032	0.08022	2.74444	0.52509	0.0727	2.74444	0.38749	0.04964		2.74444	1.76003	0.01778	2.74444	1.04451	0.02764	2.74444	0.41008	0.01424	2.74444	0.12806	0.00643
															2.74815	1.76445	0.01347	2.74815	1.53117	0.06265	2.74815	1.2136	0.0766	2.74815	0.80374	0.08063	2.74815	0.52792	0.07332	2.74815	0.38964	0.05053		2.74815	1.76407	0.01916	2.74815	1.05066	0.02705	2.74815	0.41546	0.0147	2.74815	0.13076	0.01016
															2.75185	1.76415	0.01464	2.75185	1.53269	0.06164	2.75185	1.21372	0.07719	2.75185	0.80418	0.08003	2.75185	0.52877	0.07381	2.75185	0.38918	0.05126		2.75185	1.76649	0.01809	2.75185	1.04976	0.02775	2.75185	0.41346	0.0136	2.75185	0.12922	0.00918
															2.75556	1.76535	0.01373	2.75556	1.53455	0.06082	2.75556	1.21739	0.07657	2.75556	0.80583	0.08044	2.75556	0.52824	0.07355	2.75556	0.38815	0.05068		2.75556	1.76996	0.01903	2.75556	1.05187	0.02649	2.75556	0.4147	0.01438	2.75556	0.12952	0.00818
															2.75926	1.77191	0.0132	2.75926	1.5379	0.06156	2.75926	1.21853	0.07631	2.75926	0.80706	0.07988	2.75926	0.53071	0.07338	2.75926	0.39092	0.05151		2.75926	1.77324	0.01728	2.75926	1.05429	0.02648	2.75926	0.41453	0.01455	2.75926	0.13019	0.00797
															2.76296	1.77348	0.01484	2.76296	1.54006	0.06016	2.76296	1.22184	0.07656	2.76296	0.80792	0.08134	2.76296	0.53016	0.07397	2.76296	0.39138	0.05133		2.76296	1.77574	0.01892	2.76296	1.05583	0.02713	2.76296	0.41518	0.01445	2.76296	0.12899	0.01026
															2.76667	1.77569	0.01415	2.76667	1.54195	0.06103	2.76667	1.22319	0.07666	2.76667	0.80868	0.08035	2.76667	0.53097	0.07338	2.76667	0.3915	0.05079		2.76667	1.77963	0.01851	2.76667	1.05841	0.02739	2.76667	0.41658	0.01511	2.76667	0.13126	0.00822
															2.77037	1.77972	0.01377	2.77037	1.54778	0.06243	2.77037	1.22562	0.07798	2.77037	0.81138	0.08059	2.77037	0.53172	0.07485	2.77037	0.39277	0.05092		2.77037	1.78169	0.01831	2.77037	1.05896	0.02701	2.77037	0.41728	0.01454	2.77037	0.131	0.00823
															2.77407	1.78097	0.01475	2.77407	1.5498	0.06396	2.77407	1.22781	0.07779	2.77407	0.81241	0.08146	2.77407	0.53391	0.07438	2.77407	0.39302	0.05139		2.77407	1.78437	0.01869	2.77407	1.06124	0.02687	2.77407	0.4178	0.01447	2.77407	0.13145	0.00904
															2.77778	1.78276	0.01468	2.77778	1.54953	0.06346	2.77778	1.22856	0.07735	2.77778	0.81198	0.08105	2.77778	0.53267	0.07365	2.77778	0.39304	0.05152		2.77778	1.78731	0.0193	2.77778	1.06269	0.0273	2.77778	0.41824	0.01431	2.77778	0.13148	0.00738
															2.78148	1.7888	0.01458	2.78148	1.55386	0.06172	2.78148	1.23266	0.07723	2.78148	0.81641	0.0819	2.78148	0.5352	0.07468	2.78148	0.39561	0.05134		2.78148	1.79131	0.01971	2.78148	1.06554	0.02684	2.78148	0.42099	0.01519	2.78148	0.13208	0.00885
															2.78519	1.78809	0.01328	2.78519	1.5563	0.0624	2.78519	1.23286	0.07729	2.78519	0.81607	0.08012	2.78519	0.5345	0.07519	2.78519	0.39423	0.05106		2.78519	1.79223	0.01872	2.78519	1.06383	0.02894	2.78519	0.4177	0.01423	2.78519	0.13059	0.00779
															2.78889	1.79231	0.01536	2.78889	1.55918	0.06332	2.78889	1.2363	0.07722	2.78889	0.81616	0.081	2.78889	0.53572	0.07429	2.78889	0.39578	0.05171		2.78889	1.79684	0.01936	2.78889	1.06862	0.0277	2.78889	0.42175	0.01522	2.78889	0.13189	0.00891
															2.79259	1.79621	0.01359	2.79259	1.56154	0.06233	2.79259	1.23875	0.07827	2.79259	0.81892	0.08081	2.79259	0.53867	0.0752	2.79259	0.39765	0.05175		2.79259	1.79994	0.01942	2.79259	1.07061	0.02739	2.79259	0.42202	0.01502	2.79259	0.13198	0.00717
															2.7963	1.79734	0.01534	2.7963	1.56405	0.06285	2.7963	1.23997	0.07836	2.7963	0.81948	0.08161	2.7963	0.53781	0.07525	2.7963	0.39637	0.05093		2.7963	1.80205	0.02015	2.7963	1.07067	0.02843	2.7963	0.42201	0.01536	2.7963	0.13164	0.00839
															2.8	1.80195	0.01575	2.8	1.56721	0.06461	2.8	1.24262	0.07777	2.8	0.82084	0.08168	2.8	0.5403	0.07574	2.8	0.39766	0.05234		2.8	1.80561	0.01984	2.8	1.07395	0.02697	2.8	0.42366	0.01479	2.8	0.13346	0.00718
															2.8037	1.80492	0.01489	2.8037	1.56921	0.06246	2.8037	1.245	0.07779	2.8037	0.82312	0.08115	2.8037	0.53967	0.07575	2.8037	0.39847	0.05211		2.8037	1.80949	0.01869	2.8037	1.07475	0.02715	2.8037	0.42431	0.01361	2.8037	0.13319	0.00785
															2.80741	1.80595	0.01517	2.80741	1.57234	0.06305	2.80741	1.24768	0.07915	2.80741	0.82408	0.08146	2.80741	0.54152	0.07605	2.80741	0.3983	0.05203		2.80741	1.81155	0.01895	2.80741	1.07706	0.02696	2.80741	0.42425	0.01473	2.80741	0.13367	0.00819
															2.81111	1.81138	0.01556	2.81111	1.57464	0.06432	2.81111	1.25011	0.07839	2.81111	0.82541	0.08095	2.81111	0.54062	0.07564	2.81111	0.39916	0.05107		2.81111	1.81419	0.01989	2.81111	1.07836	0.02797	2.81111	0.4256	0.01543	2.81111	0.13406	0.00846
															2.81481	1.81497	0.01602	2.81481	1.57794	0.06468	2.81481	1.25266	0.07858	2.81481	0.82952	0.08087	2.81481	0.54383	0.07617	2.81481	0.40162	0.05266		2.81481	1.81808	0.01977	2.81481	1.08127	0.02734	2.81481	0.4271	0.0143	2.81481	0.1343	0.00889
															2.81852	1.81349	0.01555	2.81852	1.57828	0.06529	2.81852	1.25274	0.07882	2.81852	0.82804	0.08105	2.81852	0.54282	0.07596	2.81852	0.4003	0.05187		2.81852	1.81937	0.02063	2.81852	1.08176	0.02789	2.81852	0.42552	0.01472	2.81852	0.13449	0.00811
															2.82222	1.82075	0.01537	2.82222	1.58308	0.0644	2.82222	1.25726	0.08016	2.82222	0.82956	0.08334	2.82222	0.5447	0.07614	2.82222	0.40202	0.05201		2.82222	1.82401	0.01835	2.82222	1.08636	0.02701	2.82222	0.42818	0.01626	2.82222	0.13461	0.00766
															2.82593	1.82315	0.01473	2.82593	1.58404	0.06497	2.82593	1.25776	0.07989	2.82593	0.83085	0.08226	2.82593	0.54521	0.07539	2.82593	0.40467	0.05173		2.82593	1.8271	0.02028	2.82593	1.08633	0.02842	2.82593	0.42856	0.01539	2.82593	0.13541	0.00869
															2.82963	1.8236	0.01519	2.82963	1.58794	0.06436	2.82963	1.26076	0.07892	2.82963	0.83273	0.08111	2.82963	0.54542	0.07583	2.82963	0.40228	0.05161		2.82963	1.82969	0.02114	2.82963	1.08686	0.02818	2.82963	0.4293	0.01459	2.82963	0.13274	0.00904
															2.83333	1.82944	0.01505	2.83333	1.59057	0.06418	2.83333	1.26448	0.0785	2.83333	0.83492	0.08206	2.83333	0.54803	0.07618	2.83333	0.40474	0.05204		2.83333	1.83426	0.02121	2.83333	1.09143	0.02728	2.83333	0.4311	0.0145	2.83333	0.13671	0.00865
															2.83704	1.83076	0.01582	2.83704	1.59369	0.06505	2.83704	1.26541	0.07934	2.83704	0.83481	0.08253	2.83704	0.54755	0.0766	2.83704	0.40448	0.05236		2.83704	1.8349	0.02041	2.83704	1.09093	0.02854	2.83704	0.43069	0.01578	2.83704	0.13502	0.00817
															2.84074	1.83281	0.01628	2.84074	1.59518	0.06416	2.84074	1.26667	0.07941	2.84074	0.83695	0.08276	2.84074	0.54884	0.07728	2.84074	0.40567	0.05262		2.84074	1.83908	0.02021	2.84074	1.09369	0.02764	2.84074	0.43178	0.01535	2.84074	0.13567	0.00831
															2.84444	1.83731	0.01617	2.84444	1.59856	0.06585	2.84444	1.26945	0.07953	2.84444	0.83885	0.08233	2.84444	0.54996	0.07612	2.84444	0.40514	0.05228		2.84444	1.84337	0.02058	2.84444	1.0962	0.02778	2.84444	0.43134	0.01423	2.84444	0.13664	0.00866
															2.84815	1.83928	0.01628	2.84815	1.60156	0.06531	2.84815	1.27189	0.08017	2.84815	0.83988	0.08325	2.84815	0.55136	0.0771	2.84815	0.40788	0.0523		2.84815	1.84487	0.02107	2.84815	1.09711	0.02792	2.84815	0.4322	0.01521	2.84815	0.13669	0.00986
															2.85185	1.84148	0.01549	2.85185	1.60364	0.06645	2.85185	1.2733	0.07933	2.85185	0.84016	0.08327	2.85185	0.55076	0.07781	2.85185	0.40696	0.05277		2.85185	1.84759	0.02077	2.85185	1.09796	0.02812	2.85185	0.43262	0.01482	2.85185	0.13627	0.00846
															2.85556	1.84653	0.01738	2.85556	1.6082	0.06591	2.85556	1.277	0.08084	2.85556	0.84433	0.08327	2.85556	0.55295	0.07783	2.85556	0.40811	0.05291		2.85556	1.85252	0.02121	2.85556	1.10304	0.02732	2.85556	0.43692	0.01606	2.85556	0.13718	0.00924
															2.85926	1.8478	0.01511	2.85926	1.60846	0.06741	2.85926	1.27856	0.08004	2.85926	0.84475	0.08362	2.85926	0.5539	0.07739	2.85926	0.40944	0.05255		2.85926	1.8547	0.02155	2.85926	1.10271	0.02881	2.85926	0.43546	0.01518	2.85926	0.1373	0.00852
															2.86296	1.84941	0.01701	2.86296	1.61239	0.06688	2.86296	1.27971	0.08079	2.86296	0.84484	0.08278	2.86296	0.5529	0.07745	2.86296	0.40791	0.0521		2.86296	1.85656	0.02242	2.86296	1.10366	0.02869	2.86296	0.43665	0.01548	2.86296	0.13628	0.00848
															2.86667	1.85479	0.01551	2.86667	1.61634	0.06697	2.86667	1.28313	0.08203	2.86667	0.84767	0.08445	2.86667	0.55636	0.07852	2.86667	0.4117	0.05259		2.86667	1.8618	0.0215	2.86667	1.10712	0.02813	2.86667	0.4379	0.01509	2.86667	0.13871	0.00987
															2.87037	1.85595	0.01673	2.87037	1.61681	0.06699	2.87037	1.28362	0.08137	2.87037	0.8479	0.08426	2.87037	0.55537	0.07782	2.87037	0.40955	0.05402		2.87037	1.86408	0.02183	2.87037	1.1093	0.02979	2.87037	0.43651	0.01614	2.87037	0.13741	0.00845
															2.87407	1.85919	0.01678	2.87407	1.6213	0.06621	2.87407	1.28787	0.08068	2.87407	0.84879	0.08358	2.87407	0.55686	0.07756	2.87407	0.41255	0.05275		2.87407	1.86784	0.02158	2.87407	1.11138	0.02872	2.87407	0.43895	0.01589	2.87407	0.13857	0.00806
															2.87778	1.86411	0.01514	2.87778	1.62379	0.06673	2.87778	1.28931	0.08094	2.87778	0.85125	0.0839	2.87778	0.55705	0.07855	2.87778	0.4132	0.05353		2.87778	1.8709	0.02158	2.87778	1.11162	0.02985	2.87778	0.43966	0.01631	2.87778	0.13813	0.00905
															2.88148	1.86501	0.0166	2.88148	1.62712	0.06763	2.88148	1.29203	0.08079	2.88148	0.85291	0.08374	2.88148	0.55918	0.07839	2.88148	0.41338	0.05349		2.88148	1.87302	0.02224	2.88148	1.11603	0.02797	2.88148	0.44095	0.01583	2.88148	0.13832	0.01051
															2.88519	1.86888	0.01574	2.88519	1.6281	0.06816	2.88519	1.29404	0.08081	2.88519	0.85382	0.085	2.88519	0.55929	0.07909	2.88519	0.41243	0.05428		2.88519	1.87631	0.02246	2.88519	1.11605	0.02832	2.88519	0.43976	0.01543	2.88519	0.13926	0.00874
															2.88889	1.87264	0.01584	2.88889	1.63192	0.06691	2.88889	1.29792	0.08143	2.88889	0.85685	0.08355	2.88889	0.56241	0.07879	2.88889	0.41514	0.05296		2.88889	1.88061	0.02252	2.88889	1.11794	0.02764	2.88889	0.44344	0.01692	2.88889	0.13991	0.00965
															2.89259	1.87336	0.01741	2.89259	1.63413	0.06828	2.89259	1.29821	0.08111	2.89259	0.85697	0.08549	2.89259	0.56194	0.0794	2.89259	0.41423	0.05285		2.89259	1.88268	0.02197	2.89259	1.12008	0.02979	2.89259	0.44262	0.01565	2.89259	0.1398	0.00948
															2.8963	1.87867	0.01657	2.8963	1.63702	0.0674	2.8963	1.30147	0.08181	2.8963	0.85891	0.08428	2.8963	0.56192	0.07831	2.8963	0.41539	0.05371		2.8963	1.88567	0.02298	2.8963	1.12211	0.02831	2.8963	0.44422	0.01572	2.8963	0.13993	0.00878
															2.9	1.88129	0.01595	2.9	1.64023	0.06836	2.9	1.30503	0.08261	2.9	0.86015	0.08489	2.9	0.56506	0.0793	2.9	0.41739	0.0533		2.9	1.88987	0.02255	2.9	1.12493	0.0291	2.9	0.44565	0.01725	2.9	0.14249	0.00902
															2.9037	1.88264	0.01676	2.9037	1.64152	0.06892	2.9037	1.30497	0.08177	2.9037	0.86068	0.08519	2.9037	0.56306	0.07814	2.9037	0.41643	0.05357		2.9037	1.89214	0.02284	2.9037	1.12568	0.02733	2.9037	0.44368	0.01511	2.9037	0.13977	0.00798
															2.90741	1.8889	0.01711	2.90741	1.64583	0.06871	2.90741	1.30922	0.08246	2.90741	0.86372	0.08512	2.90741	0.56596	0.08017	2.90741	0.41771	0.05382		2.90741	1.89582	0.02352	2.90741	1.12861	0.02898	2.90741	0.44741	0.01591	2.90741	0.14246	0.00929
															2.91111	1.89038	0.01653	2.91111	1.64638	0.06987	2.91111	1.31047	0.08201	2.91111	0.86398	0.08452	2.91111	0.56605	0.08026	2.91111	0.41988	0.05312		2.91111	1.89891	0.0221	2.91111	1.13062	0.02876	2.91111	0.4465	0.01582	2.91111	0.14131	0.00937
															2.91481	1.8921	0.01616	2.91481	1.65107	0.06871	2.91481	1.31245	0.08177	2.91481	0.86527	0.08513	2.91481	0.56747	0.07899	2.91481	0.41966	0.05433		2.91481	1.90206	0.02287	2.91481	1.13344	0.02892	2.91481	0.4471	0.01573	2.91481	0.13985	0.00926
															2.91852	1.89651	0.01563	2.91852	1.65398	0.0695	2.91852	1.31474	0.08204	2.91852	0.86776	0.08532	2.91852	0.56774	0.08045	2.91852	0.42051	0.05418		2.91852	1.90629	0.02375	2.91852	1.13369	0.03026	2.91852	0.44778	0.01449	2.91852	0.14167	0.00906
															2.92222	1.90023	0.01719	2.92222	1.65725	0.06992	2.92222	1.31789	0.08317	2.92222	0.86986	0.0849	2.92222	0.56901	0.08064	2.92222	0.42125	0.05288		2.92222	1.90934	0.02439	2.92222	1.13632	0.02956	2.92222	0.45032	0.01599	2.92222	0.14158	0.00918
															2.92593	1.90181	0.0164	2.92593	1.65828	0.07035	2.92593	1.31957	0.08367	2.92593	0.86859	0.08531	2.92593	0.56945	0.08152	2.92593	0.42169	0.0544		2.92593	1.9129	0.02319	2.92593	1.13678	0.03	2.92593	0.44893	0.01606	2.92593	0.14174	0.00972
															2.92963	1.90731	0.01682	2.92963	1.66362	0.07031	2.92963	1.32246	0.08375	2.92963	0.87231	0.08569	2.92963	0.57102	0.08076	2.92963	0.42231	0.05473		2.92963	1.91706	0.02375	2.92963	1.14077	0.02967	2.92963	0.45126	0.01577	2.92963	0.14126	0.01005
															2.93333	1.90965	0.01712	2.93333	1.66553	0.06944	2.93333	1.32396	0.08311	2.93333	0.87375	0.08471	2.93333	0.5715	0.08102	2.93333	0.42221	0.0543		2.93333	1.91801	0.02372	2.93333	1.14239	0.03029	2.93333	0.45202	0.01603	2.93333	0.14292	0.00949
															2.93704	1.91053	0.01706	2.93704	1.66955	0.07147	2.93704	1.32558	0.08277	2.93704	0.87387	0.08625	2.93704	0.57104	0.08036	2.93704	0.42338	0.05446		2.93704	1.92127	0.02401	2.93704	1.1429	0.03001	2.93704	0.45155	0.01575	2.93704	0.14171	0.0098
															2.94074	1.91723	0.01747	2.94074	1.67199	0.07054	2.94074	1.33088	0.08445	2.94074	0.8769	0.08544	2.94074	0.57478	0.08139	2.94074	0.42625	0.05449		2.94074	1.92543	0.0236	2.94074	1.1473	0.02871	2.94074	0.4543	0.01639	2.94074	0.1448	0.00992
															2.94444	1.91761	0.01596	2.94444	1.67327	0.07094	2.94444	1.33211	0.08261	2.94444	0.87659	0.08565	2.94444	0.57435	0.08099	2.94444	0.42551	0.0553		2.94444	1.92895	0.02429	2.94444	1.1473	0.0302	2.94444	0.4536	0.0157	2.94444	0.14285	0.00977
															2.94815	1.92095	0.01733	2.94815	1.67795	0.07058	2.94815	1.33358	0.08374	2.94815	0.88017	0.08606	2.94815	0.5764	0.08124	2.94815	0.42611	0.05458		2.94815	1.93265	0.02469	2.94815	1.15033	0.03011	2.94815	0.45484	0.0162	2.94815	0.14313	0.01099
															2.95185	1.92637	0.01712	2.95185	1.67932	0.07231	2.95185	1.33647	0.08403	2.95185	0.88123	0.08653	2.95185	0.57747	0.08109	2.95185	0.42851	0.0545		2.95185	1.93498	0.02389	2.95185	1.15155	0.02909	2.95185	0.4558	0.0159	2.95185	0.14553	0.00834
															2.95556	1.92714	0.01804	2.95556	1.68347	0.0706	2.95556	1.33931	0.08512	2.95556	0.88357	0.0854	2.95556	0.57773	0.08129	2.95556	0.42763	0.05471		2.95556	1.93856	0.02452	2.95556	1.15507	0.02971	2.95556	0.45672	0.01641	2.95556	0.14458	0.00997
															2.95926	1.93103	0.01665	2.95926	1.68601	0.07299	2.95926	1.34081	0.08464	2.95926	0.88319	0.08717	2.95926	0.57862	0.0821	2.95926	0.42766	0.05578		2.95926	1.94243	0.02454	2.95926	1.15582	0.03066	2.95926	0.45766	0.01588	2.95926	0.14452	0.00972
															2.96296	1.93603	0.01818	2.96296	1.68969	0.07199	2.96296	1.34267	0.08415	2.96296	0.88656	0.08573	2.96296	0.58126	0.08164	2.96296	0.42949	0.05506		2.96296	1.94684	0.02455	2.96296	1.15924	0.03106	2.96296	0.45792	0.01678	2.96296	0.14514	0.00928
															2.96667	1.93633	0.01747	2.96667	1.69174	0.07192	2.96667	1.34567	0.08488	2.96667	0.88735	0.08686	2.96667	0.58141	0.08163	2.96667	0.43138	0.05507		2.96667	1.949	0.02454	2.96667	1.1595	0.02916	2.96667	0.45912	0.01683	2.96667	0.14531	0.00994
															2.97037	1.94082	0.0178	2.97037	1.69422	0.07116	2.97037	1.34758	0.08475	2.97037	0.88724	0.08708	2.97037	0.57986	0.08219	2.97037	0.42959	0.05456		2.97037	1.95238	0.02475	2.97037	1.16188	0.03026	2.97037	0.45992	0.01698	2.97037	0.14524	0.00977
															2.97407	1.94562	0.01727	2.97407	1.69934	0.06998	2.97407	1.35284	0.08508	2.97407	0.89204	0.08717	2.97407	0.58438	0.08273	2.97407	0.43252	0.05582		2.97407	1.95566	0.02465	2.97407	1.16523	0.02893	2.97407	0.46321	0.01716	2.97407	0.14653	0.01028
															2.97778	1.94544	0.0179	2.97778	1.70085	0.07364	2.97778	1.35307	0.08434	2.97778	0.89179	0.08767	2.97778	0.58285	0.08255	2.97778	0.43333	0.05539		2.97778	1.95816	0.02437	2.97778	1.16522	0.03029	2.97778	0.4611	0.01626	2.97778	0.14584	0.00942
															2.98148	1.95188	0.01739	2.98148	1.70447	0.07208	2.98148	1.35616	0.08619	2.98148	0.89499	0.08733	2.98148	0.58444	0.08242	2.98148	0.43227	0.0549		2.98148	1.96251	0.02473	2.98148	1.16942	0.02915	2.98148	0.46365	0.01612	2.98148	0.14726	0.01041
															2.98519	1.95384	0.017	2.98519	1.70627	0.07331	2.98519	1.35784	0.08485	2.98519	0.89303	0.08504	2.98519	0.58416	0.0826	2.98519	0.43401	0.05564		2.98519	1.96501	0.02561	2.98519	1.16966	0.03033	2.98519	0.46366	0.01759	2.98519	0.14724	0.00905
															2.98889	1.95656	0.01838	2.98889	1.70983	0.07405	2.98889	1.36122	0.08614	2.98889	0.89604	0.08631	2.98889	0.58577	0.08293	2.98889	0.43467	0.05553		2.98889	1.96915	0.02578	2.98889	1.1722	0.02989	2.98889	0.46459	0.01685	2.98889	0.14665	0.01097
															2.99259	1.96023	0.01738	2.99259	1.71339	0.07357	2.99259	1.36371	0.08594	2.99259	0.8989	0.08777	2.99259	0.58757	0.08292	2.99259	0.43554	0.05581		2.99259	1.97217	0.0246	2.99259	1.17489	0.03052	2.99259	0.46577	0.01626	2.99259	0.14744	0.01035
															2.9963	1.96438	0.01816	2.9963	1.71616	0.0739	2.9963	1.36534	0.0852	2.9963	0.89941	0.08819	2.9963	0.58952	0.08288	2.9963	0.43685	0.05569		2.9963	1.97704	0.02531	2.9963	1.17726	0.03022	2.9963	0.46784	0.01709	2.9963	0.14773	0.01152
															3	1.96627	0.01786	3	1.71856	0.07453	3	1.36802	0.08469	3	0.90018	0.08817	3	0.59008	0.08337	3	0.43658	0.05593		3	1.97977	0.02588	3	1.17866	0.03015	3	0.46629	0.01692	3	0.14793	0.01031
															3.0037	1.97093	0.01804	3.0037	1.72265	0.07306	3.0037	1.37091	0.0874	3.0037	0.90263	0.08891	3.0037	0.5896	0.08338	3.0037	0.43759	0.0555		3.0037	1.98326	0.02486	3.0037	1.18125	0.03171	3.0037	0.46778	0.0164	3.0037	0.14819	0.00943
															3.00741	1.97478	0.0183	3.00741	1.72529	0.07521	3.00741	1.37313	0.08634	3.00741	0.90599	0.08855	3.00741	0.59177	0.08411	3.00741	0.43968	0.05674		3.00741	1.9862	0.02478	3.00741	1.18371	0.0307	3.00741	0.47131	0.01735	3.00741	0.14934	0.01014
															3.01111	1.97473	0.01871	3.01111	1.72678	0.0742	3.01111	1.37496	0.08707	3.01111	0.90277	0.08863	3.01111	0.59188	0.08406	3.01111	0.43855	0.05628		3.01111	1.98878	0.02655	3.01111	1.18356	0.03088	3.01111	0.46826	0.01626	3.01111	0.14843	0.01002
															3.01481	1.98172	0.01778	3.01481	1.73253	0.07459	3.01481	1.37991	0.0864	3.01481	0.90862	0.08795	3.01481	0.59301	0.08311	3.01481	0.44055	0.05591		3.01481	1.99405	0.02502	3.01481	1.18824	0.02978	3.01481	0.47172	0.01634	3.01481	0.1503	0.01156
															3.01852	1.9837	0.01875	3.01852	1.73431	0.07592	3.01852	1.38052	0.08776	3.01852	0.91023	0.08911	3.01852	0.59433	0.08376	3.01852	0.44124	0.05524		3.01852	1.99674	0.02595	3.01852	1.18871	0.03014	3.01852	0.47143	0.01749	3.01852	0.14961	0.01028
															3.02222	1.98648	0.01893	3.02222	1.73651	0.07451	3.02222	1.38444	0.08817	3.02222	0.91056	0.08762	3.02222	0.59387	0.0835	3.02222	0.4404	0.05705		3.02222	2.00017	0.02615	3.02222	1.19182	0.03076	3.02222	0.47231	0.01722	3.02222	0.14995	0.01149
															3.02593	1.9909	0.01827	3.02593	1.74112	0.07559	3.02593	1.38528	0.08794	3.02593	0.91145	0.08789	3.02593	0.59795	0.08434	3.02593	0.44257	0.05501		3.02593	2.00316	0.02726	3.02593	1.19326	0.03127	3.02593	0.47429	0.01689	3.02593	0.15062	0.00877
															3.02963	1.99402	0.01956	3.02963	1.74415	0.07543	3.02963	1.38875	0.08717	3.02963	0.91297	0.0895	3.02963	0.59679	0.08465	3.02963	0.44238	0.05672		3.02963	2.00744	0.0256	3.02963	1.19546	0.03104	3.02963	0.47538	0.01707	3.02963	0.15093	0.01192
															3.03333	1.99617	0.0181	3.03333	1.74611	0.07527	3.03333	1.392	0.08781	3.03333	0.91603	0.0894	3.03333	0.59946	0.08408	3.03333	0.44388	0.05584		3.03333	2.01	0.02661	3.03333	1.19773	0.03004	3.03333	0.47578	0.01727	3.03333	0.15129	0.00972
															3.03704	2.00202	0.01953	3.03704	1.75029	0.07585	3.03704	1.39415	0.08664	3.03704	0.91659	0.08939	3.03704	0.59886	0.0857	3.03704	0.44453	0.0567		3.03704	2.01315	0.02535	3.03704	1.20083	0.03117	3.03704	0.47669	0.01681	3.03704	0.15052	0.01034
															3.04074	2.00321	0.01865	3.04074	1.75272	0.07623	3.04074	1.39624	0.08775	3.04074	0.92052	0.08928	3.04074	0.60065	0.08505	3.04074	0.44511	0.05607		3.04074	2.01854	0.02647	3.04074	1.20189	0.03082	3.04074	0.47805	0.01728	3.04074	0.15282	0.01036
															3.04444	2.00694	0.02006	3.04444	1.75539	0.07657	3.04444	1.39738	0.08785	3.04444	0.91957	0.08953	3.04444	0.60046	0.0857	3.04444	0.44488	0.05663		3.04444	2.02112	0.02708	3.04444	1.20419	0.03191	3.04444	0.47761	0.01749	3.04444	0.15078	0.00952
															3.04815	2.01218	0.01792	3.04815	1.75886	0.077	3.04815	1.40257	0.08872	3.04815	0.92327	0.08997	3.04815	0.60403	0.08528	3.04815	0.44707	0.05673		3.04815	2.02605	0.02713	3.04815	1.20768	0.03156	3.04815	0.47997	0.01807	3.04815	0.15373	0.00955
															3.05185	2.01307	0.01863	3.05185	1.76079	0.07659	3.05185	1.40227	0.08927	3.05185	0.92327	0.08916	3.05185	0.60382	0.0854	3.05185	0.44741	0.05632		3.05185	2.02725	0.02616	3.05185	1.20859	0.03109	3.05185	0.4789	0.01751	3.05185	0.15188	0.01166
															3.05556	2.01678	0.01908	3.05556	1.76559	0.0765	3.05556	1.40603	0.08903	3.05556	0.9257	0.08997	3.05556	0.604	0.08536	3.05556	0.4481	0.05695		3.05556	2.03272	0.02712	3.05556	1.21132	0.03127	3.05556	0.47962	0.01769	3.05556	0.15278	0.00986
															3.05926	2.02038	0.01814	3.05926	1.76744	0.07602	3.05926	1.40982	0.08913	3.05926	0.92724	0.09072	3.05926	0.60638	0.08664	3.05926	0.44996	0.05695		3.05926	2.03477	0.02765	3.05926	1.21274	0.03147	3.05926	0.48214	0.01723	3.05926	0.15373	0.01053
															3.06296	2.02271	0.02019	3.06296	1.77149	0.07754	3.06296	1.41177	0.08873	3.06296	0.92745	0.09096	3.06296	0.60568	0.0872	3.06296	0.4496	0.05698		3.06296	2.03877	0.0267	3.06296	1.21549	0.03123	3.06296	0.48221	0.01799	3.06296	0.15323	0.01164
															3.06667	2.02693	0.01798	3.06667	1.7754	0.07727	3.06667	1.41486	0.08971	3.06667	0.92986	0.09069	3.06667	0.60891	0.08685	3.06667	0.44912	0.05684		3.06667	2.04215	0.02761	3.06667	1.21647	0.03139	3.06667	0.48297	0.01761	3.06667	0.15513	0.01033
															3.07037	2.03159	0.02003	3.07037	1.77768	0.07806	3.07037	1.4163	0.08899	3.07037	0.9323	0.0908	3.07037	0.60738	0.08701	3.07037	0.45157	0.05788		3.07037	2.04485	0.02674	3.07037	1.21932	0.03187	3.07037	0.48562	0.017	3.07037	0.15305	0.01004
															3.07407	2.03417	0.0198	3.07407	1.78024	0.07779	3.07407	1.41977	0.08909	3.07407	0.93471	0.09045	3.07407	0.60958	0.0876	3.07407	0.45211	0.05712		3.07407	2.04923	0.02691	3.07407	1.22239	0.03183	3.07407	0.48633	0.01714	3.07407	0.15449	0.01036
															3.07778	2.03811	0.01958	3.07778	1.78394	0.0782	3.07778	1.42156	0.08928	3.07778	0.93356	0.09013	3.07778	0.61005	0.08763	3.07778	0.45216	0.05798		3.07778	2.05251	0.02716	3.07778	1.22392	0.03184	3.07778	0.48646	0.01762	3.07778	0.15415	0.01071
															3.08148	2.0415	0.01913	3.08148	1.78803	0.0776	3.08148	1.42684	0.08984	3.08148	0.93779	0.09014	3.08148	0.61251	0.08685	3.08148	0.45448	0.05784		3.08148	2.05687	0.02743	3.08148	1.22735	0.03086	3.08148	0.48807	0.01772	3.08148	0.15606	0.01057
															3.08519	2.04315	0.01939	3.08519	1.78948	0.07921	3.08519	1.42682	0.09007	3.08519	0.93797	0.09111	3.08519	0.61196	0.088	3.08519	0.45431	0.05681		3.08519	2.06008	0.02698	3.08519	1.2289	0.03287	3.08519	0.4859	0.01757	3.08519	0.15461	0.00982
															3.08889	2.04832	0.01942	3.08889	1.79476	0.08037	3.08889	1.43069	0.09045	3.08889	0.94042	0.09057	3.08889	0.61406	0.08592	3.08889	0.45551	0.0576		3.08889	2.06402	0.02835	3.08889	1.2318	0.03092	3.08889	0.48987	0.01834	3.08889	0.15579	0.01217
															3.09259	2.05185	0.01973	3.09259	1.79643	0.08036	3.09259	1.43192	0.09042	3.09259	0.94302	0.09144	3.09259	0.61506	0.08808	3.09259	0.45708	0.05828		3.09259	2.06672	0.0275	3.09259	1.23298	0.03257	3.09259	0.49128	0.01747	3.09259	0.157	0.01095
															3.0963	2.05382	0.01918	3.0963	1.79881	0.07917	3.0963	1.4344	0.09035	3.0963	0.94279	0.09196	3.0963	0.61439	0.08797	3.0963	0.4571	0.05846		3.0963	2.06969	0.02797	3.0963	1.23598	0.0314	3.0963	0.49052	0.01776	3.0963	0.15662	0.01061
															3.1	2.05989	0.02023	3.1	1.8032	0.08031	3.1	1.43887	0.09069	3.1	0.94585	0.09151	3.1	0.61772	0.08784	3.1	0.45853	0.05898		3.1	2.07551	0.02779	3.1	1.23828	0.032	3.1	0.49282	0.01798	3.1	0.15771	0.01144
															3.1037	2.06053	0.0198	3.1037	1.80691	0.07962	3.1037	1.44039	0.09134	3.1037	0.94676	0.09156	3.1037	0.61696	0.08846	3.1037	0.45918	0.05851		3.1037	2.07867	0.02759	3.1037	1.23886	0.0316	3.1037	0.49289	0.01865	3.1037	0.15692	0.01011
															3.10741	2.06634	0.01908	3.10741	1.81105	0.08077	3.10741	1.44368	0.09166	3.10741	0.94886	0.09098	3.10741	0.61838	0.08863	3.10741	0.45887	0.05812		3.10741	2.08154	0.02833	3.10741	1.24214	0.03372	3.10741	0.49379	0.01768	3.10741	0.15724	0.01148
															3.11111	2.06883	0.02064	3.11111	1.81475	0.08044	3.11111	1.44552	0.0905	3.11111	0.94944	0.09249	3.11111	0.61868	0.08813	3.11111	0.45974	0.05906		3.11111	2.08553	0.02804	3.11111	1.24518	0.0327	3.11111	0.49597	0.01877	3.11111	0.15761	0.01186
															3.11481	2.07425	0.02088	3.11481	1.81772	0.07979	3.11481	1.44849	0.09181	3.11481	0.95342	0.09147	3.11481	0.62112	0.08869	3.11481	0.46146	0.05706		3.11481	2.0898	0.0293	3.11481	1.24653	0.03267	3.11481	0.49731	0.0178	3.11481	0.15987	0.01121
															3.11852	2.07671	0.02044	3.11852	1.81889	0.08134	3.11852	1.45024	0.09121	3.11852	0.95229	0.09255	3.11852	0.62211	0.0893	3.11852	0.46229	0.05816		3.11852	2.09213	0.02843	3.11852	1.24719	0.03216	3.11852	0.49658	0.01867	3.11852	0.15932	0.01037
															3.12222	2.08043	0.0201	3.12222	1.82313	0.08169	3.12222	1.45538	0.09224	3.12222	0.95504	0.09222	3.12222	0.6231	0.08896	3.12222	0.464	0.05718		3.12222	2.09824	0.0285	3.12222	1.25214	0.03331	3.12222	0.4996	0.01851	3.12222	0.1591	0.01166
															3.12593	2.08394	0.02042	3.12593	1.82627	0.08121	3.12593	1.45661	0.09267	3.12593	0.95768	0.09251	3.12593	0.62533	0.0888	3.12593	0.46493	0.05866		3.12593	2.10009	0.02835	3.12593	1.25316	0.03248	3.12593	0.49851	0.01869	3.12593	0.15973	0.01103
															3.12963	2.08665	0.02081	3.12963	1.82946	0.08038	3.12963	1.45938	0.09213	3.12963	0.95739	0.09332	3.12963	0.62461	0.08949	3.12963	0.46429	0.05903		3.12963	2.10448	0.02894	3.12963	1.25618	0.032	3.12963	0.49953	0.01875	3.12963	0.15922	0.01089
															3.13333	2.09095	0.01997	3.13333	1.8328	0.08251	3.13333	1.46297	0.09174	3.13333	0.9599	0.09137	3.13333	0.62706	0.09004	3.13333	0.4665	0.05902		3.13333	2.10808	0.0291	3.13333	1.25966	0.03187	3.13333	0.50118	0.01954	3.13333	0.16034	0.0111
															3.13704	2.09343	0.02023	3.13704	1.83521	0.08232	3.13704	1.46499	0.09239	3.13704	0.96145	0.09337	3.13704	0.62712	0.08933	3.13704	0.46589	0.05874		3.13704	2.11132	0.03048	3.13704	1.26011	0.03394	3.13704	0.50056	0.01855	3.13704	0.15899	0.01281
															3.14074	2.09828	0.01978	3.14074	1.83984	0.08342	3.14074	1.46874	0.09387	3.14074	0.96455	0.09372	3.14074	0.62974	0.09024	3.14074	0.46688	0.06043		3.14074	2.11592	0.02907	3.14074	1.26275	0.03277	3.14074	0.50281	0.01865	3.14074	0.16133	0.01203
															3.14444	2.10121	0.02125	3.14444	1.84399	0.08161	3.14444	1.46949	0.09181	3.14444	0.96481	0.09326	3.14444	0.62844	0.09025	3.14444	0.46712	0.05903		3.14444	2.11989	0.03069	3.14444	1.26493	0.03337	3.14444	0.50324	0.01955	3.14444	0.16069	0.01215
															3.14815	2.10419	0.02164	3.14815	1.84704	0.08186	3.14815	1.47418	0.09373	3.14815	0.96676	0.09306	3.14815	0.63198	0.09042	3.14815	0.46931	0.05896		3.14815	2.12318	0.02895	3.14815	1.26865	0.03226	3.14815	0.50541	0.01879	3.14815	0.16159	0.01244
															3.15185	2.10842	0.0206	3.15185	1.84881	0.08239	3.15185	1.4757	0.09283	3.15185	0.96962	0.09333	3.15185	0.63143	0.08975	3.15185	0.47012	0.05917		3.15185	2.12696	0.03151	3.15185	1.2694	0.03191	3.15185	0.50575	0.01799	3.15185	0.16022	0.01207
															3.15556	2.11399	0.02139	3.15556	1.85416	0.08309	3.15556	1.48076	0.09402	3.15556	0.971	0.09379	3.15556	0.63346	0.09046	3.15556	0.47097	0.05952		3.15556	2.13286	0.02938	3.15556	1.27288	0.03187	3.15556	0.5075	0.0193	3.15556	0.16281	0.01181
															3.15926	2.11461	0.02093	3.15926	1.85567	0.08296	3.15926	1.48039	0.09301	3.15926	0.97131	0.09418	3.15926	0.6345	0.09019	3.15926	0.47142	0.05924		3.15926	2.13454	0.03049	3.15926	1.27444	0.03206	3.15926	0.5071	0.01808	3.15926	0.16128	0.01059
															3.16296	2.11972	0.0216	3.16296	1.86038	0.08336	3.16296	1.48449	0.09386	3.16296	0.97396	0.09497	3.16296	0.63441	0.09177	3.16296	0.4718	0.06034		3.16296	2.13857	0.03	3.16296	1.27664	0.03356	3.16296	0.5091	0.01761	3.16296	0.16186	0.01159
															3.16667	2.12366	0.02096	3.16667	1.86399	0.08434	3.16667	1.48834	0.0939	3.16667	0.97728	0.09497	3.16667	0.63691	0.09054	3.16667	0.47472	0.05968		3.16667	2.14279	0.03073	3.16667	1.2804	0.03398	3.16667	0.51118	0.01867	3.16667	0.16387	0.01167
															3.17037	2.12582	0.02205	3.17037	1.86663	0.08303	3.17037	1.488	0.09227	3.17037	0.97718	0.0951	3.17037	0.63624	0.09149	3.17037	0.4733	0.05888		3.17037	2.14622	0.03048	3.17037	1.28186	0.03389	3.17037	0.51036	0.01819	3.17037	0.16293	0.01292
															3.17407	2.13163	0.02165	3.17407	1.87079	0.08423	3.17407	1.49455	0.09457	3.17407	0.98049	0.0945	3.17407	0.63906	0.09117	3.17407	0.47587	0.05989		3.17407	2.15104	0.02984	3.17407	1.28522	0.03195	3.17407	0.51233	0.01912	3.17407	0.16398	0.01171
															3.17778	2.13441	0.02193	3.17778	1.8734	0.08554	3.17778	1.49529	0.0942	3.17778	0.98133	0.09504	3.17778	0.64013	0.09155	3.17778	0.47569	0.06099		3.17778	2.15457	0.03126	3.17778	1.2863	0.03333	3.17778	0.5125	0.01871	3.17778	0.1636	0.01185
															3.18148	2.13824	0.02157	3.18148	1.87745	0.08503	3.18148	1.49852	0.0949	3.18148	0.98302	0.09487	3.18148	0.64046	0.09149	3.18148	0.47637	0.05992		3.18148	2.15971	0.03016	3.18148	1.28905	0.03414	3.18148	0.51347	0.01994	3.18148	0.16353	0.01257
															3.18519	2.14204	0.02294	3.18519	1.88082	0.08536	3.18519	1.50073	0.09457	3.18519	0.98542	0.09555	3.18519	0.64226	0.0918	3.18519	0.47811	0.05949		3.18519	2.16252	0.03061	3.18519	1.29075	0.03304	3.18519	0.51561	0.01952	3.18519	0.16527	0.01191
															3.18889	2.14554	0.02173	3.18889	1.88496	0.08639	3.18889	1.5053	0.09543	3.18889	0.9877	0.0938	3.18889	0.64342	0.09216	3.18889	0.47871	0.06041		3.18889	2.16711	0.02923	3.18889	1.29484	0.03374	3.18889	0.5167	0.01851	3.18889	0.16557	0.01208
															3.19259	2.14893	0.02259	3.19259	1.88673	0.08579	3.19259	1.5071	0.09441	3.19259	0.98822	0.09565	3.19259	0.64421	0.09261	3.19259	0.47848	0.06027		3.19259	2.17066	0.03112	3.19259	1.29629	0.03299	3.19259	0.51721	0.01895	3.19259	0.16643	0.01151
															3.1963	2.1532	0.02256	3.1963	1.89194	0.08509	3.1963	1.51111	0.09553	3.1963	0.99105	0.09458	3.1963	0.645	0.09224	3.1963	0.48043	0.06089		3.1963	2.17464	0.03	3.1963	1.30006	0.03485	3.1963	0.51839	0.01908	3.1963	0.16566	0.01151
															3.2	2.15707	0.021	3.2	1.89383	0.08611	3.2	1.51338	0.09452	3.2	0.99211	0.09547	3.2	0.64689	0.09269	3.2	0.48038	0.06053		3.2	2.178	0.03209	3.2	1.30165	0.03394	3.2	0.51935	0.01926	3.2	0.16703	0.01354
															3.2037	2.1592	0.02274	3.2037	1.89717	0.08537	3.2037	1.51569	0.09521	3.2037	0.9936	0.09488	3.2037	0.64573	0.09301	3.2037	0.48079	0.06158		3.2037	2.18164	0.03085	3.2037	1.30293	0.03455	3.2037	0.51966	0.02052	3.2037	0.1665	0.01224
															3.20741	2.16499	0.0219	3.20741	1.90162	0.08692	3.20741	1.51922	0.09701	3.20741	0.99599	0.09567	3.20741	0.64993	0.093	3.20741	0.48403	0.06142		3.20741	2.18594	0.03172	3.20741	1.30714	0.03452	3.20741	0.52223	0.01935	3.20741	0.16746	0.01337
															3.21111	2.16706	0.02293	3.21111	1.90414	0.08721	3.21111	1.52001	0.09491	3.21111	0.99714	0.09545	3.21111	0.64799	0.09366	3.21111	0.48331	0.06138		3.21111	2.18993	0.03234	3.21111	1.30864	0.03438	3.21111	0.52167	0.01985	3.21111	0.16771	0.01344
															3.21481	2.17277	0.02218	3.21481	1.90908	0.08572	3.21481	1.52559	0.09649	3.21481	0.9988	0.09599	3.21481	0.6512	0.09364	3.21481	0.48358	0.0612		3.21481	2.19372	0.03094	3.21481	1.31132	0.03433	3.21481	0.52439	0.01996	3.21481	0.16901	0.0141
															3.21852	2.17532	0.02297	3.21852	1.91146	0.08723	3.21852	1.52691	0.0974	3.21852	1.00164	0.09554	3.21852	0.65281	0.09388	3.21852	0.48567	0.06191		3.21852	2.19762	0.0315	3.21852	1.31375	0.03422	3.21852	0.52396	0.02019	3.21852	0.1696	0.01272
															3.22222	2.17946	0.02209	3.22222	1.91551	0.08794	3.22222	1.52961	0.09658	3.22222	1.00262	0.096	3.22222	0.65177	0.09444	3.22222	0.48549	0.06137		3.22222	2.20219	0.03044	3.22222	1.31723	0.03399	3.22222	0.52612	0.01921	3.22222	0.16762	0.01287
															3.22593	2.18396	0.02173	3.22593	1.91926	0.08734	3.22593	1.53237	0.0972	3.22593	1.00471	0.09664	3.22593	0.65465	0.09411	3.22593	0.48736	0.06163		3.22593	2.20583	0.03089	3.22593	1.318	0.03454	3.22593	0.52536	0.02042	3.22593	0.16927	0.01246
															3.22963	2.18722	0.02318	3.22963	1.92324	0.08925	3.22963	1.5356	0.09714	3.22963	1.00708	0.09647	3.22963	0.65562	0.09437	3.22963	0.48853	0.06197		3.22963	2.21036	0.03002	3.22963	1.32139	0.03483	3.22963	0.52855	0.02002	3.22963	0.16849	0.01364
															3.23333	2.19038	0.0223	3.23333	1.92569	0.08797	3.23333	1.53914	0.09776	3.23333	1.00892	0.09626	3.23333	0.65772	0.09383	3.23333	0.48887	0.0617		3.23333	2.21295	0.03137	3.23333	1.32358	0.03589	3.23333	0.52758	0.01992	3.23333	0.17047	0.01332
															3.23704	2.19382	0.0242	3.23704	1.93097	0.08847	3.23704	1.54053	0.09671	3.23704	1.01119	0.09671	3.23704	0.65617	0.09472	3.23704	0.48866	0.06059		3.23704	2.21854	0.03161	3.23704	1.32589	0.03497	3.23704	0.5289	0.01936	3.23704	0.16951	0.01245
															3.24074	2.19898	0.02263	3.24074	1.93399	0.08912	3.24074	1.54632	0.09893	3.24074	1.01317	0.09632	3.24074	0.65974	0.09519	3.24074	0.49106	0.06113		3.24074	2.22284	0.03065	3.24074	1.32993	0.03562	3.24074	0.5319	0.01979	3.24074	0.17207	0.01358
															3.24444	2.20087	0.02387	3.24444	1.93713	0.08857	3.24444	1.54654	0.098	3.24444	1.01466	0.0971	3.24444	0.65964	0.09558	3.24444	0.49171	0.06142		3.24444	2.22519	0.03152	3.24444	1.33085	0.03438	3.24444	0.53118	0.02028	3.24444	0.17108	0.0134
															3.24815	2.20733	0.02283	3.24815	1.94072	0.08974	3.24815	1.55083	0.09845	3.24815	1.01564	0.09722	3.24815	0.66153	0.09595	3.24815	0.49254	0.06162		3.24815	2.23104	0.03151	3.24815	1.33468	0.035	3.24815	0.53407	0.02	3.24815	0.17258	0.01371
															3.25185	2.20958	0.02401	3.25185	1.94359	0.0898	3.25185	1.55367	0.09876	3.25185	1.01857	0.09631	3.25185	0.66107	0.0954	3.25185	0.49392	0.06206		3.25185	2.23449	0.03301	3.25185	1.33715	0.03451	3.25185	0.53362	0.02016	3.25185	0.17224	0.01306
															3.25556	2.21365	0.02511	3.25556	1.94752	0.09055	3.25556	1.55677	0.09813	3.25556	1.01958	0.09783	3.25556	0.66325	0.0961	3.25556	0.49328	0.06268		3.25556	2.23999	0.03111	3.25556	1.34003	0.03454	3.25556	0.535	0.02064	3.25556	0.1708	0.01346
															3.25926	2.21831	0.0236	3.25926	1.95194	0.08956	3.25926	1.55995	0.09898	3.25926	1.02157	0.09787	3.25926	0.66502	0.09586	3.25926	0.49465	0.06188		3.25926	2.24377	0.03172	3.25926	1.34167	0.03435	3.25926	0.53612	0.02004	3.25926	0.17305	0.01346
															3.26296	2.22119	0.02434	3.26296	1.95667	0.09028	3.26296	1.56293	0.09971	3.26296	1.02374	0.09682	3.26296	0.66516	0.09639	3.26296	0.49467	0.06149		3.26296	2.24786	0.03109	3.26296	1.34437	0.03497	3.26296	0.53832	0.02039	3.26296	0.17271	0.01364
															3.26667	2.22559	0.02357	3.26667	1.95826	0.09103	3.26667	1.56612	0.10099	3.26667	1.02545	0.0964	3.26667	0.66748	0.09653	3.26667	0.49671	0.06211		3.26667	2.25073	0.03201	3.26667	1.34667	0.03612	3.26667	0.53935	0.0195	3.26667	0.17324	0.01305
															3.27037	2.22975	0.02343	3.27037	1.96276	0.09103	3.27037	1.56837	0.09988	3.27037	1.02766	0.09864	3.27037	0.66654	0.09676	3.27037	0.49793	0.06229		3.27037	2.25626	0.03165	3.27037	1.34959	0.03595	3.27037	0.53942	0.0212	3.27037	0.17361	0.01167
															3.27407	2.23348	0.02401	3.27407	1.9661	0.09179	3.27407	1.57378	0.10121	3.27407	1.03038	0.09796	3.27407	0.67014	0.09727	3.27407	0.49908	0.06246		3.27407	2.26085	0.0321	3.27407	1.35296	0.03743	3.27407	0.54199	0.02056	3.27407	0.17541	0.01412
															3.27778	2.23726	0.02483	3.27778	1.96895	0.09186	3.27778	1.57284	0.09915	3.27778	1.03123	0.09945	3.27778	0.66939	0.09693	3.27778	0.49948	0.06244		3.27778	2.26318	0.03161	3.27778	1.35333	0.03606	3.27778	0.5403	0.02114	3.27778	0.17318	0.01229
															3.28148	2.24205	0.02355	3.28148	1.97478	0.09187	3.28148	1.57816	0.10065	3.28148	1.03403	0.09903	3.28148	0.67222	0.09853	3.28148	0.5022	0.06164		3.28148	2.26907	0.0323	3.28148	1.35775	0.03658	3.28148	0.5442	0.02058	3.28148	0.17627	0.01373
															3.28519	2.24644	0.02547	3.28519	1.97783	0.09163	3.28519	1.58154	0.10121	3.28519	1.03467	0.09734	3.28519	0.67307	0.09683	3.28519	0.50275	0.06324		3.28519	2.27208	0.03195	3.28519	1.35988	0.03601	3.28519	0.54366	0.02004	3.28519	0.17445	0.01447
															3.28889	2.24885	0.02327	3.28889	1.98306	0.09227	3.28889	1.58342	0.10085	3.28889	1.03781	0.097	3.28889	0.67263	0.09819	3.28889	0.50157	0.06141		3.28889	2.27742	0.03386	3.28889	1.36325	0.03608	3.28889	0.54577	0.02109	3.28889	0.17328	0.01415
															3.29259	2.25417	0.02497	3.29259	1.98476	0.09253	3.29259	1.58668	0.10148	3.29259	1.03948	0.0994	3.29259	0.67494	0.09809	3.29259	0.50375	0.0629		3.29259	2.28189	0.03241	3.29259	1.36537	0.03614	3.29259	0.54681	0.01991	3.29259	0.17645	0.01342
															3.2963	2.25712	0.02443	3.2963	1.98884	0.09278	3.2963	1.59062	0.1023	3.2963	1.0425	0.09855	3.2963	0.67603	0.09834	3.2963	0.505	0.06397		3.2963	2.28686	0.03142	3.2963	1.3681	0.03605	3.2963	0.54716	0.02111	3.2963	0.17692	0.01429
															3.3	2.2626	0.02524	3.3	1.99222	0.09433	3.3	1.59277	0.10164	3.3	1.04352	0.09828	3.3	0.67787	0.09712	3.3	0.50604	0.06256		3.3	2.29105	0.03231	3.3	1.37052	0.03682	3.3	0.54848	0.02076	3.3	0.17664	0.01388
															3.3037	2.26643	0.02462	3.3037	1.99638	0.09363	3.3037	1.59495	0.10119	3.3037	1.04558	0.09902	3.3037	0.67837	0.0989	3.3037	0.50622	0.06353		3.3037	2.29353	0.03325	3.3037	1.37401	0.03563	3.3037	0.54927	0.02134	3.3037	0.17649	0.01449
															3.30741	2.27009	0.02447	3.30741	2.00017	0.09342	3.30741	1.5999	0.10354	3.30741	1.04784	0.09995	3.30741	0.68069	0.09817	3.30741	0.50715	0.06224		3.30741	2.29632	0.03177	3.30741	1.37624	0.03623	3.30741	0.55109	0.02015	3.30741	0.1788	0.01446
															3.31111	2.27296	0.02427	3.31111	2.00312	0.09402	3.31111	1.59993	0.10155	3.31111	1.04879	0.10049	3.31111	0.68077	0.09918	3.31111	0.50815	0.06438		3.31111	2.30247	0.03126	3.31111	1.37683	0.03738	3.31111	0.55092	0.02019	3.31111	0.17818	0.01376
															3.31481	2.27957	0.02523	3.31481	2.0075	0.09409	3.31481	1.60695	0.10228	3.31481	1.05311	0.0992	3.31481	0.68333	0.10026	3.31481	0.50957	0.06332		3.31481	2.30837	0.03179	3.31481	1.38175	0.03667	3.31481	0.55427	0.02086	3.31481	0.17935	0.01365
															3.31852	2.28284	0.02523	3.31852	2.01118	0.09429	3.31852	1.6075	0.10253	3.31852	1.05347	0.09994	3.31852	0.68416	0.09947	3.31852	0.51011	0.06404		3.31852	2.31161	0.0323	3.31852	1.38304	0.03793	3.31852	0.55253	0.0205	3.31852	0.17837	0.01287
															3.32222	2.28576	0.02514	3.32222	2.01591	0.09459	3.32222	1.61223	0.10366	3.32222	1.05603	0.1	3.32222	0.68449	0.09962	3.32222	0.51166	0.06349		3.32222	2.31511	0.03281	3.32222	1.38736	0.03793	3.32222	0.55563	0.02121	3.32222	0.17878	0.01415
															3.32593	2.29061	0.02508	3.32593	2.01908	0.09564	3.32593	1.61377	0.10334	3.32593	1.05737	0.10007	3.32593	0.68638	0.1007	3.32593	0.5128	0.0628		3.32593	2.31979	0.03291	3.32593	1.3892	0.03787	3.32593	0.55734	0.02195	3.32593	0.18135	0.01436
															3.32963	2.29436	0.02522	3.32963	2.02357	0.0956	3.32963	1.61784	0.10355	3.32963	1.05981	0.09966	3.32963	0.68677	0.10054	3.32963	0.51349	0.06289		3.32963	2.32553	0.03351	3.32963	1.39259	0.03662	3.32963	0.55781	0.02242	3.32963	0.17823	0.01395
															3.33333	2.29922	0.02478	3.33333	2.02582	0.09474	3.33333	1.62171	0.10415	3.33333	1.0614	0.10012	3.33333	0.68876	0.1004	3.33333	0.5143	0.06383		3.33333	2.32945	0.03108	3.33333	1.39457	0.03772	3.33333	0.55906	0.02086	3.33333	0.18073	0.01418
															3.33704	2.30277	0.02604	3.33704	2.03102	0.09567	3.33704	1.62358	0.10366	3.33704	1.06521	0.10017	3.33704	0.68979	0.10029	3.33704	0.5157	0.06384		3.33704	2.33408	0.03415	3.33704	1.3982	0.03718	3.33704	0.55922	0.02172	3.33704	0.18105	0.01422
															3.34074	2.30727	0.02611	3.34074	2.03477	0.09567	3.34074	1.62828	0.10456	3.34074	1.06519	0.1023	3.34074	0.69098	0.10157	3.34074	0.51585	0.06335		3.34074	2.33787	0.03281	3.34074	1.40083	0.0387	3.34074	0.56099	0.0215	3.34074	0.18028	0.01565
															3.34444	2.31178	0.02533	3.34444	2.03807	0.09677	3.34444	1.62959	0.10403	3.34444	1.06722	0.10135	3.34444	0.69156	0.10131	3.34444	0.51687	0.06385		3.34444	2.34119	0.03298	3.34444	1.40288	0.03698	3.34444	0.56146	0.02286	3.34444	0.18137	0.01478
															3.34815	2.31661	0.02622	3.34815	2.04325	0.09655	3.34815	1.63411	0.10264	3.34815	1.07096	0.10136	3.34815	0.69392	0.10126	3.34815	0.51944	0.06385		3.34815	2.34668	0.03238	3.34815	1.40716	0.03805	3.34815	0.56456	0.0213	3.34815	0.1841	0.0142
															3.35185	2.31874	0.02508	3.35185	2.04552	0.09659	3.35185	1.63642	0.10399	3.35185	1.07237	0.10137	3.35185	0.69341	0.10138	3.35185	0.51881	0.06365		3.35185	2.35081	0.03323	3.35185	1.40791	0.03808	3.35185	0.5636	0.02133	3.35185	0.183	0.01331
															3.35556	2.32509	0.02576	3.35556	2.05	0.09654	3.35556	1.64104	0.10478	3.35556	1.07477	0.1007	3.35556	0.6954	0.10138	3.35556	0.52069	0.06401		3.35556	2.35701	0.03364	3.35556	1.4132	0.03871	3.35556	0.5661	0.02193	3.35556	0.18253	0.01546
															3.35926	2.32772	0.02566	3.35926	2.05342	0.09775	3.35926	1.64382	0.10552	3.35926	1.07597	0.10232	3.35926	0.6974	0.1024	3.35926	0.52126	0.0634		3.35926	2.35857	0.03389	3.35926	1.41395	0.03914	3.35926	0.56761	0.02237	3.35926	0.18435	0.01519
															3.36296	2.33237	0.02616	3.36296	2.05761	0.09817	3.36296	1.64671	0.10497	3.36296	1.07955	0.10227	3.36296	0.69781	0.10166	3.36296	0.52268	0.06393		3.36296	2.36584	0.03342	3.36296	1.41714	0.03885	3.36296	0.56849	0.02325	3.36296	0.18222	0.01465
															3.36667	2.33781	0.02712	3.36667	2.06202	0.09784	3.36667	1.64965	0.10614	3.36667	1.08159	0.10143	3.36667	0.70019	0.10274	3.36667	0.5244	0.064		3.36667	2.36974	0.03379	3.36667	1.42065	0.03827	3.36667	0.57067	0.02161	3.36667	0.18555	0.01408
															3.37037	2.34044	0.02666	3.37037	2.06631	0.09828	3.37037	1.65233	0.10519	3.37037	1.08432	0.10192	3.37037	0.70078	0.10216	3.37037	0.52378	0.06516		3.37037	2.37497	0.03269	3.37037	1.42252	0.03851	3.37037	0.57101	0.02294	3.37037	0.18494	0.01561
															3.37407	2.34504	0.02708	3.37407	2.06998	0.09938	3.37407	1.65615	0.10737	3.37407	1.08583	0.10197	3.37407	0.70238	0.10166	3.37407	0.5249	0.06437		3.37407	2.37789	0.03321	3.37407	1.42637	0.03878	3.37407	0.57287	0.02251	3.37407	0.18448	0.01475
															3.37778	2.34977	0.02703	3.37778	2.07508	0.09912	3.37778	1.65948	0.10607	3.37778	1.08794	0.10204	3.37778	0.70336	0.10307	3.37778	0.52663	0.06476		3.37778	2.38278	0.03412	3.37778	1.4287	0.03866	3.37778	0.57237	0.0222	3.37778	0.18641	0.01502
															3.38148	2.35465	0.02706	3.38148	2.07886	0.0992	3.38148	1.66407	0.1065	3.38148	1.08923	0.10176	3.38148	0.70556	0.1025	3.38148	0.52703	0.06424		3.38148	2.38832	0.03259	3.38148	1.43166	0.03863	3.38148	0.57475	0.02267	3.38148	0.18579	0.01549
															3.38519	2.35661	0.02787	3.38519	2.08205	0.09963	3.38519	1.66592	0.10668	3.38519	1.09146	0.1024	3.38519	0.7052	0.10327	3.38519	0.52752	0.06519		3.38519	2.39053	0.03367	3.38519	1.43433	0.03956	3.38519	0.57484	0.02323	3.38519	0.18622	0.01566
															3.38889	2.36363	0.02711	3.38889	2.08618	0.0996	3.38889	1.67104	0.10624	3.38889	1.09562	0.10247	3.38889	0.7075	0.10275	3.38889	0.52983	0.06498		3.38889	2.39706	0.03432	3.38889	1.43856	0.0387	3.38889	0.578	0.02253	3.38889	0.18699	0.01574
															3.39259	2.3659	0.02721	3.39259	2.08861	0.10021	3.39259	1.67303	0.10627	3.39259	1.09635	0.10272	3.39259	0.70836	0.10404	3.39259	0.53078	0.06495		3.39259	2.40055	0.03341	3.39259	1.4403	0.04094	3.39259	0.5784	0.02214	3.39259	0.18805	0.01569
															3.3963	2.37027	0.02694	3.3963	2.09513	0.10045	3.3963	1.6774	0.10727	3.3963	1.09952	0.10285	3.3963	0.70795	0.10463	3.3963	0.53086	0.06661		3.3963	2.4065	0.03357	3.3963	1.44401	0.0392	3.3963	0.579	0.02258	3.3963	0.18659	0.01603
															3.4	2.37536	0.0283	3.4	2.09823	0.10017	3.4	1.68142	0.10753	3.4	1.10024	0.10343	3.4	0.71082	0.10421	3.4	0.53382	0.0654		3.4	2.40961	0.03465	3.4	1.4474	0.04007	3.4	0.58041	0.02406	3.4	0.18984	0.01566
															3.4037	2.38027	0.02762	3.4037	2.10228	0.10075	3.4037	1.68373	0.10686	3.4037	1.1033	0.10311	3.4037	0.71125	0.10397	3.4037	0.53292	0.06563		3.4037	2.4139	0.03374	3.4037	1.44988	0.03959	3.4037	0.58199	0.02265	3.4037	0.18847	0.0153
															3.40741	2.38549	0.02811	3.40741	2.10623	0.10112	3.40741	1.68756	0.10709	3.40741	1.10572	0.10237	3.40741	0.7138	0.10496	3.40741	0.53365	0.06604		3.40741	2.42045	0.0336	3.40741	1.45378	0.03975	3.40741	0.58387	0.02251	3.40741	0.18904	0.0167
															3.41111	2.38948	0.02816	3.41111	2.11229	0.10095	3.41111	1.69015	0.10753	3.41111	1.10838	0.10213	3.41111	0.71499	0.10372	3.41111	0.53548	0.0655		3.41111	2.42423	0.03447	3.41111	1.45558	0.03907	3.41111	0.58546	0.02344	3.41111	0.1898	0.01529
															3.41481	2.39293	0.0284	3.41481	2.11497	0.10218	3.41481	1.69419	0.10846	3.41481	1.11035	0.10292	3.41481	0.71672	0.10481	3.41481	0.5369	0.06541		3.41481	2.42721	0.03811	3.41481	1.45924	0.03868	3.41481	0.58674	0.02298	3.41481	0.18961	0.01643
															3.41852	2.39734	0.02835	3.41852	2.11946	0.10134	3.41852	1.69637	0.10872	3.41852	1.11082	0.10348	3.41852	0.71687	0.10558	3.41852	0.53683	0.0668		3.41852	2.43287	0.03547	3.41852	1.46174	0.04	3.41852	0.58665	0.0232	3.41852	0.1906	0.01523
															3.42222	2.40224	0.02839	3.42222	2.12434	0.10179	3.42222	1.70124	0.10878	3.42222	1.11483	0.10427	3.42222	0.71948	0.10557	3.42222	0.53915	0.06591		3.42222	2.43903	0.03528	3.42222	1.46615	0.04011	3.42222	0.58896	0.02413	3.42222	0.1909	0.01589
															3.42593	2.40637	0.02868	3.42593	2.12607	0.1017	3.42593	1.70426	0.10912	3.42593	1.11579	0.10493	3.42593	0.71997	0.10565	3.42593	0.53997	0.06666		3.42593	2.44251	0.03314	3.42593	1.46698	0.04074	3.42593	0.5889	0.02433	3.42593	0.19264	0.01709
															3.42963	2.41169	0.02805	3.42963	2.133	0.10232	3.42963	1.70634	0.10822	3.42963	1.11819	0.10454	3.42963	0.72111	0.10663	3.42963	0.54118	0.06574		3.42963	2.44646	0.03496	3.42963	1.4709	0.04106	3.42963	0.59118	0.02375	3.42963	0.19147	0.01647
															3.43333	2.41594	0.02936	3.43333	2.13646	0.10274	3.43333	1.71171	0.10924	3.43333	1.12101	0.10519	3.43333	0.72278	0.10625	3.43333	0.54308	0.06668		3.43333	2.45202	0.03377	3.43333	1.47325	0.04175	3.43333	0.59218	0.02374	3.43333	0.19288	0.01474
															3.43704	2.41958	0.02979	3.43704	2.14069	0.10353	3.43704	1.71365	0.10953	3.43704	1.12305	0.10566	3.43704	0.72271	0.10773	3.43704	0.54133	0.06643		3.43704	2.45625	0.03535	3.43704	1.47711	0.04178	3.43704	0.59274	0.02349	3.43704	0.19102	0.01508
															3.44074	2.42496	0.02847	3.44074	2.14491	0.10398	3.44074	1.71854	0.11033	3.44074	1.1252	0.10472	3.44074	0.72593	0.10651	3.44074	0.54395	0.06622		3.44074	2.46277	0.03443	3.44074	1.48053	0.04095	3.44074	0.59495	0.02302	3.44074	0.19409	0.01519
															3.44444	2.42893	0.02796	3.44444	2.14856	0.10392	3.44444	1.72128	0.10977	3.44444	1.12762	0.10466	3.44444	0.72613	0.10698	3.44444	0.54478	0.06549		3.44444	2.46577	0.03467	3.44444	1.4833	0.04111	3.44444	0.59562	0.0234	3.44444	0.19342	0.01618
															3.44815	2.43425	0.02823	3.44815	2.15261	0.10354	3.44815	1.72601	0.1102	3.44815	1.13096	0.10418	3.44815	0.7285	0.10731	3.44815	0.54678	0.06622		3.44815	2.47242	0.03557	3.44815	1.4872	0.04084	3.44815	0.59795	0.02414	3.44815	0.1935	0.01726
															3.45185	2.4377	0.02901	3.45185	2.15759	0.1046	3.45185	1.72734	0.11065	3.45185	1.13142	0.10541	3.45185	0.72933	0.10658	3.45185	0.54675	0.06707		3.45185	2.47589	0.03663	3.45185	1.48813	0.04161	3.45185	0.5983	0.02409	3.45185	0.19447	0.01676
															3.45556	2.44356	0.02913	3.45556	2.1621	0.10452	3.45556	1.73229	0.10931	3.45556	1.13582	0.10618	3.45556	0.73055	0.10716	3.45556	0.54955	0.06576		3.45556	2.48178	0.0358	3.45556	1.49265	0.04098	3.45556	0.60089	0.02481	3.45556	0.19598	0.01681
															3.45926	2.44663	0.03043	3.45926	2.16607	0.10497	3.45926	1.73589	0.11099	3.45926	1.13563	0.10569	3.45926	0.73295	0.10779	3.45926	0.54956	0.06646		3.45926	2.48516	0.03575	3.45926	1.49483	0.0417	3.45926	0.601	0.0252	3.45926	0.19494	0.01637
															3.46296	2.45251	0.02826	3.46296	2.171	0.10425	3.46296	1.73905	0.11048	3.46296	1.13975	0.10654	3.46296	0.73272	0.10801	3.46296	0.55086	0.06722		3.46296	2.49019	0.03623	3.46296	1.4991	0.04238	3.46296	0.60326	0.02504	3.46296	0.19548	0.01592
															3.46667	2.45655	0.02876	3.46667	2.17482	0.10472	3.46667	1.74219	0.11098	3.46667	1.14091	0.1066	3.46667	0.73483	0.10863	3.46667	0.55314	0.06806		3.46667	2.49562	0.03536	3.46667	1.5012	0.0403	3.46667	0.60465	0.02422	3.46667	0.19655	0.01698
															3.47037	2.46048	0.02887	3.47037	2.17874	0.10535	3.47037	1.74583	0.11032	3.47037	1.14316	0.10699	3.47037	0.73478	0.10852	3.47037	0.55215	0.06705		3.47037	2.50049	0.03626	3.47037	1.50329	0.04211	3.47037	0.60465	0.02546	3.47037	0.19587	0.01685
															3.47407	2.46575	0.02965	3.47407	2.18406	0.10531	3.47407	1.75054	0.11221	3.47407	1.14637	0.10725	3.47407	0.73838	0.10847	3.47407	0.55472	0.06725		3.47407	2.50445	0.03455	3.47407	1.50768	0.0413	3.47407	0.60792	0.02355	3.47407	0.19705	0.0189
															3.47778	2.47017	0.03089	3.47778	2.18633	0.10587	3.47778	1.75327	0.11211	3.47778	1.14867	0.10677	3.47778	0.73841	0.10944	3.47778	0.55404	0.06717		3.47778	2.51019	0.0362	3.47778	1.50969	0.04344	3.47778	0.6082	0.02558	3.47778	0.19708	0.01685
															3.48148	2.47475	0.03061	3.48148	2.19171	0.1069	3.48148	1.75743	0.11192	3.48148	1.15022	0.1067	3.48148	0.74074	0.10887	3.48148	0.55556	0.06736		3.48148	2.51612	0.03516	3.48148	1.51468	0.04126	3.48148	0.6094	0.02433	3.48148	0.19697	0.01726
															3.48519	2.48042	0.03079	3.48519	2.19661	0.10598	3.48519	1.7605	0.11229	3.48519	1.15331	0.10742	3.48519	0.7421	0.10963	3.48519	0.55716	0.06721		3.48519	2.51921	0.03545	3.48519	1.51707	0.04261	3.48519	0.61052	0.02495	3.48519	0.19842	0.01682
															3.48889	2.48561	0.02984	3.48889	2.20062	0.10689	3.48889	1.76487	0.11292	3.48889	1.15647	0.10687	3.48889	0.74294	0.10993	3.48889	0.55837	0.06823		3.48889	2.52712	0.03606	3.48889	1.52034	0.04316	3.48889	0.61282	0.02537	3.48889	0.19892	0.01907
															3.49259	2.48882	0.03036	3.49259	2.20579	0.10663	3.49259	1.76817	0.1129	3.49259	1.15708	0.10676	3.49259	0.74465	0.1096	3.49259	0.55815	0.06775		3.49259	2.52969	0.03673	3.49259	1.52337	0.04287	3.49259	0.61382	0.02482	3.49259	0.20002	0.01616
															3.4963	2.49359	0.03003	3.4963	2.21036	0.10828	3.4963	1.77121	0.11328	3.4963	1.16175	0.10798	3.4963	0.7455	0.1096	3.4963	0.56103	0.06787		3.4963	2.53587	0.03616	3.4963	1.52797	0.04325	3.4963	0.61622	0.02536	3.4963	0.19965	0.01815
															3.5	2.4971	0.03111	3.5	2.21389	0.1098	3.5	1.77672	0.11466	3.5	1.16226	0.10844	3.5	0.74732	0.10985	3.5	0.56276	0.06793		3.5	2.53964	0.03634	3.5	1.52959	0.04275	3.5	0.61571	0.0244	3.5	0.2013	0.01617
															3.5037	2.50313	0.03066	3.5037	2.21949	0.10772	3.5037	1.77819	0.11379	3.5037	1.16485	0.10855	3.5037	0.74764	0.11042	3.5037	0.56148	0.06853		3.5037	2.54477	0.03745	3.5037	1.53245	0.04315	3.5037	0.61795	0.02595	3.5037	0.20027	0.01755
															3.50741	2.50851	0.03134	3.50741	2.22407	0.10801	3.50741	1.78181	0.11351	3.50741	1.16802	0.10822	3.50741	0.74972	0.11221	3.50741	0.56652	0.06959		3.50741	2.55008	0.03681	3.50741	1.53692	0.04342	3.50741	0.61948	0.0247	3.50741	0.20099	0.01811
															3.51111	2.51192	0.03125	3.51111	2.22702	0.10806	3.51111	1.78609	0.11372	3.51111	1.17012	0.10865	3.51111	0.75033	0.11127	3.51111	0.56405	0.06797		3.51111	2.55487	0.03726	3.51111	1.53912	0.04417	3.51111	0.62047	0.02614	3.51111	0.20239	0.01711
															3.51481	2.51736	0.03132	3.51481	2.23324	0.10935	3.51481	1.79088	0.11506	3.51481	1.17308	0.1086	3.51481	0.75211	0.1115	3.51481	0.56599	0.06871		3.51481	2.56019	0.03714	3.51481	1.54392	0.04356	3.51481	0.62312	0.02613	3.51481	0.2014	0.01811
															3.51852	2.52135	0.03214	3.51852	2.23729	0.10949	3.51852	1.79363	0.11495	3.51852	1.17529	0.10903	3.51852	0.75361	0.11263	3.51852	0.56753	0.06855		3.51852	2.56597	0.03708	3.51852	1.54484	0.04527	3.51852	0.62377	0.02587	3.51852	0.20265	0.01846
															3.52222	2.52636	0.03203	3.52222	2.2424	0.10967	3.52222	1.79725	0.11444	3.52222	1.17812	0.1086	3.52222	0.7564	0.11157	3.52222	0.56818	0.06836		3.52222	2.5711	0.03726	3.52222	1.55023	0.04298	3.52222	0.62445	0.02658	3.52222	0.20252	0.01839
															3.52593	2.53123	0.0321	3.52593	2.24568	0.10897	3.52593	1.80064	0.11506	3.52593	1.179	0.10898	3.52593	0.75657	0.11258	3.52593	0.56947	0.0682		3.52593	2.57507	0.03634	3.52593	1.55271	0.04518	3.52593	0.62643	0.02505	3.52593	0.20416	0.01822
															3.52963	2.53692	0.0311	3.52963	2.25133	0.10782	3.52963	1.80647	0.11591	3.52963	1.18261	0.10916	3.52963	0.75811	0.11329	3.52963	0.57147	0.0688		3.52963	2.58182	0.03612	3.52963	1.55667	0.0442	3.52963	0.62802	0.02757	3.52963	0.20449	0.01768
															3.53333	2.54009	0.0324	3.53333	2.25495	0.11075	3.53333	1.80756	0.11445	3.53333	1.18374	0.10866	3.53333	0.76029	0.11344	3.53333	0.57308	0.06927		3.53333	2.58709	0.03598	3.53333	1.55849	0.04456	3.53333	0.62993	0.02494	3.53333	0.20481	0.01751
															3.53704	2.54652	0.03257	3.53704	2.25979	0.11086	3.53704	1.81238	0.11586	3.53704	1.18815	0.10893	3.53704	0.76021	0.11334	3.53704	0.57196	0.06833		3.53704	2.59174	0.03612	3.53704	1.56265	0.04574	3.53704	0.62965	0.02621	3.53704	0.20541	0.01718
															3.54074	2.55088	0.03275	3.54074	2.26453	0.11124	3.54074	1.8171	0.11569	3.54074	1.19024	0.11015	3.54074	0.76394	0.11461	3.54074	0.57594	0.06956		3.54074	2.59638	0.0372	3.54074	1.56681	0.04529	3.54074	0.63248	0.0252	3.54074	0.20689	0.01833
															3.54444	2.55478	0.0342	3.54444	2.26882	0.11044	3.54444	1.82059	0.11577	3.54444	1.19102	0.11062	3.54444	0.76298	0.11295	3.54444	0.57518	0.06967		3.54444	2.60139	0.03905	3.54444	1.56867	0.04573	3.54444	0.63394	0.02646	3.54444	0.20513	0.01788
															3.54815	2.56132	0.03309	3.54815	2.2742	0.1124	3.54815	1.82433	0.11662	3.54815	1.1942	0.11017	3.54815	0.76634	0.11465	3.54815	0.577	0.06893		3.54815	2.60781	0.03777	3.54815	1.57254	0.04425	3.54815	0.63586	0.02645	3.54815	0.20697	0.01838
															3.55185	2.56488	0.03312	3.55185	2.27851	0.1106	3.55185	1.82872	0.1176	3.55185	1.19654	0.11195	3.55185	0.76717	0.11406	3.55185	0.5776	0.06946		3.55185	2.61221	0.0381	3.55185	1.57582	0.04622	3.55185	0.63631	0.02663	3.55185	0.20729	0.01878
															3.55556	2.57078	0.03319	3.55556	2.28381	0.11175	3.55556	1.83324	0.11643	3.55556	1.1996	0.1107	3.55556	0.76773	0.11503	3.55556	0.57847	0.07044		3.55556	2.61838	0.03938	3.55556	1.5796	0.04511	3.55556	0.63849	0.02701	3.55556	0.20693	0.01832
															3.55926	2.57566	0.03382	3.55926	2.28884	0.11224	3.55926	1.83594	0.11713	3.55926	1.20053	0.11141	3.55926	0.76881	0.11503	3.55926	0.57947	0.06927		3.55926	2.62134	0.03812	3.55926	1.58164	0.04571	3.55926	0.63992	0.02679	3.55926	0.20883	0.01829
															3.56296	2.58116	0.03394	3.56296	2.29379	0.11226	3.56296	1.83979	0.11766	3.56296	1.20581	0.1118	3.56296	0.77127	0.1152	3.56296	0.58181	0.06992		3.56296	2.62906	0.03765	3.56296	1.58648	0.04686	3.56296	0.6411	0.02776	3.56296	0.20905	0.01865
															3.56667	2.58465	0.0335	3.56667	2.29665	0.11422	3.56667	1.84473	0.11829	3.56667	1.20561	0.11186	3.56667	0.77312	0.11554	3.56667	0.58282	0.06998		3.56667	2.63417	0.04022	3.56667	1.58946	0.04656	3.56667	0.64279	0.02657	3.56667	0.20874	0.01878
															3.57037	2.59067	0.03486	3.57037	2.30315	0.11301	3.57037	1.8476	0.11838	3.57037	1.20895	0.11136	3.57037	0.77273	0.11566	3.57037	0.58328	0.07039		3.57037	2.63887	0.03879	3.57037	1.59389	0.04655	3.57037	0.64394	0.0282	3.57037	0.21036	0.01854
															3.57407	2.59669	0.0341	3.57407	2.3069	0.11366	3.57407	1.85323	0.12004	3.57407	1.21218	0.1135	3.57407	0.77601	0.11634	3.57407	0.58619	0.07012		3.57407	2.64558	0.03935	3.57407	1.59803	0.04489	3.57407	0.64511	0.02676	3.57407	0.20939	0.01806
															3.57778	2.59933	0.03449	3.57778	2.31094	0.11342	3.57778	1.8556	0.11887	3.57778	1.21346	0.1119	3.57778	0.77602	0.11559	3.57778	0.58597	0.06974		3.57778	2.64998	0.03827	3.57778	1.59945	0.04711	3.57778	0.64579	0.02744	3.57778	0.20987	0.01821
															3.58148	2.60607	0.03381	3.58148	2.31701	0.11384	3.58148	1.86048	0.11969	3.58148	1.21748	0.11212	3.58148	0.77878	0.11631	3.58148	0.58931	0.07102		3.58148	2.65617	0.03857	3.58148	1.60394	0.04681	3.58148	0.65002	0.0272	3.58148	0.21167	0.01873
															3.58519	2.60975	0.03521	3.58519	2.3205	0.11348	3.58519	1.86387	0.11976	3.58519	1.21961	0.11273	3.58519	0.77913	0.11634	3.58519	0.58841	0.07102		3.58519	2.6588	0.03914	3.58519	1.60586	0.04796	3.58519	0.64937	0.02687	3.58519	0.2124	0.01864
															3.58889	2.61496	0.03517	3.58889	2.32599	0.11474	3.58889	1.86804	0.12001	3.58889	1.22152	0.1137	3.58889	0.78069	0.11677	3.58889	0.58956	0.07059		3.58889	2.6662	0.03927	3.58889	1.61123	0.04756	3.58889	0.65214	0.02815	3.58889	0.2118	0.01766
															3.59259	2.61949	0.03516	3.59259	2.33054	0.11469	3.59259	1.87269	0.12085	3.59259	1.22461	0.11432	3.59259	0.78295	0.11899	3.59259	0.59268	0.07107		3.59259	2.67041	0.0406	3.59259	1.6135	0.0484	3.59259	0.65275	0.02699	3.59259	0.21279	0.01883
															3.5963	2.62535	0.03586	3.5963	2.33498	0.11596	3.5963	1.87661	0.12114	3.5963	1.22854	0.11382	3.5963	0.78358	0.11616	3.5963	0.59302	0.0707		3.5963	2.67674	0.03854	3.5963	1.6175	0.04726	3.5963	0.6555	0.02918	3.5963	0.21291	0.01981
															3.6	2.63089	0.0352	3.6	2.34025	0.11472	3.6	1.881	0.12064	3.6	1.2295	0.11487	3.6	0.78499	0.1183	3.6	0.5943	0.07094		3.6	2.68221	0.03882	3.6	1.62017	0.04908	3.6	0.65642	0.02801	3.6	0.21229	0.01932
															3.6037	2.63639	0.03526	3.6037	2.34595	0.11583	3.6037	1.88437	0.12062	3.6037	1.23314	0.11363	3.6037	0.78719	0.11835	3.6037	0.59486	0.07076		3.6037	2.68779	0.03956	3.6037	1.62442	0.04817	3.6037	0.65717	0.02906	3.6037	0.21428	0.01945
															3.60741	2.64264	0.0359	3.60741	2.34976	0.1175	3.60741	1.88875	0.12287	3.60741	1.23492	0.11501	3.60741	0.78939	0.1192	3.60741	0.5964	0.07007		3.60741	2.69336	0.03874	3.60741	1.6286	0.04934	3.60741	0.66003	0.02813	3.60741	0.21456	0.01871
															3.61111	2.64636	0.03716	3.61111	2.35551	0.11645	3.61111	1.89314	0.12167	3.61111	1.23677	0.11515	3.61111	0.7893	0.11807	3.61111	0.59556	0.07096		3.61111	2.69893	0.03971	3.61111	1.63154	0.04955	3.61111	0.66056	0.02979	3.61111	0.21561	0.01972
															3.61481	2.6515	0.03599	3.61481	2.36027	0.1173	3.61481	1.89696	0.12215	3.61481	1.24119	0.11635	3.61481	0.79302	0.11826	3.61481	0.60013	0.07082		3.61481	2.70482	0.04067	3.61481	1.63544	0.04871	3.61481	0.6633	0.02868	3.61481	0.21733	0.01922
															3.61852	2.65655	0.03653	3.61852	2.3646	0.11688	3.61852	1.90046	0.12191	3.61852	1.2425	0.11588	3.61852	0.79321	0.1202	3.61852	0.59924	0.07223		3.61852	2.71027	0.03965	3.61852	1.63822	0.04801	3.61852	0.66245	0.02856	3.61852	0.21583	0.0197
															3.62222	2.66246	0.03664	3.62222	2.37064	0.11666	3.62222	1.90549	0.12201	3.62222	1.24623	0.11598	3.62222	0.79474	0.11994	3.62222	0.60166	0.07199		3.62222	2.71594	0.04144	3.62222	1.64353	0.04807	3.62222	0.66638	0.02928	3.62222	0.21676	0.02024
															3.62593	2.66676	0.037	3.62593	2.37536	0.1171	3.62593	1.90919	0.12209	3.62593	1.24901	0.11649	3.62593	0.79657	0.1205	3.62593	0.60244	0.07159		3.62593	2.72125	0.0412	3.62593	1.64465	0.04973	3.62593	0.66635	0.02889	3.62593	0.21731	0.01961
															3.62963	2.67162	0.03664	3.62963	2.38065	0.11784	3.62963	1.91364	0.12264	3.62963	1.25149	0.11673	3.62963	0.79699	0.12008	3.62963	0.60272	0.07217		3.62963	2.72751	0.04137	3.62963	1.64993	0.04911	3.62963	0.66743	0.02962	3.62963	0.21837	0.01971
															3.63333	2.67738	0.0381	3.63333	2.38456	0.11841	3.63333	1.91778	0.12387	3.63333	1.25358	0.11658	3.63333	0.79926	0.12074	3.63333	0.60539	0.07138		3.63333	2.73333	0.04191	3.63333	1.65344	0.04929	3.63333	0.6706	0.02804	3.63333	0.21808	0.01966
															3.63704	2.6833	0.0382	3.63704	2.39064	0.11896	3.63704	1.92305	0.1257	3.63704	1.25625	0.11669	3.63704	0.80021	0.12172	3.63704	0.60706	0.07246		3.63704	2.73906	0.04138	3.63704	1.65752	0.05078	3.63704	0.67229	0.02962	3.63704	0.2191	0.01932
															3.64074	2.68887	0.03834	3.64074	2.39532	0.12007	3.64074	1.92642	0.12434	3.64074	1.2591	0.11725	3.64074	0.80277	0.12118	3.64074	0.60779	0.07175		3.64074	2.74412	0.04115	3.64074	1.66107	0.05003	3.64074	0.67389	0.02946	3.64074	0.21855	0.02089
															3.64444	2.6941	0.03801	3.64444	2.39978	0.11923	3.64444	1.93047	0.12463	3.64444	1.26135	0.11761	3.64444	0.80329	0.12143	3.64444	0.60863	0.07259		3.64444	2.74981	0.04135	3.64444	1.66362	0.05095	3.64444	0.67498	0.02899	3.64444	0.22027	0.02066
															3.64815	2.70068	0.03789	3.64815	2.40597	0.12087	3.64815	1.93587	0.12537	3.64815	1.2657	0.11695	3.64815	0.80704	0.12132	3.64815	0.61223	0.07202		3.64815	2.75575	0.04273	3.64815	1.66875	0.04928	3.64815	0.67771	0.02958	3.64815	0.22227	0.01963
															3.65185	2.70425	0.04023	3.65185	2.4106	0.11924	3.65185	1.93644	0.12628	3.65185	1.26701	0.11971	3.65185	0.8066	0.1227	3.65185	0.61077	0.07184		3.65185	2.76159	0.041	3.65185	1.67051	0.05147	3.65185	0.677	0.02885	3.65185	0.2208	0.02062
															3.65556	2.71006	0.0384	3.65556	2.41664	0.12008	3.65556	1.94373	0.12576	3.65556	1.27049	0.11847	3.65556	0.80845	0.12218	3.65556	0.61435	0.07319		3.65556	2.76755	0.04182	3.65556	1.67764	0.05104	3.65556	0.68022	0.03034	3.65556	0.22186	0.02113
															3.65926	2.7144	0.03973	3.65926	2.41879	0.12161	3.65926	1.94156	0.1212	3.65926	1.27298	0.11963	3.65926	0.81004	0.12174	3.65926	0.6158	0.07282		3.65926	2.77305	0.04261	3.65926	1.67967	0.04955	3.65926	0.68221	0.02913	3.65926	0.22081	0.02128
															3.66296	2.7205	0.03896	3.66296	2.42636	0.12111	3.66296	1.95322	0.1277	3.66296	1.27646	0.1193	3.66296	0.80974	0.12328	3.66296	0.61571	0.07275		3.66296	2.77871	0.04337	3.66296	1.68375	0.05088	3.66296	0.68291	0.03036	3.66296	0.22307	0.02015
															3.66667	2.72671	0.03958	3.66667	2.43115	0.12117	3.66667	1.95691	0.12816	3.66667	1.27844	0.11862	3.66667	0.8141	0.12376	3.66667	0.61693	0.07355		3.66667	2.7842	0.04254	3.66667	1.68756	0.05124	3.66667	0.68398	0.02978	3.66667	0.22398	0.02108
															3.67037	2.7323	0.04046	3.67037	2.4361	0.12174	3.67037	1.95894	0.12539	3.67037	1.28075	0.12056	3.67037	0.81295	0.12386	3.67037	0.61845	0.07337		3.67037	2.78997	0.04411	3.67037	1.69038	0.0515	3.67037	0.68692	0.02958	3.67037	0.22391	0.0207
															3.67407	2.73764	0.04081	3.67407	2.44176	0.12171	3.67407	1.96482	0.12621	3.67407	1.28261	0.12086	3.67407	0.81655	0.12392	3.67407	0.61935	0.07363		3.67407	2.79693	0.04188	3.67407	1.69577	0.05091	3.67407	0.68901	0.03049	3.67407	0.22389	0.02067
															3.67778	2.74199	0.04205	3.67778	2.44718	0.12192	3.67778	1.97047	0.12881	3.67778	1.28716	0.11973	3.67778	0.81713	0.12366	3.67778	0.62138	0.07266		3.67778	2.80173	0.04318	3.67778	1.69757	0.05345	3.67778	0.68938	0.03019	3.67778	0.2247	0.0229
															3.68148	2.74743	0.03977	3.68148	2.45191	0.12282	3.68148	1.9742	0.12868	3.68148	1.28952	0.11996	3.68148	0.82003	0.12572	3.68148	0.62281	0.07307		3.68148	2.80825	0.04265	3.68148	1.70318	0.05251	3.68148	0.69216	0.03048	3.68148	0.22575	0.02233
															3.68519	2.75404	0.04069	3.68519	2.45618	0.12311	3.68519	1.97609	0.12593	3.68519	1.29069	0.1208	3.68519	0.82074	0.12532	3.68519	0.6239	0.07435		3.68519	2.81437	0.04264	3.68519	1.70572	0.05334	3.68519	0.69328	0.03034	3.68519	0.22588	0.0223
															3.68889	2.76046	0.04028	3.68889	2.46324	0.12339	3.68889	1.98445	0.13088	3.68889	1.29637	0.1211	3.68889	0.82258	0.12482	3.68889	0.62532	0.07354		3.68889	2.82111	0.04333	3.68889	1.7116	0.05308	3.68889	0.69598	0.03045	3.68889	0.22809	0.02065
															3.69259	2.76453	0.04172	3.69259	2.46495	0.12419	3.69259	1.98638	0.12863	3.69259	1.29563	0.12149	3.69259	0.82348	0.12607	3.69259	0.6268	0.07504		3.69259	2.82577	0.04295	3.69259	1.71343	0.05289	3.69259	0.69545	0.03048	3.69259	0.22689	0.02148
															3.6963	2.77089	0.04103	3.6963	2.47328	0.12488	3.6963	1.99071	0.12894	3.6963	1.29998	0.12136	3.6963	0.82474	0.12502	3.6963	0.62723	0.07409		3.6963	2.83239	0.042	3.6963	1.71793	0.05242	3.6963	0.69944	0.03197	3.6963	0.22715	0.02193
															3.7	2.77765	0.0409	3.7	2.47742	0.12407	3.7	1.99608	0.13012	3.7	1.30252	0.12151	3.7	0.82817	0.12626	3.7	0.62999	0.07459		3.7	2.83789	0.04415	3.7	1.7227	0.05374	3.7	0.69992	0.02924	3.7	0.22989	0.02181
[truncated: 283 more columns]

## Sheet: Figure 5
	Panel A								Panel B			Panel C								Source data A
		Average strain (%)	SD (%)	Average stress (MPa)	SD (MPa)	Young's modulus (MPa)	SD (MPa)		Time	Temperature		Cycle	Rf -20 °C (%)	SD (%)	Rf RT (%)	SD (%)	Rr (%)	SD (%)		*Young's modulus was calculated as the initial slope of the stress-strain curves (first 10 points)
	Polymer	127.822	20.7927	3.19193	0.352633	20.4225	5.8162		s	°C		1	100	0	99.5984	0.6956	93.1727	8.69503		Polymer																		Composite material
	Composite material	130.963	41.403	3.46799	0.556092	16.6425	2.98721		0	28		2	99.5984	0.6956	99.5984	0.6956	97.3686	1.76061		Sample 1			Sample 2			Sample 3			Sample 4					a (mm)	b (mm)	L0 (mm)		Sample 1			Sample 2			Sample 3			Sample 4
	Composite after programming step	177.184	89.6607	4.78423	1.35066	19.575	2.08451		5	38		3	99.1968	1.39121	98.7915	1.59174	97.3674	2.2956		Time	Force	Stroke	Time	Force	Stroke	Time	Force	Stroke	Time	Force	Stroke		Sample 1	1.51	0.71	13		Time	Force	Stroke	Time	Force	Stroke	Time	Force	Stroke	Time	Force	Stroke
		Polymer	Composite material	Composite + laser					10	45		4	99.7992	0.3478	99.7992	0.3478	95.3815	4.23119		sec	N	mm	sec	N	mm	sec	N	mm	sec	N	mm			1.46	0.72			sec	N	mm	sec	N	mm	sec	N	mm	sec	N	mm
		Strain at break (%)							15	48		5	99.3964	0.60608	99.1956	0.35306	97.2007	3.84676		0	-0.00313123	0.0109	0	-0.00500679	0.0109	0	-0.00472069	0.0109	0	-0.0182629	0.0108667			1.57	0.75			0	-0.00017484	0.0108667	0	-0.00335375	0.0109	0	-0.010252	0.0108667	0	0.000206629	0.0109
	Sample 1	146.925	164.103	242.823					20	49			Rf -20 °C (%)	Rf RT (%)	Rr (%)					0.1	0.00130335	0.0446333	0.1	-0.000476837	0.0446	0.1	0.00155767	0.0446333	0.1	-0.0133355	0.0446333		Sample 2	1.5	0.69	13		0.1	0.00443459	0.0446	0.1	0.00073115	0.0446333	0.1	-0.00534058	0.0446333	0.1	0.00489553	0.0446333
	Sample 2	99.2292	71.2833	44.88					25	50			Cycle 1							0.2	0.0185649	0.0784	0.2	0.0196616	0.0784333	0.2	0.0394662	0.0784	0.2	0.012811	0.0784			1.51	0.7			0.2	0.0236352	0.0784333	0.2	0.0132561	0.0784667	0.2	0.0185966	0.0784667	0.2	0.0258287	0.0784333
	Sample 3	126.671	136.153	216.926					30	50		Sample 1	100	98.7952	98.1928					0.3	0.0516097	0.111633	0.3	0.0598431	0.111633	0.3	0.110944	0.111567	0.3	0.0601133	0.111633			1.47	0.7			0.3	0.059255	0.1116	0.3	0.0370502	0.1116	0.3	0.0641505	0.1116	0.3	0.0645002	0.111633
	Sample 4	138.462	152.312	204.107					35	50		Sample 2	100	100	98.1928					0.4	0.0926813	0.1449	0.4	0.111373	0.144867	0.4	0.193278	0.144833	0.4	0.112597	0.144833		Sample 3	1.43	0.72	13		0.4	0.102266	0.144833	0.4	0.0693798	0.144867	0.4	0.119352	0.144867	0.4	0.110388	0.144833
		Ultimate tensile stress (MPa)							40	50		Sample 3	100	100	83.1325					0.5	0.136948	0.178533	0.5	0.167449	0.178533	0.5	0.276693	0.178533	0.5	0.164016	0.178567			1.56	0.72			0.5	0.146421	0.1786	0.5	0.107098	0.178533	0.5	0.175746	0.178567	0.5	0.156975	0.178567
	Sample 1	3.3847	3.90885	6.45876					45	50			Cycle 2							0.6	0.183201	0.211333	0.6	0.226227	0.211333	0.6	0.360886	0.211333	0.6	0.215546	0.211333			1.52	0.73			0.6	0.190814	0.2113	0.6	0.14809	0.211333	0.6	0.232855	0.2113	0.6	0.203784	0.2113
	Sample 2	2.90238	2.65354	3.16406					50	50		Sample 1	98.7952	98.7952	96.3855					0.7	0.231473	0.244967	0.7	0.285371	0.245	0.7	0.443745	0.245033	0.7	0.266266	0.245		Sample 4	1.54	0.74	13		0.7	0.235494	0.245033	0.7	0.191291	0.245	0.7	0.29033	0.245	0.7	0.250276	0.245
	Sample 3	3.59201	3.66593	4.90255					55	50		Sample 2	100	100	99.4012					0.8	0.280507	0.2784	0.8	0.344245	0.2784	0.8	0.525665	0.278433	0.8	0.316175	0.278467			1.68	0.75			0.8	0.279649	0.2784	0.8	0.236003	0.278367	0.8	0.347392	0.2784	0.8	0.295734	0.2784
	Sample 4	2.88864	3.64363	4.61157					60	50		Sample 3	100	100	96.319					0.9	0.330337	0.311467	0.9	0.403961	0.3115	0.9	0.606823	0.311467	0.9	0.364542	0.311467			1.51	0.73			0.9	0.323264	0.311467	0.9	0.280889	0.311433	0.9	0.40315	0.311433	0.9	0.340494	0.311467
		Young's modulus (MPa)							65	50			Cycle 3							1	0.380389	0.345267	1	0.462071	0.345267	1	0.684516	0.345233	1	0.411034	0.345267							1	0.365829	0.3453	1	0.32541	0.3453	1	0.457493	0.3453	1	0.384378	0.3453
	Sample 1	15.47	15.74	22.03					70	51		Sample 1	100	99.3865	96.319					1.1	0.430409	0.378033	1.1	0.519657	0.378	1.1	0.760619	0.378	1.1	0.455761	0.378033							1.1	0.407378	0.377967	1.1	0.369676	0.377967	1.1	0.510549	0.377967	1.1	0.427198	0.377967
	Sample 2	21.29	14.45	18.69					75	50		Sample 2	97.5904	96.988	95.7831					1.2	0.4807	0.4118	1.2	0.576464	0.4118	1.2	0.835276	0.4118	1.2	0.498962	0.4118							1.2	0.447909	0.4118	1.2	0.413513	0.411833	1.2	0.562906	0.411833	1.2	0.469001	0.411833
	Sample 3	28.29	21.05	17.21					80	50		Sample 3	100	100	100					1.3	0.530704	0.444967	1.3	0.631857	0.444967	1.3	0.906753	0.445	1.3	0.541305	0.445							1.3	0.487804	0.444967	1.3	0.457271	0.444933	1.3	0.6145	0.444933	1.3	0.510247	0.444967
	Sample 4	16.64	15.33	20.37					85	50			Cycle 4							1.4	0.580168	0.4782	1.4	0.686391	0.4782	1.4	0.975514	0.478167	1.4	0.582345	0.4782							1.4	0.527366	0.478167	1.4	0.500329	0.4782	1.4	0.665283	0.478167	1.4	0.550302	0.4782
									90	51		Sample 1	100	100	99.3976					1.5	0.628122	0.511867	1.5	0.739098	0.5119	1.5	1.04116	0.511933	1.5	0.621541	0.511933							1.5	0.565465	0.511933	1.5	0.541894	0.512	1.5	0.714334	0.511967	1.5	0.589069	0.511933
									95	51		Sample 2	100	100	95.7831					1.6	0.675472	0.544667	1.6	0.790246	0.544667	1.6	1.10432	0.544633	1.6	0.659386	0.544667							1.6	0.602579	0.544633	1.6	0.582774	0.544633	1.6	0.761986	0.544633	1.6	0.626755	0.544633
									100	51		Sample 3	99.3976	99.3976	90.9639					1.7	0.721725	0.578367	1.7	0.83944	0.5784	1.7	1.16496	0.5784	1.7	0.696437	0.578433							1.7	0.638405	0.578433	1.7	0.622622	0.5784	1.7	0.808318	0.5784	1.7	0.663137	0.5784
									105	50			Cycle 5							1.8	0.766945	0.611633	1.8	0.887299	0.611667	1.8	1.22247	0.611633	1.8	0.731866	0.611667							1.8	0.674025	0.6116	1.8	0.661596	0.611667	1.8	0.853395	0.611633	1.8	0.698439	0.611633
									110	50		Sample 1	99.4012	99.4012	92.8144					1.9	0.810878	0.6448	1.9	0.933647	0.644833	1.9	1.27869	0.644867	1.9	0.766277	0.6448							1.9	0.708405	0.644833	1.9	0.699695	0.644767	1.9	0.897932	0.6448	1.9	0.733169	0.644767
									115	51		Sample 2	100	99.3976	100					2	0.853968	0.678567	2	0.978899	0.678567	2	1.33243	0.678567	2	0.799561	0.6786							2	0.742022	0.678567	2	0.736888	0.678567	2	0.941149	0.6786	2	0.766134	0.6786
									120	51		Sample 3	98.7879	98.7879	98.7879					2.1	0.895802	0.7114	2.1	1.02234	0.7114	2.1	1.38454	0.711433	2.1	0.832176	0.7114							2.1	0.775003	0.711433	2.1	0.772746	0.7114	2.1	0.982825	0.711333	2.1	0.798782	0.711367
									125	51										2.2	0.936763	0.744967	2.2	1.06432	0.745	2.2	1.43398	0.745	2.2	0.863457	0.745							2.2	0.807842	0.745	2.2	0.807587	0.745	2.2	1.02351	0.745033	2.2	0.830746	0.745
									130	51										2.3	0.975927	0.778367	2.3	1.10513	0.778367	2.3	1.48142	0.7784	2.3	0.89337	0.778367							2.3	0.839424	0.778367	2.3	0.841888	0.778333	2.3	1.06298	0.778333	2.3	0.861613	0.778333
									135	51										2.4	1.0142	0.8115	2.4	1.14455	0.811533	2.4	1.52777	0.8115	2.4	0.922378	0.811467							2.4	0.870434	0.8115	2.4	0.875552	0.811467	2.4	1.10153	0.8115	2.4	0.891542	0.8115
									140	51										2.5	1.05144	0.8452	2.5	1.18281	0.8452	2.5	1.5722	0.8452	2.5	0.950543	0.8452							2.5	0.901302	0.845233	2.5	0.908264	0.845233	2.5	1.13889	0.845233	2.5	0.92082	0.845233
									145	50										2.6	1.0876	0.8781	2.6	1.21945	0.8781	2.6	1.61508	0.878067	2.6	0.978438	0.878067							2.6	0.931724	0.878	2.6	0.940514	0.878033	2.6	1.17564	0.878	2.6	0.949573	0.878033
									150	51										2.7	1.12259	0.911767	2.7	1.2547	0.911767	2.7	1.65577	0.9118	2.7	1.00505	0.911767							2.7	0.96097	0.9118	2.7	0.971778	0.911767	2.7	1.21086	0.911833	2.7	0.977182	0.9118
									155	50										2.8	1.15644	0.945033	2.8	1.28845	0.945	2.8	1.69489	0.945033	2.8	1.0306	0.945033							2.8	0.989723	0.945033	2.8	1.00215	0.945033	2.8	1.24502	0.945033	2.8	1.0042	0.945
									160	50										2.9	1.18902	0.978133	2.9	1.32093	0.978133	2.9	1.73243	0.978167	2.9	1.05513	0.978167							2.9	1.01782	0.978167	2.9	1.03146	0.978167	2.9	1.27813	0.978167	2.9	1.03102	0.978167
									165	51										3	1.22004	1.0119	3	1.35198	1.01193	3	1.76789	1.0119	3	1.0791	1.01193							3	1.04467	1.01193	3	1.06012	1.01197	3	1.31006	1.01193	3	1.05669	1.01197
									170	50										3.1	1.25052	1.0447	3.1	1.38216	1.0447	3.1	1.80238	1.04473	3.1	1.10258	1.0447							3.1	1.07149	1.0447	3.1	1.08865	1.04467	3.1	1.34129	1.0447	3.1	1.0818	1.04467
									175	50										3.2	1.27996	1.0784	3.2	1.41094	1.07843	3.2	1.83544	1.07843	3.2	1.12478	1.07847							3.2	1.09814	1.07847	3.2	1.11639	1.07847	3.2	1.372	1.07847	3.2	1.10598	1.07847
									180	51										3.3	1.308	1.11163	3.3	1.43863	1.11163	3.3	1.8676	1.11167	3.3	1.14657	1.1116							3.3	1.12414	1.11167	3.3	1.14326	1.1116	3.3	1.40171	1.1116	3.3	1.13007	1.1116
									185	50										3.4	1.33472	1.14487	3.4	1.46558	1.14483	3.4	1.89861	1.14483	3.4	1.16744	1.1448							3.4	1.14911	1.1448	3.4	1.16936	1.14483	3.4	1.43073	1.14487	3.4	1.15355	1.14483
									190	41										3.5	1.36089	1.17847	3.5	1.49128	1.17847	3.5	1.92784	1.1785	3.5	1.18729	1.1785							3.5	1.17378	1.17853	3.5	1.19465	1.1785	3.5	1.4589	1.17853	3.5	1.1761	1.17853
									195	33										3.6	1.38602	1.21137	3.6	1.51595	1.2114	3.6	1.95648	1.2114	3.6	1.20681	1.21137							3.6	1.19791	1.21133	3.6	1.21946	1.21137	3.6	1.48584	1.21133	3.6	1.19812	1.21133
									200	30										3.7	1.41044	1.24497	3.7	1.53974	1.24497	3.7	1.98444	1.245	3.7	1.22598	1.24497							3.7	1.22188	1.245	3.7	1.24388	1.245	3.7	1.5118	1.24503	3.7	1.22	1.245
									205	30										3.8	1.43415	1.2784	3.8	1.5632	1.27837	3.8	2.01101	1.27837	3.8	1.24451	1.2784							3.8	1.24572	1.27837	3.8	1.26777	1.2784	3.8	1.53713	1.27837	3.8	1.24129	1.27837
									210	29										3.9	1.4572	1.3115	3.9	1.58567	1.3115	3.9	2.03717	1.3115	3.9	1.26225	1.31143							3.9	1.2691	1.31153	3.9	1.29053	1.31147	3.9	1.56231	1.3115	3.9	1.26151	1.31143
									215	29										4	1.47904	1.34523	4	1.60696	1.34523	4	2.06189	1.34527	4	1.27978	1.34523							4	1.29205	1.34527	4	1.31307	1.34527	4	1.58631	1.3453	4	1.28161	1.3453
									220	29										4.1	1.50022	1.378	4.1	1.62807	1.378	4.1	2.08581	1.37797	4.1	1.29708	1.37797							4.1	1.3138	1.37797	4.1	1.335	1.37797	4.1	1.60944	1.37793	4.1	1.30162	1.37797
									225	29										4.2	1.52095	1.4118	4.2	1.64855	1.41183	4.2	2.1091	1.4118	4.2	1.31404	1.41183							4.2	1.3351	1.4118	4.2	1.3567	1.41187	4.2	1.63248	1.41183	4.2	1.32093	1.41183
									230	29										4.3	1.5412	1.445	4.3	1.66853	1.44503	4.3	2.13199	1.44503	4.3	1.33054	1.445							4.3	1.35736	1.44503	4.3	1.37834	1.445	4.3	1.65498	1.445	4.3	1.34002	1.44497
									235	29										4.4	1.56089	1.47823	4.4	1.68753	1.47823	4.4	2.15363	1.47827	4.4	1.3466	1.4782							4.4	1.37852	1.4782	4.4	1.39917	1.4782	4.4	1.6768	1.4782	4.4	1.3586	1.4782
									240	29										4.5	1.58006	1.5119	4.5	1.70584	1.51193	4.5	2.1745	1.51197	4.5	1.36175	1.51193							4.5	1.39972	1.51203	4.5	1.41945	1.512	4.5	1.6984	1.51197	4.5	1.37687	1.51197
																				4.6	1.59802	1.54477	4.6	1.72329	1.54477	4.6	2.19479	1.54477	4.6	1.37645	1.54473							4.6	1.4204	1.54473	4.6	1.43954	1.5447	4.6	1.71905	1.54473	4.6	1.39486	1.5447
																				4.7	1.61508	1.57843	4.7	1.73995	1.57843	4.7	2.21411	1.57847	4.7	1.39073	1.57843							4.7	1.43913	1.57847	4.7	1.45825	1.57847	4.7	1.73876	1.57843	4.7	1.41204	1.5785
																				4.8	1.63186	1.61167	4.8	1.75611	1.61163	4.8	2.2327	1.6116	4.8	1.40459	1.6116							4.8	1.45922	1.61163	4.8	1.47665	1.61163	4.8	1.75796	1.61163	4.8	1.42913	1.61163
																				4.9	1.64843	1.64487	4.9	1.77193	1.64483	4.9	2.25064	1.64483	4.9	1.41818	1.6448							4.9	1.47828	1.64483	4.9	1.49453	1.64483	4.9	1.77631	1.64483	4.9	1.44515	1.64483
																				5	1.66396	1.6785	5	1.7876	1.67847	5	2.26793	1.6785	5	1.43164	1.67853							5	1.49649	1.67857	5	1.51226	1.67853	5	1.79456	1.67853	5	1.46146	1.67857
																				5.1	1.67963	1.7114	5.1	1.80284	1.7114	5.1	2.28535	1.71137	5.1	1.44439	1.7114							5.1	1.51488	1.71137	5.1	1.52965	1.71137	5.1	1.81266	1.7114	5.1	1.47753	1.71133
																				5.2	1.69479	1.74497	5.2	1.81751	1.74497	5.2	2.30145	1.745	5.2	1.45678	1.745							5.2	1.53279	1.745	5.2	1.54635	1.74503	5.2	1.82991	1.74503	5.2	1.49307	1.74503
																				5.3	1.7094	1.77837	5.3	1.83185	1.77837	5.3	2.31722	1.7784	5.3	1.46918	1.77833							5.3	1.55052	1.7784	5.3	1.56307	1.77837	5.3	1.84673	1.77833	5.3	1.50835	1.77833
																				5.4	1.72361	1.81153	5.4	1.84565	1.81147	5.4	2.33256	1.8115	5.4	1.48094	1.8115							5.4	1.56773	1.81147	5.4	1.579	1.81147	5.4	1.86321	1.8115	5.4	1.52307	1.8115
																				5.5	1.73739	1.8452	5.5	1.85892	1.8452	5.5	2.34736	1.8452	5.5	1.49288	1.84523							5.5	1.58445	1.84527	5.5	1.59485	1.84523	5.5	1.87915	1.84523	5.5	1.53723	1.84527
																				5.6	1.75095	1.87803	5.6	1.87181	1.87803	5.6	2.36212	1.87807	5.6	1.5048	1.87803							5.6	1.60093	1.87797	5.6	1.61042	1.878	5.6	1.89482	1.87797	5.6	1.55125	1.878
																				5.7	1.76381	1.9118	5.7	1.88449	1.9118	5.7	2.37624	1.9118	5.7	1.51614	1.9118							5.7	1.61716	1.9118	5.7	1.62541	1.9118	5.7	1.91016	1.91183	5.7	1.56517	1.91183
																				5.8	1.77631	1.94503	5.8	1.8967	1.94503	5.8	2.38975	1.94503	5.8	1.52723	1.94503							5.8	1.63322	1.945	5.8	1.6404	1.94503	5.8	1.92509	1.945	5.8	1.57914	1.945
																				5.9	1.78824	1.9782	5.9	1.9083	1.97823	5.9	2.40262	1.97823	5.9	1.53767	1.97823							5.9	1.64843	1.97817	5.9	1.65474	1.97823	5.9	1.93917	1.9782	5.9	1.59203	1.97823
																				6	1.79977	2.0119	6	1.91944	2.01187	6	2.41513	2.0119	6	1.54829	2.0119							6	1.66342	2.01197	6	1.66822	2.01193	6	1.95306	2.01193	6	1.60468	2.01193
																				6.1	1.81138	2.04477	6.1	1.93017	2.04473	6.1	2.42766	2.04473	6.1	1.55837	2.04473							6.1	1.67812	2.04473	6.1	1.68155	2.04473	6.1	1.9664	2.0447	6.1	1.61705	2.04473
																				6.2	1.82295	2.07847	6.2	1.9413	2.07843	6.2	2.44021	2.07847	6.2	1.56817	2.07847							6.2	1.69245	2.07843	6.2	1.69489	2.07847	6.2	1.97953	2.0785	6.2	1.62926	2.0785
																				6.3	1.83407	2.11163	6.3	1.95223	2.11157	6.3	2.45199	2.1116	6.3	1.57865	2.11163							6.3	1.70693	2.11163	6.3	1.70821	2.11163	6.3	1.993	2.1116	6.3	1.6418	2.1116
																				6.4	1.84503	2.14487	6.4	1.96228	2.1449	6.4	2.46333	2.14487	6.4	1.5882	2.1449							6.4	1.72083	2.14483	6.4	1.72097	2.14483	6.4	2.00609	2.14483	6.4	1.65383	2.14487
																				6.5	1.8556	2.17847	6.5	1.97218	2.1785	6.5	2.47397	2.1785	6.5	1.5975	2.17853							6.5	1.73443	2.17853	6.5	1.73329	2.17857	6.5	2.01826	2.17857	6.5	1.66546	2.17853
																				6.6	1.86606	2.2114	6.6	1.98182	2.21137	6.6	2.48461	2.21137	6.6	1.60715	2.21137							6.6	1.74801	2.21133	6.6	1.74543	2.21133	6.6	2.0304	2.2113	6.6	1.67683	2.21137
																				6.7	1.87604	2.2449	6.7	1.9915	2.2449	6.7	2.49505	2.24493	6.7	1.61649	2.24493							6.7	1.76088	2.24493	6.7	1.7575	2.24493	6.7	2.04252	2.24497	6.7	1.68807	2.24497
																				6.8	1.88618	2.27837	6.8	2.00109	2.27837	6.8	2.50543	2.27837	6.8	1.6257	2.27837							6.8	1.77429	2.27837	6.8	1.76937	2.2784	6.8	2.05453	2.27833	6.8	1.69959	2.27837
																				6.9	1.8961	2.31147	6.9	2.01055	2.31147	6.9	2.51584	2.3115	6.9	1.63484	2.31147							6.9	1.78703	2.31147	6.9	1.78124	2.3115	6.9	2.06649	2.31147	6.9	1.71064	2.31143
																				7	1.90609	2.34527	7	2.0196	2.34527	7	2.52554	2.34523	7	1.64377	2.34527							7	1.79973	2.34527	7	1.7927	2.3453	7	2.07801	2.3453	7	1.72168	2.34533
																				7.1	1.91569	2.378	7.1	2.02859	2.37793	7.1	2.53553	2.37793	7.1	1.6523	2.37797							7.1	1.81244	2.3779	7.1	1.80372	2.37793	7.1	2.08901	2.3779	7.1	1.73219	2.3779
																				7.2	1.92491	2.41183	7.2	2.03727	2.41183	7.2	2.54517	2.41183	7.2	1.66052	2.41183							7.2	1.82409	2.41187	7.2	1.81467	2.41183	7.2	2.0998	2.41183	7.2	1.74243	2.41187
																				7.3	1.93434	2.44497	7.3	2.04617	2.44497	7.3	2.55456	2.44497	7.3	1.66949	2.44497							7.3	1.83597	2.44493	7.3	1.82573	2.44497	7.3	2.11083	2.44497	7.3	1.75262	2.44497
																				7.4	1.9431	2.47827	7.4	2.05495	2.4783	7.4	2.56399	2.47827	7.4	1.67809	2.47827							7.4	1.84751	2.47823	7.4	1.83639	2.47823	7.4	2.1213	2.47823	7.4	1.76276	2.47827
																				7.5	1.95212	2.51193	7.5	2.06324	2.51193	7.5	2.57297	2.51193	7.5	1.68638	2.51197							7.5	1.85906	2.51197	7.5	1.84677	2.512	7.5	2.13167	2.512	7.5	1.77256	2.512
																				7.6	1.96077	2.54473	7.6	2.07116	2.54473	7.6	2.58185	2.54477	7.6	1.69455	2.54477							7.6	1.87079	2.5447	7.6	1.85699	2.5447	7.6	2.14213	2.54473	7.6	1.78237	2.54477
																				7.7	1.96911	2.57843	7.7	2.07879	2.57843	7.7	2.59023	2.57843	7.7	1.70255	2.57843							7.7	1.88176	2.57843	7.7	1.86677	2.57843	7.7	2.15173	2.57847	7.7	1.79184	2.57843
[truncated: 569 more rows]
